# Supplementary material for: Human 14-3-3 Paralogs Differences Uncovered by Cross-Talk of Phosphorylation and Lysine Acetylation
Source: PLoS One. 2013 Feb 13;8(2):e55703. doi: 10.1371/journal.pone.0055703 (PMC3572099; doi:10.1371/journal.pone.0055703)
Supplement: Table S1 — 14-3-3, kinase and kinase substrate full network in XML format. (CSV) [file pone.0055703.s007.csv]

Uniprot	Subcellular	NCBI	Name	PhosSite	FlanqSeq	AcSite	FlanqSite	UniqSite	Complex	Edges
P42166	[Nucleus Cytoplasm]	NP_001027454.1 NP_001027455.1 NP_003267.1	LAP2A	[S423]	[FQETEFLsPPRKVPR]	[K655]	[GRRYLWLkDCKINLA]			O00750 (pp) P63104
Q9Y314	[Nucleolus]	NP_057037.1	NOSIP	[T168, S166]	[SFWIPsLtPEAKATK, LPSFWIPsLtPEAKA]	[]	[]			Q04917 (pp) Q9H0B6
Q9H8Y8	[Nucleus Cytoplasm]	NP_001188357.1 NP_056345.3	GORASP2	[T224, T224, T221, T224, T221]	[QMAGtPItPLKDGFT, QMAGtPItPLKDGFT, LPGQMAGtPItPLKD, QMAGtPItPLKDGFT, LPGQMAGtPItPLKD]	[]	[]			P24941 (pp) O60504
Q96KS0	[Cytoplasm]	NP_444274.1	EGLN2	[S132, S234, S226]	[GGDAPSPsKRPWARQ, QRAIPPRsIRGDQIA, LRDGQLVsQRAIPPR]	[]	[]		COM_2815	P24941 (pp) P32322
Q16543	[]	NP_008996.1	Cdc37	[S13, S13]	[VWDHIEVsDDEDETH, VWDHIEVsDDEDETH]	[K45, K78, K154, K240, K330]	[ERMEQFQkEKEELDR, LEVAEGGkAELERLQ, KHKTFVEkYEKQIKH, CFRQFFTkIKTADRQ, KMDPTDAkYHMQRCI]		COM_376	P61981 (pp) Q9UJF2
Q8TD43	[]	NP_060106.2	TRPM4	[S1145, S1152]	[RDKRESDsERLKRTS, SERLKRTsQKVDLAL]	[]	[]			O14965 (pp) Q9UPY8
O60921	[Cytoplasm]	NP_004498.1	Checkpoint protein HUS1	[]	[]	[]	[]		COM_1714	O14757 (pp) P04637
Q8TF72	[Plasma membrane Nucleus]	NP_065910.3	Protein Shroom3	[]	[]	[]	[]			P50613 (pp) P03372
P19474	[Nucleus Cytoplasm]	NP_003132.2	E3 ubiquitin-protein ligase TRIM21	[]	[]	[]	[]			P28482 (pp) Q9NQ66
P40189	[Cytoplasm, Extracellular]	NP_002175.2	gp130	[T890]	[GQVERFEtVGMEAAT]	[]	[]		COM_444	Q13535 (pp) P78527
Q96J92	[]	NP_115763.2	WNK4	[S1190]	[SSRQRRLsKGSFPTS]	[]	[]			Q04917 (pp) Q15788
Q96B36	[]	NP_115751.2	PRAS40	[T246, S221, S183]	[LPRPRLNtSDFQKLK, DLDRIAAsMRALVLR, PTQQYAKsLPVSVPV]	[]	[]			P17612 (pp) P21980
Q61214	[]	!?	Dual specificity tyrosine-phosphorylation-regulated kinase 1A	[]	[]	[]	[]			P17252 (pp) P13498
P52735	[Nucleus]	NP_001127870.1	VAV2	[Y142, Y159, Y172]	[TENDDDVyRSLEELA, HDLGEDIyDCVPCED, EDGGDDIyEDIIKVE]	[]	[]			P12931 (pp) Q02153
Q9P2J5	[Cytosol]	NP_064502.9	Leucyl-tRNA synthetase, cytoplasmic	[]	[]	[]	[]		COM_63	P17252 (pp) P35900
P98082	[]	NP_001334.2	DAB2	[S24, S24, S24]	[QAAPKAPsKKEKKKG, QAAPKAPsKKEKKKG, QAAPKAPsKKEKKKG]	[]	[]			P31947 (pp) Q9H0B6
Q04912	[]	NP_002438.2	Macrophage-stimulating protein receptor	[S1394]	[VRRPRPLsEPPRPT]	[]	[]			Q04917 (pp) Q05513
O14757	[]	NP_001265.2	Chk1	[S280, S296, S317, S345, S286, S301, S286, S301, S345]	[AKRPRVtsGGVsEsP, GFSKHIQsNLDFsPV, ENVKYSSsQPEPRTG, LVQGISFsQPTCPDH, tsGGVsEsPSGFSKH, IQsNLDFsPVNsAss, tsGGVsEsPSGFSKH, IQsNLDFsPVNsAss, LVQGISFsQPTCPDH]	[]	[]	K436	COM_2961	AAA03176 (pp) P40763
O60825	[]	NP_001018063.1 NP_006203.2	PFKFB2	[S483, S466, S466, S466]	[IRRPRNYsVGsRPLK, PVRMRRNsFtPLsSS, PVRMRRNsFtPLsSS, PVRMRRNsFtPLsSS]	[]	[]			P31947 (pp) Q96F86
Q13158	[Plasma membrane Early endosome]	NP_003815.1	FADD	[S194, S194, S194]	[QNRSGAMsPMSWNSD, QNRSGAMsPMSWNSD, QNRSGAMsPMSWNSD]	[]	[]		COM_949	P01106 (pp) P31946
P41180	[]	NP_000379.2	CaR	[T888]	[FKVAARAtLRRSNVs]	[]	[]			Q02156 (pp) Q9BZL6
Q99259	[Golgi apparatus]	NP_000808.2 NP_038473.2	GAD67	[T91]	[RDARFRRtETDFSNL]	[]	[]			P68400 (pp) Q9Y618
P49768	[Cytoplasm, Plasma membrane Cytoplasm Endoplasmic reticulum Golgi apparatus Kinetochore]	NP_000012.1	PSEN1	[T354, S353, S357, S319, T320]	[HLGPHRstPEsRAAV, sHLGPHRstPEsRAA, PHRstPEsRAAVQEL, NSKYNAEstERESQD, SKYNAEstERESQDT]	[]	[]		COM_1683	P06493 (pp) O00562
P30411	[]	NP_000614.1	BKR2	[Y177, Y347, S366, S373, S375, S373]	[GVRWAKLySLVIWGC, RKKSWEVyQGVCQKG, EPIQMENsMGTLRTs, sMGTLRTsIsVERQI, GTLRTsIsVERQIHK, sMGTLRTsIsVERQI]	[]	[]			P17252 (pp) P15336
O00165	[Endoplasmic reticulum Nuclear membrane Cytoplasm Clathrin-coated vesicle Golgi vesicle]	NP_006109.2	HCLS1-associated protein X-1	[]	[]	[]	[]			P68400 (pp) P05455
O75150	[Integral to membrane Nucleus]	NP_055586.1	RNF40	[S819, S853]	[EQVLGLKsQVDAQLL, EKELTLRsQALELNK]	[K20]	[GGSGPPEkKLSREEK]		COM_917	P17612 (pp) P00439
Q96SB9	[]	!?	Structural maintenance of chromosomes protein 5	[]	[]	[]	[]			P08069 (pp) O15530
Q14790	[Nucleus Nucleolus Membrane fraction Early endosome Cytoplasm]	NP_001073594.1	Casp8	[Y380, Y380, Y448, S347]	[TDSEEQPyLEMDLSS, TDSEEQPyLEMDLSS, TILTEVNyEVSNKDD, FTGLKCPsLAGKPKV]	[K156]	[RVILGEGkLDILKRV]		COM_952	P24941 (pp) O14686
P30085	[Nucleus]	NP_001129612.1 NP_057392.1	CMPK	[]	[]	[K55]	[QYGELIEkYIKEGKI]			P78527 (pp) Q00839-2
Q86T64	[Plasma membrane Cell projection Cytoskeleton, Plasma membrane Cell projection Cytoskeleton]	!?	Putative uncharacterized protein DKFZp451F1115	[]	[]	[]	[]			P17612 (pp) P48549
P20339	[Cytoplasm Endosome Cell projection]	NP_004153.2	Rab5A	[S123]	[KELQRQAsPNIVIAL]	[K22]	[GNKICQFkLVLLGES]		COM_2610	P17252 (pp) P55087
Q9NPB6	[Golgi apparatus Apical membrane Cell junction]	NP_058644.1	Partitioning defective 6 homolog alpha	[]	[]	[]	[]		COM_3104	Q05513 (pp) Q9Y6Q9
Q96EP5	[Cytoplasm]	NP_061832.2	DAZAP1	[T269, T315]	[FTSYIVStPPGGFPP, GVPPPPAtPGAAPLA]	[K103]	[RPKEGWQkGPRSDNS]		COM_2677	P45983 (pp) Q96EB6
P17252	[Cytoplasm Plasma membrane Synapse Perinuclear region]	NP_002728.1	PKCA	[]	[]	[K196, K569, K603, K627]	[GLSDPyVkLKLIPDP, KEAVSICkGLMTKHP, FRRIDWEkLENREIQ, KGAENFDkFFTRGQP]		COM_2405	P24941 (pp) P08670
Q9P2B8	[]	!?	Protein virilizer homolog	[]	[]	[]	[]			Q9UQM7 (pp) P23677
P09874	[Nucleolus Cytoplasm]	NP_001609.2	PARP1	[T373, S372]	[AAtPPPstASAPAAV, VAAtPPPstASAPAA]	[K97, K105, K131, K498, K505, K508, K521, K524, K548, K600, K621]	[EAGGVTGkGQDGIGS, GQDGIGSkAEKTLGD, TCKGCMEkIEKGQVR, EVVAPRGkSGAALSk, kSGAALSkKSkGQVK, AALSkKSkGQVKEEG, EGINKSEkRMkLTLK, NKSEkRMkLTLKGGA, HSAHVLEkGGKVFSA, GTVIGSNkLEQMPSK, FMKLYEEkTGNAWHS]		COM_3091	P31946 (pp) Q96JH8
A6NNE8	[]	!?	Putative uncharacterized protein SRSF7	[]	[]	[]	[]			P24941 (pp) P12270
P11940	[Nucleus]	NP_002559.2	PABP 1	[]	[]	[K104, K108, K213, K259, K512]	[GVGNIFIkNLDkSID, IFIkNLDkSIDNKAL, RLKDLFGkFGPALSV, NGKELNGkQIYVGRA, VRTVPQYkYAAGVRN]		COM_899	Q13464 (pp) O60237
Q8IVT5	[Cell surface Cytoplasm]	NP_055053.1	KSR	[]	[]	[]	[]		COM_2828	P12931 (pp) P23743
P62988	[Extracellular]	NP_066289.2	Ubiquitin-60S ribosomal protein L40	[]	[]	[]	[]			P31947 (pp) Q9P0L2
A6NKT7	[]	NP_001137485.1	RGPD3	[S1276]	[HASPLASsPVRKNLF]	[]	[]			Q13043 (pp) Q7L9L4
P38936	[Cytoplasm]	NP_000380.1 NP_001207706.1 NP_001207707.1 NP_510867.1	p21Cip1	[S145, T144, S97, S129, S129, T144, S129, T56, S152, S145, S152, S113, T56, S129, T56, S129, T56, S145, T144]	[GRkRRQtsMTDFYHs, QGRkRRQtsMTDFYH, GGRRPGTsPALLQGT, SGEQAEGsPGGPGDS, SGEQAEGsPGGPGDS, QGRkRRQtsMTDFYH, SGEQAEGsPGGPGDS, NFDFVTEtPLEGDFA, sMTDFYHskRRLIFS, GRkRRQtsMTDFYHs, sMTDFYHskRRLIFS, EEDHVDLsLSCTLVP, NFDFVTEtPLEGDFA, SGEQAEGsPGGPGDS, NFDFVTEtPLEGDFA, SGEQAEGsPGGPGDS, NFDFVTEtPLEGDFA, GRkRRQtsMTDFYHs, QGRkRRQtsMTDFYH]	[K140, K153, K160, K162]	[PGDSQGRkRRQtsMT, MTDFYHskRRLIFSk, kRRLIFSkRkP, RLIFSkRkP]	K162	COM_3128	P17612 (pp) P05023
P52630	[Nucleus]	NP_005410.1	STAT2	[Y690]	[NLQERRKyLKHRLIV]	[K375]	[PQLQGFRkFNILTSN]			P06493 (pp) P31947
Q9Y261	[]	NP_068556.2 NP_710141.1	FOXA2	[T156]	[KTYRRSYtHAKPPYS]	[]	[]			Q04917 (pp) Q13009
Q02750	[]	NP_002746.1	MEK1	[S221, S217, S221, S217, T285, T291, T291, S221, S217, T291, T385, S297, S221, S221, S217]	[LIDsMANsFVGTRSY, VsGQLIDsMANsFVG, LIDsMANsFVGTRSY, VsGQLIDsMANsFVG, VEGDAAEtPPRPRtP, EtPPRPRtPGRPLsS, EtPPRPRtPGRPLsS, LIDsMANsFVGTRSY, VsGQLIDsMANsFVG, EtPPRPRtPGRPLsS, IGLNQPstPtHAAGV, RtPGRPLsSYGMDSR, LIDsMANsFVGTRSY, LIDsMANsFVGTRSY, VsGQLIDsMANsFVG]	[]	[]		COM_580	P68400 (pp) P61244
Q6DT37	[]	NP_059995.2	Serine/threonine-protein kinase MRCK gamma	[]	[]	[]	[]			P06493 (pp) P33316-2
P10244	[]	NP_002457.1	B-Myb	[T18]	[DELHYQDtDSDVPEQ]	[]	[]			O60292 (pp) P63104
Q15118	[Extracellular]	NP_002601.1	PDHK1	[]	[]	[]	[]		COM_588	O60269 (pp) P31947
Q6SA08	[]	NP_777604.2	TSSK4	[]	[]	[]	[]			P17612 (pp) Q9Y6R1
Q14525	[Extracellular]	NP_002270.1	Keratin, type I cuticular Ha3-II	[]	[]	[]	[]			Q9UHD2 (pp) Q14653
P48634-2	[]	!?	BAT2	[T1340]	[LtPKAVGtPGGGGGG]	[K27, K1183]	[LNLFDTykGKSLEIQ, AKSLAPKkPPTGPLP]			Q13976 (pp) P35367
Q92900	[Nucleus]	NP_065068.1	RENT1	[S1127, S1107, S1089, S1084]	[HGGVTGLsQy, SQIDVALsQDstyQG, GLSQPELsQDSYLGD, QMSQPGLsQPELSQD]	[]	[]		COM_732	Q13315 (pp) P16220
Q8IXQ3	[]	NP_060468.2	C9orf40	[S67, S71, S69]	[AGTMAEPsAsPsKRR, AEPsAsPsKRRDSGD, TMAEPsAsPsKRRDS]	[]	[]			Q15139 (pp) P23528
Q9UBU3	[]	NP_001128413.1 NP_001128416.1 NP_001128417.1 NP_001128418.1 NP_057446.1	ghrelin	[S41]	[RVQQRKEsKKPPAKL]	[]	[]			P63104 (pp) Q92598
Q13131	[]	NP_996790.3	AMPK1	[S360, S494, T388, S496, T183, S486, T183, T183, T183, T183, T183]	[LAtsPPDsFLDDHHL, GtAtPQRsGsVSNYR, EtPRARHtLDELNPQ, AtPQRsGsVSNYRsC, SDGEFLRtsCGsPNY, DEItEAKsGtAtPQR, SDGEFLRtsCGsPNY, SDGEFLRtsCGsPNY, SDGEFLRtsCGsPNY, SDGEFLRtsCGsPNY, SDGEFLRtsCGsPNY]	[K40, K80]	[LGVGTFGkVKVGKHE, RREIQNLkLFRHPHI]		COM_2645	Q9BUB5 (pp) P06730
O60331	[Plasma membrane]	NP_036530.1	PIP5KG	[S650, S650, Y649, S650]	[DERSWVysPLHYSAQ, DERSWVysPLHYSAQ, TDERSWVysPLHYSA, DERSWVysPLHYSAQ]	[]	[]			P04626 (pp) Q96N67
Q6ICG6	[]	NP_056079.1	Uncharacterized protein C22orf9	[]	[]	[]	[]			P09619 (pp) P09619
Q9GZM8	[Axon]	NP_001020750.1 NP_110435.1	NDEL1	[T245, T219, S242, T245, T219]	[GFGtsPLtPSARISA, ASLsLPAtPVGKGTE, IPNGFGtsPLtPSAR, GFGtsPLtPSARISA, ASLsLPAtPVGKGTE]	[]	[]			P21580 (pp) P62258
Q8IWU9	[]	NP_775489.2	TPH2	[S19]	[YWARRGFsLDSAVPE]	[]	[]			Q5S007 (pp) P26038
Q15596	[]	NP_006531.1	NCoA2	[S736, S736]	[TIkQEPVsPKKKENA, TIkQEPVsPKKKENA]	[K31, K636, K640, K780, K785]	[DQLGPSPkRNTEKRN, QSRLHDSkGQTkLLQ, HDSkGQTkLLQLLTT, TDPASNTkLIAMkTE, NTkLIAMkTEkEEMS]		COM_2953	P68400 (pp) Q15287
O60333	[Mitochondrion Microtubule Cytoplasm]	NP_055889.2	KIF1B	[]	[]	[K7]	[MSGASVkVAVRVRP]			P29317 (pp) O14493
Q9Y248	[]	NP_057179.1	PSF2	[S182]	[QPLEstQsQDF]	[]	[]			P49137 (pp) P30305
Q9UKT4	[]	NP_001135994.1 NP_036309.1	FBX5	[S145, S149]	[TSRLYEDsGYSsFSL, YEDsGYSsFSLQSGL]	[]	[]			P61981 (pp) Q13627
P05106	[]	NP_000203.2	ITGB3	[Y773, Y785, T777]	[DTANNPLyKEAtstF, stFTNITyRGT, NPLyKEAtstFTNIT]	[]	[]		COM_558	P31749 (pp) Q9Y3M2
Q86U42	[Nucleoplasm]	NP_004634.1	PABPN1	[]	[]	[K206]	[RVTILCDkFSGHPKG]			P68400 (pp) P07910
P14317	[Nucleus Plasma membrane]	NP_005326.2	HS1	[Y378, Y397, T16, T23, Y222]	[EPEPENDyEDVEEMD, EDEPEGDyEEVLEPE, DVSVSVEtQGDDWDt, tQGDDWDtDPDFVND, MEAPTTAyKKTTPIE]	[K41, K123, K192, K241]	[KEQRWGAkTIEGSGR, AAKGFGGkYGVERDR, ESQRDyAkGFGGQyG, GARGLKAkFESMAEE]			P61981 (pp) Q9UDY2
P21397	[]	NP_000231.1	MAOA	[S209]	[GGTTRIFsVTNGGQE]	[]	[]			P12931 (pp) P15529-4
P18848	[Cytoplasm]	NP_001666.2 NP_877962.1	ATF-4	[S245]	[TRGSPNRsLPSPGVL]	[K343, K348]	[DLIEEVRkARGKkRV, VRkARGKkRVP]		COM_2734	P24723 (pp) P05107
P49137	[Nucleus]	NP_116584.2	MAPKAPK2	[T338, S272, T222, T25, T334, S9, S272, T222, T25, T334]	[VPQtPLHtSRVLKED, SNHGLAIsPGMKTRI, TSHNSLTtPCYTPYY, APPPQPPtPALPHPP, QSTKVPQtPLHtSRV, LSNSQGQsPPVPFPA, SNHGLAIsPGMKTRI, TSHNSLTtPCYTPYY, APPPQPPtPALPHPP, QSTKVPQtPLHtSRV]	[]	[]		COM_2906	P27348 (pp) Q07814
P11137-3	[]	!?	MAP2 iso3	[Y50, Y67]	[RSANGFPyREDEEGA, EHGSQGTySNTKENG]	[]	[]			P06493 (pp) P43307
P10636-3	[]	!?	tau iso3	[S266, S319, S155]	[RVQsKIGsLDNITHV, DTsPRHLsNVSSTGS, GSRSRtPsLPtPPTR]	[]	[]			P50613 (pp) Q9BYE7
P04183	[]	NP_003249.3	TK	[S13, S13]	[LPTVLPGsPSKTRGQ, LPTVLPGsPSKTRGQ]	[K220]	[GEAVAARkLFAPQQI]			P28482 (pp) Q14934
P49959	[]	NP_005581.2 NP_005582.1	MRE11A	[S264, S649]	[EQQLFYIsQPGSSVV, EVIEVDEsDVEEDIF]	[]	[]		COM_704	Q86Y07 (pp) O75531
O95999	[Nucleus]	NP_003912.1	Bcl-10	[S218, S231, S134]	[EEGTCANsSEMFLPL, PLRSRTVsRQ, DGATNNLsRSNsDES]	[]	[]	K63		P06493 (pp) Q01196-8
Q8IZW8	[]	NP_116254.4	Tensin-4	[]	[]	[]	[]			P24941 (pp) P17096
Q96RK0	[Nucleus Cytoplasm]	NP_055940.3	capicua	[T583, S585]	[PGAGGPAtPsKATRF, AGGPAtPsKATRFLP]	[]	[]			P07948 (pp) Q14790
Q13573	[Nucleolus]	NP_036377.1	Skip	[S224, S232, S234]	[KIPRGPPsPPAPVMH, PPAPVMHsPsRKMTV, APVMHsPsRKMTVKE]	[K115, K213]	[KDKVIySkYTDLVPK, PMEPPRFkINKKIPR]		COM_2954	O76011 (pp) P61981
Q9H2G4	[Nucleolus Cytoplasm]	NP_071400.1	TSPYL2	[T340, S20]	[GRLVSHstPIRWHRG, RRLsssEsPQRDPPP]	[]	[]			P63104 (pp) Q00537
Q14847	[Cytoskeleton Focal adhesion]	AAH07560.1	Lasp-1	[S146, S146, S146, Y171, S146]	[MEPERRDsQDGSSyR, MEPERRDsQDGSSyR, MEPERRDsQDGSSyR, IPTSAPVyQQPQQQP, MEPERRDsQDGSSyR]	[K23, K36, K42, K128]	[EKVNCLDkFWHKACF, CFHCETCkMTLNMkN, CkMTLNMkNYKGYEK, KyHEEFEkSRMGPSG]			P15056 (pp) P62258
Q8NEB9	[]	NP_002638.2	Phosphatidylinositol 3-kinase catalytic subunit type 3	[]	[]	[]	[]			O75592 (pp) P31946
O95251	[Cytoplasm]	NP_008998.1	MYST2	[S57, T85, T88]	[sQssQDssPVRNLQS, TRSQQQPtPVtPKKY, QQQPtPVtPKKYPLR]	[K171, K199]	[sDLsHRPkRRRFHES, SLGHLTGkHERHFsI]		COM_2316	O96017 (pp) P30304
O95685	[]	NP_006233.1	Protein phosphatase 1 regulatory subunit 3D	[]	[]	[]	[]			P11940 (pp) P61981
P34947	[Cytoplasm Nucleus]	NP_005299.1	GRK5	[S484, T485]	[VLDIEQFstVKGVNL, LDIEQFstVKGVNLD]	[]	[]			P12931 (pp) P14923
P24666	[]	NP_001035739.1 NP_004291.1 NP_009030.1	ACP1	[Y131, Y132]	[QLIIEDPyyGNDSDF, LIIEDPyyGNDSDFE]	[K155]	[CCRAFLEkAH]			P05129 (pp) P31946
Q14157	[Cytoplasm]	NP_055662.3	NICE-4	[S454]	[AAPPPPssPLPsKST]	[]	[]		COM_2689	P17812 (pp) P63104
O14618	[Nucleus]	NP_005116.1	Copper chaperone for superoxide dismutase	[]	[]	[]	[]			P28482 (pp) P06239
P42224	[Nucleus]	NP_009330.1	STAT1	[Y701, Y701, S727, S727, S727, Y701, Y701, Y701, S727]	[DGPKGTGyIkTELIS, DGPKGTGyIkTELIS, TDNLLPMsPEEFDEV, TDNLLPMsPEEFDEV, TDNLLPMsPEEFDEV, DGPKGTGyIkTELIS, DGPKGTGyIkTELIS, DGPKGTGyIkTELIS, TDNLLPMsPEEFDEV]	[K410, K413]	[EFRHLQLkEQkNAGT, HLQLkEQkNAGTRTN]			P30307 (pp) P62258
P47974	[]	NP_008818.3	Butyrate response factor 2	[]	[]	[]	[]			P08631 (pp) Q13444
O00213	[Cytoplasm Cell projection Endoplasmic reticulum Golgi apparatus Plasma membrane]	NP_001155.1	APBB1	[S175, S287, S347, T709]	[EEEEDLSsPPGLPEP, WEPPGRAsPSQGSSP, TFPAQSLsPEPLPQE, PKRLGAHtP]	[]	[]		COM_2696	P43403 (pp) O43561-2
BAA76843	[]	!?	QSK	[T271]	[tPGQLLKtWCGSPPY]	[]	[]			P61981 (pp) Q96N16
Q8WXQ6	[]	!?	A-kinase anchor protein 13	[]	[]	[]	[]			P53350 (pp) P54274
Q96L34	[Centrosome Microtubule]	NP_113605.2	MARK4	[T214]	[TLGSKLDtFCGsPPY]	[]	[]		COM_3001	O60382 (pp) P31947
Q96T51	[Plasma membrane]	NP_079434.3	RUFY1	[Y389, Y400]	[TKVELETyKQTRQGL, RQGLDEMySDVWKQL]	[]	[]			P27348 (pp) Q6WCQ1
Q9NS91	[]	NP_064550.3	RAD18	[S99, S403]	[LLQFALEsPAKsPAs, TSVTNHFsQSKLDsP]	[]	[]		COM_3047	P04629 (pp) P04629-2
Q15300	[]	!?	Ret iso2	[Y586]	[TWIENKLyGRISHAF]	[]	[]			O15151 (pp) P62258
P08559	[Nucleus]	NP_000275.1	PDHA1	[S232, S293, S300, S293, S300, S293, S300, S232, S293, S300, S232, S293, S300]	[NRYGMGtsVERAAAS, TYRyHGHsMsDPGVs, sMsDPGVsyRTREEI, TYRyHGHsMsDPGVs, sMsDPGVsyRTREEI, TYRyHGHsMsDPGVs, sMsDPGVsyRTREEI, NRYGMGtsVERAAAS, TYRyHGHsMsDPGVs, sMsDPGVsyRTREEI, NRYGMGtsVERAAAS, TYRyHGHsMsDPGVs, sMsDPGVsyRTREEI]	[K77, K83, K321, K336]	[TVRRMELkADQLYkQ, LkADQLYkQKIIRGF, SDPIMLLkDRMVNSN, LASVEELkEIDVEVR]		COM_711	O43293 (pp) Q00987
P41235	[]	CAA89989.1	HNF4 alpha	[S313, S167, S167]	[GKIKRLRsQVQVSLE, VLSRQITsPVSGING, VLSRQITsPVSGING]	[K106, K108, K126, K127]	[SRQCVVDkDkRNQCR, QCVVDkDkRNQCRYC, KCFRAGMkkEAVQNE, CFRAGMkkEAVQNER]		COM_2829	O94804 (pp) P53350
P05387	[Nucleolus]	NP_000995.1	RPLP2	[]	[]	[K21, K49]	[GNssPsAkDIKKILD, VISELNGkNIEDVIA]			P31947 (pp) P49815
Q96A00	[]	NP_150281.1	PPP1R14A	[S130, T38, T38, S12, T38, T38, T38, T38, T38, T38, T38, T38]	[GLRQPsPsHDGsLsP, QKRHARVtVKYDRRE, QKRHARVtVKYDRRE, RLGKRVLsKLQSPSR, QKRHARVtVKYDRRE, QKRHARVtVKYDRRE, QKRHARVtVKYDRRE, QKRHARVtVKYDRRE, QKRHARVtVKYDRRE, QKRHARVtVKYDRRE, QKRHARVtVKYDRRE, QKRHARVtVKYDRRE]	[]	[]			Q05513 (pp) P55211
P30279	[Nucleus]	NP_001750.1	CCND2	[T280, T280]	[DELDQAstPtDVRDI, DELDQAstPtDVRDI]	[]	[]		COM_200	Q8TF76 (pp) P68431
P11362	[Nucleus Cytoplasm]	NP_001167534.1 NP_001167535.1 NP_001167536.1 NP_001167537.1 NP_001167538.1 NP_056934.2 NP_075593.1 NP_075594.1 NP_075598.2	FGFR1	[Y154, Y463, Y730, Y583, Y585, Y653, Y654, Y766, S777]	[NRMPVAPyWTSPEKM, MLAGVSEyELPEDPR, SNCTNELyMMMRDCW, RRPPGLEyCyNPSHN, PPGLEyCyNPSHNPE, RDIHHIDyyKKTTNG, DIHHIDyyKKTTNGR, ALTSNQEyLDLSMPL, SMPLDQYsPSFPDTR]	[]	[]			P49841 (pp) P54252
P19784	[Cytoplasm Plasma membrane Nucleolus]	NP_001887.1	CK2-A2	[]	[]	[K97]	[RGGTNIIkLIDTVKD]		COM_1607	Q13315 (pp) Q8IUQ4
Q65ZQ1	[]	AAB28159.1	Anti-colorectal carcinoma heavy chain	[]	[]	[]	[]			P06493 (pp) P30101
P50549	[]	NP_001156619.1 NP_001156620.1 NP_001156621.1 NP_001156622.1 NP_001156623.1 NP_001156624.1 NP_004947.2	ETV1	[S216, S334, S191]	[PMYQRQMsEPNIPFP, PTYQRRGsLQLWQFL, HRFRRQLsEPCNSFP]	[K33, K116]	[PTNVRKRkFINRDLA, FKFSYGEkCLYNVSA]			P43897 (pp) P63104
Q9UQM7	[]	NP_057065.2 NP_741960.1	CaMK2-alpha	[T305, T306, T286]	[KLKGAILttMLATRN, LKGAILttMLATRNF, SCMHRQEtVDCLKKF]	[]	[]		COM_7	P63104 (pp) Q9H9C9
P49795	[Golgi apparatus Nucleus]	NP_005864.1	GAIP	[S151, S24]	[EDYVSILsPKEVSLD, ADRPPSMsSHDTASP]	[]	[]			P28482 (pp) P17676
Q92616	[Nucleus]	NP_006827.1	Translational activator GCN1	[]	[]	[]	[]		COM_2971	P63104 (pp) Q8TDA3
P78314	[]	NP_001116153.1 NP_001139327.1 NP_001139328.1 NP_003014.3	SH3 domain-binding protein 2	[]	[]	[]	[]			P35626 (pp) O75228
Q07002	[]	NP_002587.2 NP_997667.1 NP_997668.1	Cell division protein kinase 18	[]	[]	[]	[]			Q15831 (pp) Q8IWQ3
Q15276	[Cytoplasm, Endosome]	NP_004694.2	RABEP1	[]	[]	[K282]	[QLKHTWQkANDQFLE]		COM_1090	P61981 (pp) Q15323
Q99829	[]	NP_001185792.1 NP_003906.2 NP_690902.1 NP_690903.1 NP_690904.1 NP_690905.1 NP_690906.1 NP_690907.1 NP_690908.1	CPNE1	[]	[]	[K171]	[FFRQGDGkWHLVYRS]			P63104 (pp) Q00839
P29350	[Mitochondrion]	NP_002822.2 NP_536858.1 NP_536859.1	SHP-1	[Y564, Y536, S591, Y536, Y564, Y536]	[SKHKEDVyENLHTKN, QKGQESEyGNITyPP, DKEKSKGsLKRK, QKGQESEyGNITyPP, SKHKEDVyENLHTKN, QKGQESEyGNITyPP]	[K277]	[NKGKNRYkNILPFDH]			P17612 (pp) Q8IUS3
P18887	[Nucleolus Cytoplasm]	NP_006288.2	XRCC1	[S226, S229, S371, T523, S518, T519, T488, S485, T523, S518, T519, S525, T488, S475, S485, T284, S210, S184]	[SSAASsAsPVsRAIG, ASsAsPVsRAIGSts, FANTPKYsQVLGLGG, AGstDENtDsEEHQE, GEDPYAGstDENtDs, EDPYAGstDENtDsE, GAEDsGDtEDELRRV, QDNGAEDsGDtEDEL, AGstDENtDsEEHQE, GEDPYAGstDENtDs, EDPYAGstDENtDsE, stDENtDsEEHQEPP, GAEDsGDtEDELRRV, IDIEGVQsEGQDNGA, QDNGAEDsGDtEDEL, APtRTPAtAPVPARA, ASDPAGPsyAAATLQ, EEDESANsLRPGALF]	[K256, K260, K271]	[DLNQEEKktPskPPA, EEKktPskPPAQLsP, QLsPSVPkRPKLPAP]		COM_2507	P28482 (pp) P35236
Q8NHW3	[]	NP_963883.2	MafA	[S65, S14, S65, S14]	[PCSsVPSsPSFCAPS, MGAELPSsPLAIEYV, PCSsVPSsPSFCAPS, MGAELPSsPLAIEYV]	[]	[]			P05771-2 (pp) Q9UBS0
Q00610	[Plasma membrane Golgi apparatus Endosome Microtubule Mitochondrion]	NP_004850.1	CLTC	[Y1476]	[LFITEEDyQALRTSI]	[K449, K505, K636, K763, K855, K1440, K1448, K1500]	[GRKQLLEkWLKEDKL, QKIVLYAkKVGYTPD, FTDLyDIkRAVVHTH, ERVKNFLkEAKLTDQ, VEKRNRLkLLLPWLE, RAVNyFSkVKQLPLV, VKQLPLVkPYLRSVQ, sLAQRLEkHELIEFR]		COM_2609	P61981 (pp) Q14155
P49915	[]	NP_003866.1	GMPS	[T318, S313, T318]	[PIsDEDRtPRKRISK, GTTTLPIsDEDRtPR, PIsDEDRtPRKRISK]	[K9, K416]	[ALCNGDSkLENAGGD, EPLKDFHkDEVRILG]			P24941 (pp) Q15554
O15350-2	[]	!?	p73 iso2	[S289]	[GQVLGRRsFEGRICA]	[]	[]			P41743 (pp) P27448
O15264	[Cytosol]	NP_002745.1	p38-delta	[]	[]	[]	[]		COM_1265	P19525 (pp) P19525
Q15BH2	[]	ABF71886.1	Kv11.1 iso5	[T897]	[SFRRRTDtDTEQPGE]	[]	[]			O14920 (pp) P31946
Q92529-2	[]	!?	Shc3 iso2	[Y301, Y219, Y218, Y256, Y257, Y283, Y301, Y219, Y218, Y256, Y257, Y283, Y301, Y219, Y218, Y256, Y257, Y283, Y301, Y219, Y218, Y256, Y257, Y283]	[PTGEAPTyVNTQQIP, DGSDHPyyNSIPSKM, GDGSDHPyyNSIPSK, FAGKEQTyyQGRHLG, AGKEQTyyQGRHLGD, RQGSSDIySTPEGKL, PTGEAPTyVNTQQIP, DGSDHPyyNSIPSKM, GDGSDHPyyNSIPSK, FAGKEQTyyQGRHLG, AGKEQTyyQGRHLGD, RQGSSDIySTPEGKL, PTGEAPTyVNTQQIP, DGSDHPyyNSIPSKM, GDGSDHPyyNSIPSK, FAGKEQTyyQGRHLG, AGKEQTyyQGRHLGD, RQGSSDIySTPEGKL, PTGEAPTyVNTQQIP, DGSDHPyyNSIPSKM, GDGSDHPyyNSIPSK, FAGKEQTyyQGRHLG, AGKEQTyyQGRHLGD, RQGSSDI…	[]	[]			P61981 (pp) Q8WWI1
Q8IV61	[Nucleus Plasma membrane Golgi apparatus]	NP_001132960.1 NP_056191.1 NP_733772.1	RasGRP3	[T133, T133]	[YDWMRRVtQRKKVSK, YDWMRRVtQRKKVSK]	[]	[]			P17612 (pp) P16070
P09629	[]	NP_004493.3	HOXB7	[S132, S133, T203, T204]	[RIYPWMRssGTDRKR, IYPWMRssGTDRKRG, NKTAGPGttGQDRAE, KTAGPGttGQDRAEA]	[]	[]	K193	COM_3092	Q04917 (pp) Q15596
P48736	[]	NP_002640.2	PIK3CG	[S1101]	[IKQGEKHsA]	[]	[]			P37173 (pp) P37173
Q13042	[]	NP_003894.3	Cdc16	[S112, S112, S560, T581]	[EKYLKDEsGFKDPSS, EKYLKDEsGFKDPSS, KTLKNIIsPPWDFRE, TAEETGLtPLETsRK]	[]	[]		COM_2876	Q9UIG0 (pp) P16104
O43491	[Nucleus Cytoplasm Mitochondrion]	NP_001129026.1 NP_001129027.1 NP_001186317.1 NP_001186318.1 NP_001422.1	EPB41L2	[]	[]	[K514]	[KFLTLGSkFRYSGRT]		COM_624	P49137 (pp) P07101-2
Q86YD1	[Cytoplasm Plasma membrane]	NP_059128.2	Prostate tumor-overexpressed gene 1 protein	[]	[]	[]	[]			P55196 (pp) P63104
P05783	[Nucleus Nucleolus Extracellular Cytoskeleton]	NP_000215.1	K18	[S52, S52]	[ISVsRstsFRGGMGs, ISVsRstsFRGGMGs]	[K80, K110, K130, K166, K186, K213, K425]	[MGGIQNEkETMQSLN, ENRRLESkIREHLEK, RDWSHyFkIIEDLRA, AADDFRVkYETELAM, NDIHGLRkVIDDTNI, KEELLFMkKNHEEEV, VSETNDTkVLRH]		COM_447	Q05513 (pp) P08047
P07814	[Nucleus Nucleus]	NP_004437.2	EPRS	[]	[]	[K300, K417, K497, K498, K535, K542, K637, K788, K1156, K1503]	[DTPAEQMkAEREQRI, IEALGIRkPYIWEYS, DKIWAFNkkVIDPVA, KIWAFNkkVIDPVAP, KEVAKHPkNPEVGLk, kNPEVGLkPVWYSPK, ITKPVLGkDEDFKQY, VKQLLSLkAEYKEKT, NVVRWEFkHPQPFLR, VCGKNPAkYYTLFGR]		COM_63	P49841 (pp) Q13765
Q16821	[]	NP_002702.2	PPP1R3A	[S46, S65]	[PQPSRRGsDSSEDIY, SSGTRRVsFADSFGF]	[]	[]			Q16539 (pp) Q14934
O60271	[Plasma membrane Nucleus]	NP_001124000.1 NP_003962.3	JIP4	[T586]	[NAPTSHVtPsVKKRS]	[]	[]		COM_2302	P17612 (pp) O14813
P10636	[Plasma membrane Nucleus]	NP_001116538.1	tau	[Y17, S672, S725, S530, S578]	[MEDHAGTyGLGDRKD, RVQSKIGsLDNITHV, DtsPRHLsNVSstGs, GSRSRtPsLPtPPtR, NVKSKIGsTENLKHQ]	[]	[]			Q13976 (pp) Q05469
P46060	[Nucleus Kinetochore Microtubule]	NP_002874.1	RanGAP1	[T409, S358]	[GQGEKSAtPSRKILD, AKVLASLsDDEDEEE]	[K26, K524]	[AGGQLSFkGkSLKLN, LVHMGLLkSEDKVKA]		COM_995	Q8TDC3 (pp) Q8TDC3
P62906	[Nucleolus]	NP_009035.3	RPL10A	[]	[]	[K61, K90, K105, K117]	[LKSTPRPkFSVCVLG, HMDIEALkKLNKNKK, LVKKLAKkYDAFLAS, LASESLIkQIPRILG]		COM_1422	Q15569 (pp) P23528
Q8TDF7	[]	!?	IRAK4	[T345, S346, T342, S151, S150, S152, S8, T6, T209, S114, T208]	[KFAQtVMtsRIVGTT, FAQtVMtsRIVGTTA, ASEKFAQtVMtsRIV, SYMPPDsssPENKSL, QSYMPPDsssPENKS, YMPPDsssPENKSLE, MNkPItPsTYVRCLN, MNkPItPsTYVRC, KGYVNNttVAVKKLA, KTANTLPsKEAITVQ, YKGYVNNttVAVKKL]	[K3, K34]	[MNkPItPsTY, DPQEGWKkLAVAIKK]			P06241 (pp) Q9NZA1
O43916	[]	NP_003645.1	Carbohydrate sulfotransferase 1	[]	[]	[]	[]			P27361 (pp) Q9UQC2
Q12791	[Axon]	NP_001014797.1 NP_001154824.1 NP_001154825.1 NP_002238.2	KCNMA1	[S1200]	[SHSSQSSsKKSSSVH]	[]	[]		COM_2971	P07948 (pp) P31995
O95295	[Cytoplasm]	NP_036569.1	SNAPIN	[S133]	[SGIYPPGsPGK]	[]	[]		COM_2321	P06241 (pp) P05067
P23921	[]	NP_001024.1	RRM1	[]	[]	[K17, K376, K496]	[QERVMFDkITSRIQK, KLYASYEkQGRVRKV, PEACLSNkRHRPIGI]			O60674 (pp) P27361
P42858	[Golgi apparatus Cytoplasm Perinuclear region]	NP_002102.4	Huntingtin	[S421, S1201, S1181, S421]	[GGRSRsGsIVELIAG, EQASVPLsPKKGSEA, LTNPPSLsPIRRKGK, GGRSRsGsIVELIAG]	[K6, K444]	[MAtLEkLMkAFEs, LSRKQKGkVLLGEEE]		COM_402	P27361 (pp) Q15596
P17844	[Nucleolus]	NP_004387.1	DDX5	[Y593]	[NGMNQQAyAyPATAA]	[K32, K33, K40]	[RAGPLSGkkFGNPGE, AGPLSGkkFGNPGEk, kFGNPGEkLVKKKWN]		COM_609	P06493 (pp) Q9UJ70
O00311	[Cytoplasm]	NP_001127891.1 NP_001127892.1 NP_003494.1	CDC7	[T376, T376]	[QVAPRAGtPGFRAPE, QVAPRAGtPGFRAPE]	[]	[]		COM_1326	Q13535 (pp) Q9Y248
P33316-2	[]	!?	dUTPase iso2	[S11]	[SEEtPAIsPsKRARP]	[]	[]			P68400 (pp) P35638
P49588	[Mitochondrion Cytosol]	NP_001596.2	AARS	[]	[]	[K19, K876]	[QRFIDFFkRNEHTYV, KALNEALkLFKMHSP]		COM_2750	Q04917 (pp) Q9NSK0
P68104	[Nucleus Nucleolus Mitochondrion Ribosome]	NP_001393.1	eEF1A-1	[T432]	[AVRDMRQtVAVGVIk]	[K41, K44, K55, K79, K146, K172, K179, K255, K318, K386, K392, K395, K439]	[IDKRTIEkFEkEAAE, RTIEkFEkEAAEMGK, EMGKGSFkYAWVLDK, TIDISLWkFETSKyy, LAyTLGVkQLIVGVN, KRYEEIVkEVSTYIk, kEVSTYIkKIGYNPD, LPLQDVYkIGGIGTV, NVKNVSVkDVRRGNV, IDRRSGKkLEDGPkF, KkLEDGPkFLkSGDA, EDGPkFLkSGDAAIV, tVAVGVIkAVDKKAA]		COM_3041	P00519 (pp) Q06187
Q96ES7	[]	NP_612423.1	CCDC101	[]	[]	[K288]	[QRYVVACkEPKKK]			P51812 (pp) P07101
P04629-2	[]	!?	TrkA iso2	[Y670, Y674, Y675, Y785, Y490, Y751]	[FGMSRDIySTDyyRV, RDIySTDyyRVGGRT, DIySTDyyRVGGRTM, LAQAPPVyLDVLG, HIIENPQyFSDACVH, RACPPEVyAIMRGCW]	[]	[]			Q13131 (pp) Q86TI0
Q8IX12	[]	NP_060707.2	Cell division cycle and apoptosis regulator protein 1	[]	[]	[]	[]	K637	COM_2307	P62258 (pp) Q15831
O43763	[Cytoplasm]	NP_057254.1	T-cell leukemia homeobox protein 2	[]	[]	[]	[]			P06493 (pp) P20700
P29590-4	[]	!?	PML iso4	[T28, S36, S38, S40, S527, S530, T28, S36, S38, S40, S527, S530]	[PTMPPPEtPSEGRQP, PSEGRQPsPsPsPTE, EGRQPsPsPsPTERA, RQPsPsPsPTERAPA, PHLDGPPsPRsPVIG, DGPPsPRsPVIGSEV, PTMPPPEtPSEGRQP, PSEGRQPsPsPsPTE, EGRQPsPsPsPTERA, RQPsPsPsPTERAPA, PHLDGPPsPRsPVIG, DGPPsPRsPVIGSEV]	[]	[]			P68400 (pp) P43629
Q06187	[Plasma membrane Nucleus]	NP_000052.1	Btk	[Y550, Y222, Y222, Y550, Y222, Y550, Y222, Y222]	[RYVLDDEyTSSVGSK, LKKVVALyDyMPMNA, LKKVVALyDyMPMNA, RYVLDDEyTSSVGSK, LKKVVALyDyMPMNA, RYVLDDEyTSSVGSK, LKKVVALyDyMPMNA, LKKVVALyDyMPMNA]	[]	[]		COM_364	P17252 (pp) P35367
Q9BUB5-2	[]	!?	Mnk1 iso2	[T209, T214]	[NSCTPITtPELTtPC, ITtPELTtPCGSAEY]	[]	[]			Q15418 (pp) Q92934
P23246	[Nucleolus Cytoplasm]	NP_005057.1	PSF	[Y691, Y597, Y293]	[GPGtPAGyGRGREEy, RRQREESySRMGYMD, RRPGEKTyTQRCRLF]	[K319, K330, K338, K421, K472]	[EFKRLFAkYGEPGEV, PGEVFINkGKGFGFI, GKGFGFIkLESRALA, GIVEFASkPAARKAF, QKNPMYQkERETPPR]		COM_718	Q9H4B4 (pp) P06748
O00303	[Nucleus]	NP_003745.1	eIF3-epsilon	[T119, S46, S46]	[GAARVIGtLLGTVDK, PAAAPASsSDPAAAA, PAAAPASsSDPAAAA]	[K238]	[MFTPLTVkYAyYDTE]		COM_970	P68400 (pp) P12821
Q9UNQ0	[]	NP_004818.2	ABCG2	[T362]	[GEKKKKItVFKEISY]	[]	[]			P68400 (pp) P11473
O14746	[Cytoplasm Nucleolus Mitochondrion]	NP_001180305.1 NP_937983.2	TERT	[S227, S824, Y707]	[GARRRGGsASRSLPL, AVRIRGKsYVQCQGI, QDPPPELyFVKVDVT]	[]	[]			P61981 (pp) Q00325
P56537	[]	NP_002203.1 NP_852131.1 NP_852133.1	eIF6	[S235]	[QPsTIATsMRDsLID]	[]	[]			Q59GL6 (pp) P45983
P04264	[Cytoskeleton]	NP_006112.3	K1	[]	[]	[K197]	[QFASFIDkVRFLEQQ]		COM_2973	P49841 (pp) P35222
Q9H2C0	[]	NP_071324.1	Gigaxonin	[]	[]	[]	[]			P49137 (pp) AAL76093
Q16690	[]	NP_004410.3	DUSP5	[S346, S376, T321, S346, S376, T321]	[IGHLQTLsPDMQGAY, TVSELSRsPVATATS, ESEILPStPNPQPPS, IGHLQTLsPDMQGAY, TVSELSRsPVATATS, ESEILPStPNPQPPS]	[]	[]			P68400 (pp) Q01534
Q8IUC4	[Endosome]	NP_149094.3	Rhophilin-2	[]	[]	[]	[]			P21127 (pp) P27348
P30086	[Plasma membrane]	NP_002558.1	RKIP	[S152, S152]	[RGKFKVAsFRKKYEL, RGKFKVAsFRKKYEL]	[K79, K131]	[APSRKDPkyREWHHF, YEQDRPLkCDEPILS]		COM_2718	P68400 (pp) Q9UJU2
Q15046	[Cytoplasm]	AAG30114.1	KARS	[S207]	[PYEITLLsPCLHMLP]	[K88, K141, K402]	[SQAIHQLkVNGEDPY, AKRASGGkLIFYDLR, NMVEELEkALGMKLP]		COM_63	P17252 (pp) Q6IAE6
Q92879	[Nucleus]	NP_001020767.1	CUGBP1	[S28, S302, S302]	[GQVPRTWsEKDLREL, TSSGSSPsSSSSNSV, TSSGSSPsSSSSNSV]	[K436]	[SAKVFIDkQTNLSKC]			P63104 (pp) Q9H0B6
Q9Y224	[Nucleolus Cytosol]	NP_057123.1	C14orf166	[]	[]	[K20, K41, K58, K62, K98]	[NPAGFNCkDETEFRN, DQKIRHYkIEDRGNL, IHSSDWPkFFEkYLR, DWPkFFEkYLRDVNC, EYGDNAEkYKDLVPD]			P46940 (pp) P63104
O14737	[Cytoplasm]	NP_004699.1	PDCD5	[S118]	[NRRKVMDsDEDDDy]	[K62]	[LSNLALVkPEKTKAV]			Q7KZI7 (pp) Q9UQL6
O15162	[]	NP_066928.1	PLSCR1	[Y74, Y69, Y74, Y69]	[PVyNQPVyNQPVGAA, PVPNQPVyNQPVyNQ, PVyNQPVyNQPVGAA, PVPNQPVyNQPVyNQ]	[]	[]			P61981 (pp) Q9ULT8
P06241	[Plasma membrane Cytosol]	NP_002028.1	Fyn	[Y28, Y30, Y39, Y420, Y28]	[sLNQsSGyRyGTDPT, NQsSGyRyGTDPTPQ, TDPTPQHyPSFGVTS, RLIEDNEytARQGAK, sLNQsSGyRyGTDPT]	[]	[]		COM_324	P42684 (pp) P17676
Q93008	[]	NP_001034679.2 NP_001034680.2	Probable ubiquitin carboxyl-terminal hydrolase FAF-X	[]	[]	[]	[]		COM_3001	Q04917 (pp) Q9Y4B5
Q14C86	[]	NP_056450.2	GAPVD1	[]	[]	[K238]	[QEKLFGEkGSDRFRQ]			Q13315 (pp) Q9BQ15
O75122	[Golgi apparatus Microtubule]	NP_001193973.1 NP_055912.2	CLIP-associating protein 2	[]	[]	[]	[]			P24941 (pp) O00571
Q8TDA3	[Microtubule Cytoplasm]	!?	Rho guanine nucleotide exchange factor 2	[]	[]	[]	[]			P17252 (pp) Q01970
Q13330	[Cytoplasm]	NP_001190187.1 NP_004680.2	MTA1	[S522]	[RLPEAsQsPLVLKQA]	[K626]	[RNLLLNGkSYPTKVR]		COM_883	P24941 (pp) Q7Z417
P07101-2	[]	!?	TH iso2	[S19, S40, S404, S19, S40, S404, S40, S40, S31, S31, S40, S40]	[KGFRRAVsELDAKQA, RFIGRRQsLIEDARK, GELLHCLsEEPEIRA, KGFRRAVsELDAKQA, RFIGRRQsLIEDARK, GELLHCLsEEPEIRA, RFIGRRQsLIEDARK, RFIGRRQsLIEDARK, KQAEAIMsPRFIGRR, KQAEAIMsPRFIGRR, RFIGRRQsLIEDARK, RFIGRRQsLIEDARK]	[]	[]			P05771 (pp) O15519
P22001	[]	NP_002223.3	Kv1.3	[Y187, Y499, Y499, Y161, Y162, Y163]	[FSEEIRFyQLGEEAM, EGEEQSQyMHVGSCQ, EGEEQSQyMHVGSCQ, PSFDAILyyyQSGGR, SFDAILyyyQSGGRI, FDAILyyyQSGGRIR]	[]	[]			P12931 (pp) P03372
Q9HAN9	[]	NP_073624.2	NMNAT1	[S136]	[WTETQDSsQKKSLEP]	[]	[]			P61981 (pp) Q9ULK5
Q9NRH2	[]	NP_060189.3	SNRK	[T173]	[QPGKKLTtSCGSLAY]	[K11]	[FKRGYDGkIAGLYDL]			P28482 (pp) Q07343-2
P62304	[Cytoplasm]	NP_003085.1	Small nuclear ribonucleoprotein E	[]	[]	[]	[]		COM_240	Q9UQM7 (pp) Q04760
P08727	[]	NP_002267.2	K19	[]	[]	[K97]	[RLASyLDkVRALEAA]			P24941 (pp) Q9BXR0
P31995	[]	NP_963857.3	FcGR2C	[Y310, Y310, Y287, Y310]	[TDDDKNIyLTLPPND, TDDDKNIyLTLPPND, PEETNNDyETADGGy, TDDDKNIyLTLPPND]	[]	[]			P17612 (pp) Q8IWU9
O95835	[Cytoplasm]	NP_004681.1	LATS1	[T490, S613, S464, T1060, T967, T1012, S872, S909, T1079, S674, S1049, S464]	[ATTVTAItPAPIQQP, EKKQIttsPITVRKN, NIPVRsNsFNNPLGN, EEENVNDtLNGWYKN, MKVINWQtSLHIPPQ, KAHPFFKtIDFSSDL, GDHPRQDsMDFSNEW, HQRCLAHsLVGTPNY, EHAFYEFtFRRFFDD, EMMRVGLsQDAQDQM, VDPDKLWsDDNEEEN, NIPVRsNsFNNPLGN]	[]	[]			P27361 (pp) P17542
P55042	[Plasma membrane]	NP_004156.1	RRAD	[S273, S214, S257, S273, S290, S299, S214, S257, S273, S290, S299, S273]	[AGTRRREsLGKKAKR, LVRSREVsVDEGRAC, QIRLRRDsKEANARR, AGTRRREsLGKKAKR, GRIVARNsRKMAFRA, KMAFRAKsKsCHDLS, LVRSREVsVDEGRAC, QIRLRRDsKEANARR, AGTRRREsLGKKAKR, GRIVARNsRKMAFRA, KMAFRAKsKsCHDLS, AGTRRREsLGKKAKR]	[]	[]		COM_592	P00533 (pp) P63104
P31645	[]	NP_001036.1	SERT	[T276]	[SIWKGVKtSGKVVWV]	[]	[]			Q13418 (pp) Q96A00
Q13541	[Nucleus]	NP_004086.1	4E-BP1	[T69, S64, S64, T69, T45, T36, S64, S100, S93, S111, S64, T69, T45, T36]	[RNsPVtKtPPRDLPt, FLMECRNsPVtKtPP, FLMECRNsPVtKtPP, RNsPVtKtPPRDLPt, GGtLFsttPGGtRII, PPGDysttPGGtLFs, FLMECRNsPVtKtPP, sQSHLRNsPEDKRAG, DEPPMEAsQSHLRNs, KRAGGEEsQFEMDI, FLMECRNsPVtKtPP, RNsPVtKtPPRDLPt, GGtLFsttPGGtRII, PPGDysttPGGtLFs]	[]	[]		COM_2925	P06493 (pp) Q9UBF8-2
O94906	[]	NP_036601.2	PRP6	[]	[]	[K585]	[LRAAYFEkNHGTRES]		COM_1649	O75676 (pp) O75676
Q96IZ7	[]	NP_057709.2	Arginine/serine-rich coiled-coil protein 1	[]	[]	[]	[]			P68400 (pp) P12259
P46937	[Nucleus Plasma membrane]	NP_001123617.1 NP_001181973.1 NP_001181974.1 NP_006097.2	YAP1	[S127, S127, S127, Y357, S127]	[PQHVRAHssPAsLQL, PQHVRAHssPAsLQL, PQHVRAHssPAsLQL, SGLsMSSySVPRTPD, PQHVRAHssPAsLQL]	[]	[]		COM_42	Q13177 (pp) P00519-2
P05455	[Plasma membrane Cytoplasm]	NP_003133.1	SSB	[S366]	[GkKtKFAsDDEHDEH]	[K116, K128, K328, K360]	[KNRSVYIkGFPTDAT, DATLDDIkEWLEDKG, DQQEsLNkWKSKGRR, GKVQFQGkKtKFAsD]		COM_503	P04049 (pp) P01106
P06239	[Cytoplasm]	NP_005347.3	Lck	[S59, S59, S42, Y394, Y505, S42, Y505]	[EGSNPPAsPLQDNLV, EGSNPPAsPLQDNLV, TLLIRNGsEVRDPLV, RLIEDNEytAREGAK, FTAtEGQyQPQP, TLLIRNGsEVRDPLV, FTAtEGQyQPQP]	[K179]	[QNQGEVVkHYKIRNL]		COM_324	P28482 (pp) P09917
Q13905	[Endosome]	NP_005303.2 NP_941372.1	RapGEF1	[Y504, Y504]	[APIPSVPyAPFAAIL, APIPSVPyAPFAAIL]	[]	[]		COM_664	P06493 (pp) Q8NFH8
P48426	[]	NP_005019.2	PIP5K2A	[S304, T376]	[DGEEEGEsDGTHPVG, KAAHAAKtVKHGAGA]	[K89, K145]	[ENMPSHFkFKEyCPM, YDKRYIIkTITSEDV]			P24941 (pp) P38919
Q6ZW60	[]	!?	Protein FAM83G	[]	[]	[]	[]			AAA03176 (pp) P23396
Q99439	[]	NP_004359.1 NP_958434.1	calponin 2	[Y11]	[QFNkGPSyGLSAEVK]	[K7, K24]	[SSTQFNkGPSyGLS, VKNRLLSkYDPQKEA]			Q9Y6E0 (pp) Q9Y2H1
O60610	[Mitochondrion]	NP_001073280.1 NP_005210.3	diaphanous 1	[T768]	[PVLPFGLtPKKLYKP]	[K1057, K1103]	[VSAENLQkNLDQMKK, DAQEQYNkLRMMHSN]	K486	COM_2695	P28482 (pp) Q9NRA0
O96013	[Cytosol]	NP_005875.1	PAK4	[S474]	[kEVPRRKsLVGtPyW]	[K455, K467]	[LTHDGRVkLSDFGFC, GFCAQVSkEVPRRKs]			O96013 (pp) P31946
P55072	[]	NP_009057.1	VCP	[S351, S745, S747, S783, S783, S325]	[AAtNRPNsIDPALRR, AMRFARRsVsDNDIR, RFARRsVsDNDIRky, NQGGAGPsQGsGGGT, NQGGAGPsQGsGGGT, EVERRIVsQLLtLMD]	[K7, K17, K59, K80, K163, K250, K314, K335, K385, K504, K511, K523, K528, K613, K657, K662, K667, K676, K695, K753]	[AsGADskGDDLstA, DLstAILkQKNRPNR, RGDtVLLkGKKRREA, DDTCSDEkIRMNRVV, GMRAVEFkVVEtDPS, yGPPGtGkTLIARAV, AIAPKREktHGEVER, LtLMDGLkQRAHVIV, EILQIHtkNMKLADD, EHPDKFLkFGMtPsk, kFGMtPskGVLFYGP, YGPPGCGktLLAkAI, CGktLLAkAIANECQ, EMDGMstkKNVFIIG, KsRVAILkANLRksP, ILkANLRksPVAkDV, LRksPVAkDVDLEFL, VDLEFLAkMtNGFsG, EICQRACkLAIREsI, VsDNDIRkyEMFAQt]		COM_864	Q04917 (pp) Q15843
Q93034	[Cytoplasm Nucleus]	NP_003469.2	CUL5	[S730]	[MkMRKKIsNAQLQTE]	[]	[]		COM_820	O14757 (pp) P06400
P06748-2	[]	!?	NPM1 iso2	[T208, S70]	[KQEKTPKtPKGPSsV, EAMNYEGsPIKVTLA]	[]	[]			P24941 (pp) Q99626
Q9H1A4	[]	NP_073153.1	APC1	[T291, S355, S373, S377, T520, T530, S547, T701, S688, S688, T291, S355, S373, S377, T530, T537, S547, S555, T701]	[KFsEQGGtPQNVATS, AALSRAHsPALGVHs, VQRFNIssHNQsPKR, NIssHNQsPKRHSIS, GLPAPSLtMSNtMPR, NtMPRPstPLDGVSt, PLsKLLGsLDEVVLL, KKARPsEtGsDDDWE, FDFEGsLsPVIAPKK, FDFEGsLsPVIAPKK, KFsEQGGtPQNVATS, AALSRAHsPALGVHs, VQRFNIssHNQsPKR, NIssHNQsPKRHSIS, NtMPRPstPLDGVSt, tPLDGVStPKPLsKL, PLsKLLGsLDEVVLL, LDEVVLLsPVPELRD, KKARPsEtGsDDDWE]	[]	[]		COM_2918	P31947 (pp) Q96QZ7
P31994	[]	NP_003992.3	FcGR2B	[Y292, Y292, Y292]	[GAENTITySLLMHPD, GAENTITySLLMHPD, GAENTITySLLMHPD]	[]	[]			Q13464 (pp) Q05397
Q96RL1	[]	NP_057374.3	RAP80	[S205, S205]	[SGSWDQSsQPVFENV, SGSWDQSsQPVFENV]	[]	[]			P35568 (pp) P61981
Q9Y3C5	[Nucleus]	NP_055187.1	RNF11	[T135]	[DWLMRSFtCPSCMEP]	[]	[]			Q13535 (pp) Q01844
O60504-2	[]	!?	vinexin iso2	[S188]	[DGPQLPTsPRLTAAA]	[]	[]			P17612 (pp) Q9HBA0
Q8TAP9	[]	NP_619646.1	TTDN1	[S93, S104, T120]	[YPGSYSRsPAGSQQQ, SQQQFGysPGQQQTH, QGsPRTStPFGsGRV]	[]	[]			P17612 (pp) P35236
Q13415	[Cytoplasm]	NP_004144.2	ORC1L	[S258, S273, T375]	[TSCASLDsPGRIKRK, VAFSEITsPSKRSQP, AQNEATStPHRIRRK]	[K326]	[RTRIAASkTIDIREE]		COM_965	P05771 (pp) P61981
P22694	[]	NP_002722.1 NP_891993.1 NP_997461.1	PKACb	[]	[]	[K266]	[SHFSSDLkDLLRNLL]			O14639 (pp) P31947
Q86YZ3	[]	NP_001009931.1	Hornerin	[]	[]	[]	[]			P53004 (pp) P53004
P07550	[Lysosome]	NP_000015.1	ADRB2	[S346, T384, T393, S396, S355, S401, S356, S407, S411, T384, S396, S355, S401, S356, S407]	[LLCLRRssLKAYGNG, LCEDLPGtEDFVGHQ, DFVGHQGtVPsDNID, GHQGtVPsDNIDsPG, KAYGNGYssNGNtGE, VPsDNIDsPGRNCsT, AYGNGYssNGNtGEQ, DsPGRNCsTNDsLL, RNCsTNDsLL, LCEDLPGtEDFVGHQ, GHQGtVPsDNIDsPG, KAYGNGYssNGNtGE, VPsDNIDsPGRNCsT, AYGNGYssNGNtGEQ, DsPGRNCsTNDsLL]	[]	[]		COM_3089	P27348 (pp) P78314
P31947	[]	NP_006133.1	14-3-3 sigma	[S186]	[FHYEIANsPEEAISL]	[K122]	[ESRVFYLkMKGDYyR]			P28482 (pp) P19525
P49459	[]	NP_003327.2 NP_861427.1 NP_861442.1	HR6A	[S120, S120]	[LDEPNPNsPANSQAA, LDEPNPNsPANSQAA]	[]	[]		COM_3047	Q9NRM7 (pp) P46937
P04075	[Cytosol Mitochondrion Nucleus]	NP_000025.1	ALDOA	[]	[]	[K13, K42, K108, K147, K230, K330]	[PALtPEQkKELSDIA, EstGsIAkRLQsIGT, KGGVVGIkVDKGVVP, KDGADFAkWRCVLKI, yLEGTLLkPNMVtPG, AAQEEYVkRALANSL]		COM_2750	P31946 (pp) Q05513
O14649	[]	NP_002237.1	Potassium channel subfamily K member 3	[]	[]	[]	[]			P47736 (pp) P63104
Q96F86	[]	NP_079359.2	EDC3	[S161, S161]	[SFRRRHNsWSSSsRH, SFRRRHNsWSSSsRH]	[]	[]		COM_2787	P61326 (pp) P61981
P35869	[Cytoplasm]	NP_001612.1	AhR	[S12, S36]	[SANITYAsRKRRKPV, EGIKSNPsKRHRDRL]	[]	[]		COM_781	Q14012 (pp) O43432
P53804	[]	NP_003307.3	TTC3	[S378]	[AYTPRSLsAPIFTTS]	[]	[]			Q05513 (pp) Q04206
Q16658	[Cytoplasm Cytosol]	NP_003079.1	Fascin	[S39]	[KVNASAssLKKKQIW]	[K471]	[KVGGRYLkGDHAGVL]			P27348 (pp) Q8WZ18
P06213	[Nucleus]	NP_000199.2	Insuline Receptor	[S1062, S1064, Y992, S1314, S1348, Y1185, Y1189, Y1190, Y1355, Y1361, Y999, Y1011]	[AVKTVNEsAsLRERI, KTVNEsAsLRERIEF, DGPLGPLyASSNPEy, EENKAPEsEELEMEF, GGRDGGSsLGFKRsy, FGMTRDIyETDyyRK, RDIyETDyyRKGGKG, DIyETDyyRKGGKGL, sLGFKRsyEEHIPyT, syEEHIPyTHMNGGK, yASSNPEyLSASDVF, DVFPCSVyVPDEWEV]	[K1112]	[LMAHGDLkSYLRSLR]			P06241 (pp) P78352
P12821	[]	NP_000780.1	ACE	[S1299]	[SHGPQFGsEVELRHS]	[]	[]			P17252 (pp) P78536
Q9UD71	[Axon Synapse Perinuclear region]	NP_115568.2 NP_852606.1	DARPP-32	[T34]	[MIRRRRPtPAMLFRL]	[]	[]			Q04917 (pp) Q9Y4H2
P33992	[Nucleolus Chromosome Mitochondrion]	NP_006730.2	MCM5	[]	[]	[K392, K396, K696]	[TAKSQLLkFVEkCSP, QLLkFVEkCSPIGVY, VSEHSIIkDFTKQKY]	K396	COM_2868	P08913 (pp) P63104
Q5EBL8	[]	NP_057568.1	PDZ domain-containing protein 11	[]	[]	[]	[]			P38646 (pp) P61981
Q9UK53-2	[]	!?	ING1 iso2	[S126, S126]	[LGDTAGNsGKAGADR, LGDTAGNsGKAGADR]	[]	[]			P31947 (pp) Q9UBF8
P48436	[]	NP_000337.1	SOX9	[S181, S64, S181]	[YQPRRRKsVKNGQAE, EPDLkKEsEEDKFPV, YQPRRRKsVKNGQAE]	[K61, K253, K398]	[PKGEPDLkKEsEEDK, QPGKADLkREGRPLP, QSQRTHIkTEQLSPS]			Q04917 (pp) Q07021
P41597	[Plasma membrane]	NP_000638.1	CCR2	[Y139]	[ILLTIDRyLAIVHAV]	[]	[]			P06241 (pp) P22681
Q99832	[]	NP_001009570.1 NP_001159756.1 NP_001159757.1 NP_006420.1	CCT7	[]	[]	[K67, K172, K217, K320, K366]	[NDGATILkLLDVVHP, SKLISQQkAFFAKMV, LVAGVAFkKTFSYAG, RVPEEDLkRTMMACG, NFFTGCPkAKTCTFI]		COM_650	P63104 (pp) Q15208
Q9BQE3	[Microtubule Nucleus]	NP_116093.1	TUBA1C	[S158, S165]	[SLLMERLsVDYGkKs, sVDYGkKsKLEFSIY]	[K40, K60, K112, K163, K280, K311, K326, K370, K394, K401]	[DGQMPSDkTIGGGDD, FSETGAGkHVPRAVF, RGHYTIGkEIIDLVL, RLsVDYGkKsKLEFS, APVISAEkAYHEQLT, KCDPRHGkYMACCLL, yRGDVVPkDVNAAIA, VPGGDLAkVQRAVCM, AWARLDHkFDLMYAk, kFDLMYAkRAFVHWY]	K370	COM_2796	P43403 (pp) Q9UQC2
Q07954	[Endoplasmic reticulum Golgi apparatus Endosome Extracellular Nucleus]	NP_002323.2	LRP1	[Y4507, Y4473, S4517, S4520, T4460, S4523, S4520]	[TNFTNPVyATLYMGG, VEIGNPTyKMYEGGE, LYMGGHGsRHsLAST, GGHGSRHsLASTDEK, GFQHQRMtNGAMNVE, GSRHsLAsTDEKREL, GGHGSRHsLASTDEK]	[]	[]		COM_61	P63104 (pp) Q6DD88
Q9Y3Q4	[]	NP_005468.1	HCN4	[Y531]	[RRQYQEKyKQVEQYM]	[]	[]			O14920 (pp) O95999
P49427	[Cytoplasm]	NP_004350.1	Cdc34	[S203, S222, T233, S236, S231]	[APAPDEGsDLFYDDY, EVEEEADsCFGDDED, DDEDDsGtEEs, DDsGtEEs, FGDDEDDsGtEEs]	[]	[]		COM_150	P17612 (pp) Q8WTQ7
Q9NQS7	[Nucleus Nucleolus Cytoplasm]	NP_001035784.1	INCENP	[T897, S898, S899]	[KPRYHKRtssAVWNs, PRYHKRtssAVWNsP, RYHKRtssAVWNsPP]	[]	[]		COM_2873	Q13131 (pp) Q8N122
O15551	[]	NP_001297.1	claudin 3	[T192]	[PPREKKYtATKVVyS]	[]	[]			P23443 (pp) P35568
Q14204	[Golgi apparatus Endosome Lysosome Mitochondrion Plasma membrane]	NP_001367.2	DNCH1	[]	[]	[K371, K394, K754, K1125, K1286, K3480, K4283]	[LRKIRNTkYPIQRAL, DLSSQLLkVLGTRKL, SKEVRNLkWLGFRVP, LKYDSWHkEVLSKFG, ALTIYEGkFGRLKDD, NRSTALLkSLSAERE, RSFDSEFkLACKVDG]			P61981 (pp) Q6ZV73
Q13950	[Nucleolus]	NP_001019801.3	AML3	[S465, S503, S28, S340, S314, S312, S275, S294, S43, S24]	[MVPGGDRsPSRMLPP, ADGsHSSsPTVLNSS, PSTsRRFsPPSSSLQ, TDVPRRIsDDDTATs, LSQMTsPsIHSTTPL, SYLSQMTsPsIHSTT, PSLNSAPsPFNPQGQ, DPRQAQSsPPWSYDQ, PGKMSDVsPVVAAQQ, FFWDPSTsRRFsPPS]	[]	[]		COM_2344	P07948 (pp) P32927
P49916	[Mitochondrion]	NP_039269.2	LIG3	[S913, T191, S210, S913, T191, S210]	[EKLATKSsPVKVGEK, LSSKAAGtPKKKAVV, TtTGQVtsPVKGAsF, EKLATKSsPVKVGEK, LSSKAAGtPKKKAVV, TtTGQVtsPVKGAsF]	[K316]	[LLLPGVIkTVYNLND]		COM_2444	P17252 (pp) P49840
P43119	[]	NP_000951.1	PTGIR	[S328]	[TPLSQLAsGRRDPRA]	[]	[]			Q96GD4 (pp) Q9NS23-2
Q07912	[Perinuclear region Cytoplasm Nucleus]	NP_001010938.1 NP_005772.3	Ack	[Y284]	[LPQNDDHyVMQEHRK]	[]	[]			P17612 (pp) Q14896
Q13263	[Nucleolus Mitochondrion]	NP_005753.1	TIF1-beta	[S824]	[LPGAGLssQELSGGP]	[K266, K304, K340, K377, K770, K774]	[LVKRLGDkHATLQKS, MAILQIMkELNKRGR, WTMTKIQkHQEHILR, FQLHRALkMIVDPVE, QDVGRMFkQFNkLTE, RMFkQFNkLTEDkAD]		COM_2994	Q04917 (pp) Q86TI0
Q6P4F7	[]	NP_055598.1	Rho GTPase-activating protein 11A	[]	[]	[]	[]			P27361 (pp) O60331
Q8N1I0	[]	NP_055520.3	Dedicator of cytokinesis protein 4	[]	[]	[]	[]			P53350 (pp) O15350
O00459	[Cytoplasm]	NP_005018.1	Phosphatidylinositol 3-kinase regulatory subunit beta	[]	[]	[]	[]		COM_543	P17252 (pp) P16150
P08107	[Nucleolus Cytosol Nucleus, Nucleus]	NP_005336.3 NP_005337.2	HSP70	[]	[]	[K71, K88, K108, K112, K246, K319, K348, K500, K524]	[QNTVFDAkRLIGRKF, PVVQSDMkHWPFQVI, PKVQVSykGETkAFY, VSykGETkAFYPEEI, NHFVEEFkRKHKKDI, STLEPVEkALRDAkL, TRIPKVQkLLQDFFN, KSTGKANkItITNDk, RMVQEAEkykAEDEV]	K559	COM_371	P48729 (pp) P17931
Q04917	[Nucleus]	NP_003396.1	14-3-3 eta	[]	[]	[K49, K119, K124]	[NLLSVAYkNVVGARR, NDFQYESkVFYLkMK, ESkVFYLkMKGDYyR]		COM_2309	P61981 (pp) Q9NSB4
P0C1Z6	[Chromosome]	NP_037474.1	TFPT	[S180]	[PAPPEPGsPAPGEGP]	[]	[]		COM_2553	P17612 (pp) O15392
P55895	[]	NP_000527.2	Rag2	[S365]	[EQTTFTNsQTSTEDP]	[]	[]			P17612 (pp) Q92736
Q9Y5N6	[Nucleus]	NP_055136.1	ORC6L	[T195]	[REPGDVAtPPRKRKK]	[]	[]		COM_1326	Q15139 (pp) P05412
P51813	[Plasma membrane]	NP_975010.1	Etk	[Y566, Y216, Y216, Y216]	[RYVLDDQyVSSVGTK, SSTSLAQyDSNSKKI, SSTSLAQyDSNSKKI, SSTSLAQyDSNSKKI]	[]	[]			P17252 (pp) P33778
P37023	[]	NP_000011.2	ALK1	[]	[]	[]	[]			Q00535 (pp) Q96MY5
Q6UN15	[]	NP_001128409.1 NP_001128410.1 NP_112179.2	FIP1L1	[Y110]	[IKTGAPQyGSyGTAP]	[K294]	[KANSSVGkWQDRYGR]			P31946 (pp) Q9UDY2
Q5PRF9	[]	NP_060498.2	Protein Smaug homolog 2	[]	[]	[]	[]			P27361 (pp) Q9NYV6
Q9NRD9	[Endoplasmic reticulum]	NP_059130.2	DUOX1	[S1217, S955]	[SHHFRRRsFRGFWLT, KDLCRRAsYISQDMI]	[]	[]			P28482 (pp) P78347-2
Q53T03	[]	!?	RanBP2L2	[S1275]	[HASPLASsPVRKNLF]	[K123]	[YWVERAAkLFPGSPA]			P31749 (pp) Q9H6Z4
Q7M4M4	[]	!?	NOB1P	[T105]	[SSIQHPEtPLHISGF]	[]	[]			P31946 (pp) Q9Y2J2
P30307	[Nucleus]	NP_001781.2	Cdc25C	[S216, S198, S216, S214, T48, T67, S168, S122, T130, S216, S216, S198, S191, T236, S216, S168]	[SGLYRsPsMPENLNR, sDELMEFsLKDQEAK, SGLYRsPsMPENLNR, SRSGLYRsPsMPENL, VCPDVPRtPVGKFLG, LsILsGGtPKRCLDL, SEMKYLGsPITTVPK, DQHLMKCsPAQLLCS, PAQLLCStPNGLDRG, SGLYRsPsMPENLNR, SGLYRsPsMPENLNR, sDELMEFsLKDQEAK, EDQAEEIsDELMEFs, VEKFKDNtIPDKVKK, SGLYRsPsMPENLNR, SEMKYLGsPITTVPK]	[]	[]	K151		P06213 (pp) P29350
Q14721	[]	NP_004966.1	Kv2.1	[Y128]	[YWGIDEIyLESCCQA]	[]	[]			P17612 (pp) O15551
P00736	[]	NP_001724.3	C1R	[S206]	[TEASGYIsSLEYPRS]	[]	[]		COM_181	P04792 (pp) P63104
P49418	[]	NP_001626.1	amphiphysin	[S272, S276, S285, S272, S276, S285, T350, T387, S293, S295, T310, T312]	[EEPSPLPsPTAsPNH, PLPSPTAsPNHTLAP, NHTLAPAsPAPARPR, EEPSPLPsPTAsPNH, PLPSPTAsPNHTLAP, NHTLAPAsPAPARPR, PEVKKEEtLLDLDFD, LPWDLWTtSTDLVQP, PAPARPRsPsQTRKG, PARPRsPsQTRKGPP, VPPLPKVtPtKELQQ, PLPKVtPtKELQQEN]	[]	[]		COM_3056	P61981 (pp) Q9NRI5
Q99728	[Cytoplasm Microtubule]	NP_000456.2	BARD1	[S288, T299, S251, S148, S288, T299, S251, S148]	[PLAEQIEsPDTKSRN, KSRNEVVtPEKVCKN, SQPSVISsPQINGEI, NSIKMWFsPRSKKVR, PLAEQIEsPDTKSRN, KSRNEVVtPEKVCKN, SQPSVISsPQINGEI, NSIKMWFsPRSKKVR]	[]	[]	K423	COM_99	P61981 (pp) Q8WWK9
Q9H307	[Nucleus Nucleolus]	AAB48304.1	PNN	[]	[]	[K237]	[KYIRTKTkPHLFYIP]			P61981 (pp) Q9BZE4
P11511	[]	NP_000094.2 NP_112503.1	CYP19A1	[Y361]	[KVMENFIyESMRYQP]	[]	[]			P78362 (pp) Q9UKV3
P50616	[Cytoplasm Plasma membrane]	NP_005740.1	TOB1	[S152, S154, S164, S152, S154, S164, S152, S154, S164]	[PASSVSSsPsPPFGH, SSVSSsPsPPFGHSA, FGHSAAVsPTFMPRS, PASSVSSsPsPPFGH, SSVSSsPsPPFGHSA, FGHSAAVsPTFMPRS, PASSVSSsPsPPFGH, SSVSSsPsPPFGHSA, FGHSAAVsPTFMPRS]	[]	[]		COM_2992	Q13882 (pp) Q13882
P53667	[Golgi apparatus Cytoplasm]	NP_002305.1	LIMK1	[S323, T508, S310, T508]	[KDLGRSEsLRVVCRP, PDRKKRYtVVGNPYW, PGAGsLGsPAsQRKD, PDRKKRYtVVGNPYW]	[]	[]			P31751 (pp) P98170
Q13224	[Early endosome]	NP_000825.2	NMDAR2B	[S1303]	[NKLRRQHsYDTFVDL]	[]	[]		COM_345	P06493 (pp) Q9BYG3
Q9Y478	[]	NP_006244.2	AMPKB1	[S176, T157, T79, S23, S107, S173]	[SQKCsDVsELsssPP, NIIQVKKtDFEVFDA, APAQARPtVFRWTGG, HKtPRRDssGGTKDG, sKLPLTRsHNNFVAI, MVDSQKCsDVsELss]	[]	[]		COM_2645	P06493 (pp) O14757
Q96H99	[]	!?	cortactin iso2	[S368]	[KtQtPPVsPAPQPTE]	[]	[]			P31946 (pp) Q13370
P30305-2	[]	!?	Cdc25B iso2	[S307, S146, S101, S103]	[KCQRLFRsPsMPCSV, PVRLLGHsPVLRNIT, DAGLCMDsPsPMDPH, GLCMDsPsPMDPHMA]	[]	[]			P00519 (pp) P46937
Q9NZT1	[]	NP_059118.2	Calmodulin-like protein 5	[]	[]	[]	[]			P31946 (pp) Q7L8J4
Q9H5V8	[Cytoplasm]	NP_073753.3	CDCP1	[Y734, Y762, Y743, Y734]	[KDNDSHVyAVIEDTM, LQPEVDTyRPFQGTM, VIEDTMVyGHLLQDS, KDNDSHVyAVIEDTM]	[]	[]		COM_2971	P17612 (pp) Q00536
Q9BWW4	[]	NP_663768.1	SSBP3	[Y23, Y25]	[AREKLALyVyEYLLH, EKLALyVyEYLLHVG]	[]	[]			O60674 (pp) P68431
Q00613	[Nucleus]	NP_005517.1	HSF1	[S121, S216, S230, S307, T142, S303]	[NIKRKVTsVSTLKSE, IPLMLNDsGSAHSMP, PKYSRQFsLEHVHGS, EPPsPPQsPRVEEAs, DSVTKLLtDVQLMKG, RVkEEPPsPPQsPRV]	[K80]	[LNMYGFRkVVHIEQG]		COM_378	O60333 (pp) Q04917
P15036	[]	NP_005230.1	Ets-2	[S313, S246, S310]	[QRVPsFEsFEDDCSQ, FPKSRLSsVSVTYCS, LDVQRVPsFEsFEDD]	[]	[]		COM_511	P63104 (pp) Q92574
O00515	[]	NP_005549.2	Ladinin-1	[]	[]	[]	[]			P21127 (pp) P61981
Q99626	[]	NP_001256.2	CDX2	[S283, S283, S283]	[RSVPEPLsPVSSLQA, RSVPEPLsPVSSLQA, RSVPEPLsPVSSLQA]	[]	[]			O75582 (pp) P16220
Q05513	[Late endosome Microsome Cytoplasm Nucleus Cell junction]	NP_001028753.1 NP_001028754.1 NP_002735.3	PKCZ	[T410]	[GPGDTTStFCGTPNY]	[]	[]		COM_2913	P28482 (pp) Q9NYA1
Q8IWU2	[Plasma membrane Cytoplasm]	NP_055731.2	Lmr2	[]	[]	[]	[]			Q13315 (pp) Q5UIP0
Q9NXR1	[Centrosome Cytoplasm]	NP_060138.1	NUDE1	[T228]	[GPSSSLNtPGsFRRG]	[]	[]			P45983 (pp) Q9Y6Q9
O15014	[Cytoplasm]	NP_055857.1	ZNF609	[T722]	[FTVNPALtPAKDKKK]	[]	[]			P12931 (pp) Q9BXP5
P31323	[]	NP_002727.2	PKAR2B	[S113]	[NRFTRRAsVCAEAyN]	[]	[]		COM_582	P07948 (pp) O15492
Q14680	[Nucleus]	NP_055606.1	MELK	[T167, S529, T167, S171, T398, S431, S343, S407, S391, T56, S356, T494, S505, T539, S253, S336, Y163]	[NKDyHLQtCCGsLAY, KGAKVFGsLERGLDK, NKDyHLQtCCGsLAY, HLQtCCGsLAYAAPE, sQFTKYWtESNGVES, ENVyTPKsAVKNEEy, sFSCGQAsATPFTDI, SNGVESKsLTPALCR, GAATPRTsQFTKYWt, SDLPRIKtEIEALKN, DIKSNNWsLEDVTAS, TGTDKLMtGVIsPER, sPERRCRsVELDLNQ, RGLDKVItVLTRSKR, VDPKKRIsMKNLLNH, PVRLRLssFSCGQAs, KPKGNKDyHLQtCCG]	[]	[]			P09619 (pp) P16234
Q9BU19	[]	NP_001129508.1 NP_001180257.1 NP_060335.2	ZNF692	[S470]	[VAAHRSKsHPALLLA]	[]	[]			P27361 (pp) Q02447
P12318	[]	NP_001129691.1	FcGR2A	[Y304, Y288, Y304, Y281, Y288, Y304]	[TDDDKNIyLTLPPND, yETADGGyMTLNPRA, TDDDKNIyLTLPPND, LEETNNDyETADGGy, yETADGGyMTLNPRA, TDDDKNIyLTLPPND]	[]	[]			P68400 (pp) Q9Y365
P00439	[]	NP_000268.1	PAH	[S16]	[PGLGRKLsDFGQETS]	[]	[]			P31947 (pp) Q6P4F7
Q15041	[Plasma membrane]	NP_055976.1	ADP-ribosylation factor-like protein 6-interacting protein 1	[]	[]	[]	[]			P45984 (pp) Q8IW41
P04350	[]	NP_006078.2	TUBB4	[]	[]	[K103]	[GAGNNWAkGHYTEGA]		COM_2796	P24941 (pp) P25054
Q6FHA6	[]	!?	GRAP2 protein	[]	[]	[]	[]			P05129 (pp) P50281
P50990	[Microtubule Mitochondrion]	NP_006576.2	CCT-theta	[]	[]	[K6, K19, K317, K399, K465]	[ALHVPkAPGFAQM, QMLKEGAkHFsGLEE, MLVRLNSkWDLRRLC, DDGVNTFkVLTRDKR, KANEVISkLYAVHQE]	K224	COM_33	P17612 (pp) P03372
P06748	[Cytoplasm Nucleolus Nucleus]	NP_001032827.1 NP_002511.1 NP_954654.1	NPM1	[S4, S125, T199, S70, T237, T219, T234, T199, S70, T234, S4]	[MEDsMDMDMsP, AVEEDAEsEDEEEED, VKKsIRDtPAKNAQK, EAMNyEGsPIKVtLA, kQEKtPKtPKGPSsV, kDSkPSstPRSKGQE, SFkkQEKtPKtPKGP, VKKsIRDtPAKNAQK, EAMNyEGsPIKVtLA, SFkkQEKtPKtPKGP, MEDsMDMDMsP]	[K27, K32, K141, K150, K154, K212, K215, K229, K230, K257, K267, K273, K292]	[GCELKADkDyHFkVD, ADkDyHFkVDNDENE, KLLsIsGkRSAPGGG, SAPGGGSkVPQkKVK, GGSkVPQkKVKLAAD, QKSNQNGkDSkPSst, NQNGkDSkPSstPRS, SKGQESFkkQEKtPK, KGQESFkkQEKtPKt, KMQAsIEkGGsLPkV, sLPkVEAkFINYVkN, AkFINYVkNCFRMtD, QDLWQWRkSL]		COM_54	P28749 (pp) P63104
P42704	[Cytoplasm Plasma membrane]	NP_573566.2	Leucine-rich PPR motif-containing protein, mitochondrial	[]	[]	[]	[]		COM_2301	P24941 (pp) Q9H7L9
Q9Y5P4	[Plasma membrane Extracellular]	NP_001123577.1 NP_005704.1 NP_112729.1	COL4A3BP	[S132, S132]	[SSLRRHGsMVSLVSG, SSLRRHGsMVSLVSG]	[]	[]			P48729 (pp) P04637
Q9NR80-3	[]	!?	ARHGEF4 iso3	[Y94]	[VGSEEDLyDDLHSSS]	[]	[]			Q9Y463 (pp) O75533
Q9UHD2	[]	NP_037386.1	TBK1	[]	[]	[K584]	[yNEEQIHkFDKQKLY]		COM_963	Q16539 (pp) P04150
Q6JBY9	[]	NP_443094.3	CapZIP	[S179, S244]	[RRFRRSQsDCGELGD, PPLRRSPsRTEKQEE]	[K81]	[HPPKFKVkSSPLIEK]			P31947 (pp) Q8TEW0
P48552	[Cytoplasm]	NP_003480.2	Nuclear receptor-interacting protein 1	[]	[]	[]	[]		COM_2590	P62258 (pp) Q61337
O15304	[Mitochondrion]	NP_006418.2	Siva	[Y34]	[RGVCAERySQEVFEK]	[]	[]			P18583 (pp) P31946
O14578	[Cytoplasm]	NP_009105.1	CRIK	[]	[]	[K1721]	[RYNENLSkYCIRKEI]			P27348 (pp) Q9UQL6
P27448-3	[]	!?	MARK3 iso3	[T602, S598, S601, S606, T90, S96, T95]	[QTRsRGstNLFsKLT, tPLSQTRsRGstNLF, SQTRsRGstNLFsKL, RGstNLFsKLTSKLT, AIKIIDKtQLNPtsL, KtQLNPtsLQKLFRE, DKtQLNPtsLQKLFR]	[]	[]			Q96GD4 (pp) P17661
P31350	[Nucleus]	NP_001025.1	RRM2	[S20, S20]	[DPQQLQLsPLKGLSL, DPQQLQLsPLKGLSL]	[]	[]			P48729 (pp) Q04917
P13224	[]	AAA20398.1	Platelet glycoprotein Ib beta chain	[]	[]	[]	[]		COM_348	P17612 (pp) P17676
P34931	[Nucleus Mitochondrion]	NP_005518.3	Heat shock 70 kDa protein 1-like	[]	[]	[]	[]		COM_2977	P28482 (pp) Q14686
Q9NYF8	[Cytoplasm]	NP_055554.1	BCLAF1	[Y150, Y81, Y80, Y284, Y93, Y408, S531]	[SSRSSsPysksPVSK, RGRGRGyyQGGGGRY, YRGRGRGyyQGGGGR, VGNGsSRysPsQNsP, GRYHRGGyRPVWNRR, DtEEtEDyRQFRKSV, KstFREEsPLRIKMI]	[K152, K335, K421, K437, K637]	[RSSsPysksPVSKRR, QETAKTGkFLKRFtD, SVLADQGksFATAsH, NTEEEGLkYKSKVsL, ERFTSYQkATEEHST]		COM_2697	Q13535 (pp) P35568
P02768	[]	NP_000468.1	albumin	[]	[]	[K223, K229, K438, K499]	[SSAKQRLkCASLQkF, LkCASLQkFGERAFK, LLVRYTKkVPQVSTP, PVSDRVTkCCTESLV]		COM_2974	P17252 (pp) P13726
Q8N9M5	[]	NP_848613.1	Transmembrane protein 102	[]	[]	[]	[]			Q02156 (pp) Q9HAW7
Q9NXR1-2	[]	!?	Nuclear distribution protein nudE homolog 1	[]	[]	[]	[]			P31749 (pp) P49841
P17275	[]	NP_002220.1	JunB	[T104, T102]	[GVITTtPtPPGQYFY, SNGVITTtPtPPGQY]	[]	[]			P05771-2 (pp) P14598
Q15080	[Plasma membrane Nucleus]	NP_000622.2 NP_038202.2	p40phox	[S315, T154]	[RQARGLPsQKRLFPW, LRRLRPRtRKVKSVS]	[]	[]		COM_706	P15056 (pp) P15056
Q15678	[Nucleus Cytoskeleton]	NP_005392.2	Tyrosine-protein phosphatase non-receptor type 14	[]	[]	[]	[]			Q92918 (pp) Q92918
P46013-2	[]	!?	KI-67 iso2	[T401]	[GIAEMFKtPVKEQPQ]	[]	[]			Q96GD4 (pp) Q02241
Q15120	[]	NP_001135858.1 NP_005382.1	PDHK3	[]	[]	[]	[]			P12931 (pp) P05106
P14672	[]	NP_001033.1	GLUT4	[S274]	[LERERPLsLLQLLGS]	[]	[]			P27361 (pp) P35568
Q6IAE6	[]	!?	KCNE3	[S82]	[LILGYTRsRKVDKRS]	[]	[]			Q02750 (pp) P17542
Q02880	[Nucleolus Kinetochore Cytoplasm]	NP_001059.2	TOP2B	[S1424]	[DKDEytFsPGKSKAT]	[K365, K367, K373, K992]	[LIEVVKKkNkAGVSV, EVVKKkNkAGVSVkP, NkAGVSVkPFQVKNH, TTVKFVVkMTEEKLA]		COM_3043	P27348 (pp) P32418
Q16890	[]	NP_003278.1	Tumor protein D53	[]	[]	[]	[]			P17612 (pp) P19838
Q9Y2R2	[Perinuclear region, Plasma membrane Nucleus]	NP_001180360.1 NP_036543.4 NP_057051.3	PTPN22	[S35]	[FLKLKRQsTKYKADK]	[]	[]			P31947 (pp) Q8IZW8
Q04206	[Nucleus]	NP_068810.3	NFkB-p65	[S536, S529, S536, S276, S276, S311, S536, S468, S536, S468, S468, S536, S276, S276]	[sGDEDFSsIADMDFS, GLPNGLLsGDEDFSs, sGDEDFSsIADMDFS, SMQLRRPsDRELsEP, SMQLRRPsDRELsEP, RTYETFksIMkkSPF, sGDEDFSsIADMDFS, AVFTDLAsVDNSEFQ, sGDEDFSsIADMDFS, AVFTDLAsVDNSEFQ, AVFTDLAsVDNSEFQ, sGDEDFSsIADMDFS, SMQLRRPsDRELsEP, SMQLRRPsDRELsEP]	[K122, K123, K218, K221, K310, K314, K315]	[NLGIQCVkkRDLEQA, LGIQCVkkRDLEQAI, EIFLLCDkVQkEDIE, LLCDkVQkEDIEVYF, KRTYETFksIMkkSP, ETFksIMkkSPFSGP, TFksIMkkSPFSGPt]		COM_494	P27348 (pp) Q9BZ23
O60343	[Cytoplasm]	NP_055647.2	AS160 (TBC1D4)	[T642]	[QFRRRAHtFSHPPSS]	[K477]	[GLYPPRAkLVIQRHL]			P61981 (pp) Q14978
Q15208	[]	NP_009202.1	NDR1	[S281, T444, T444]	[NRRQLAFsTVGtPDY, DWVFINYtYKRFEGL, DWVFINYtYKRFEGL]	[]	[]			P27348 (pp) Q86W92
P35241	[Cytoplasm]	NP_002897.1	radixin	[T564, T564, T564, T564, T564]	[AGRDKYKtLRQIRQG, AGRDKYKtLRQIRQG, AGRDKYKtLRQIRQG, AGRDKYKtLRQIRQG, AGRDKYKtLRQIRQG]	[K79, K253, K258, K263, K344]	[KENPLQFkFRAKFFP, RNISFNDkKFVIkPI, NDkKFVIkPIDKkAP, VIkPIDKkAPDFVFy, KERIEREkEELMERL]		COM_60	P31947 (pp) Q8TF72
P16403	[]	NP_005310.1	H1D	[T166, T91, S88, S54, S35]	[KPAAATVtkKVAKsP, KSLVskGtLVQTKGT, LGLKSLVskGtLVQT, VAASkERsGVSLAAL, GGtPRKAsGPPVSEL]	[K45, K62, K89, K105]	[PVSELITkAVAASkE, GVSLAALkkALAAAG, GLKSLVskGtLVQTK, TGASGSFkLNKKAAS]	K205	COM_3000	Q9UQM7 (pp) P07101-3
Q9NQ66	[Plasma membrane Nucleus]	NP_056007.1	PLCB1	[S982, S982]	[KkKsEPSsPDHGssT, KkKsEPSsPDHGssT]	[K972, K976, K1074]	[ALEKSAKkDSKkKsE, SAKkDSKkKsEPSSP, ELKKKMDkKRQEKIT]			P62258 (pp) Q9GZM8
O43294	[]	NP_001035919.1	Hic-5	[Y59, Y59]	[SGDKDHLySTVCKPR, SGDKDHLySTVCKPR]	[]	[]			Q07912 (pp) P42768
P22681	[Endosome Cytoplasm Plasma membrane Nucleus Cell projection]	NP_005179.2	E3 ubiquitin-protein ligase CBL	[Y731, Y774, Y731, Y774, Y700, Y731, Y774, Y700, Y731, Y774, Y700]	[QQIDSCTyEAMyNIQ, SENEDDGyDVPKPPV, QQIDSCTyEAMyNIQ, SENEDDGyDVPKPPV, EGEEDTEyMTPSSRP, QQIDSCTyEAMyNIQ, SENEDDGyDVPKPPV, EGEEDTEyMTPSSRP, QQIDSCTyEAMyNIQ, SENEDDGyDVPKPPV, EGEEDTEyMTPSSRP]	[K197]	[WRKAFGEkTIVPWKS]		COM_71	O14733 (pp) Q13158
P11171	[Cytoplasm Cytoskeleton]	NP_001159477.1 NP_001159478.1 NP_001159479.1 NP_004428.1 NP_976217.1 NP_976218.1	Protein 4.1	[]	[]	[]	[]		COM_30	P00519 (pp) P46109
Q07889	[Plasma membrane]	NP_005624.2	SOS1	[S1197, S1132, S1167, S1178, S1193]	[KAYsPRYsISDRTSI, TLPHGPRsAsVSsIS, ESAPAESsPSKIMSK, IMSKHLDsPPAIPPR, QPTSKAYsPRYsISD]	[]	[]		COM_74	Q9H4B4 (pp) P14635
P09619	[]	NP_002600.1	PDGFRb	[Y686, Y970, Y934, Y686, Y562, Y775, Y778, Y771, Y581, Y740, Y579, Y763, Y1009, Y1021, Y751, Y857]	[IITEYCRyGDLVDYL, GEGYKKKyQQVDEEF, AHASDEIyEIMQKCW, IITEYCRyGDLVDYL, LWQKKPRyEIRWKVI, SSNyMAPyDNyVPSA, yMAPyDNyVPSAPER, ADIESSNyMAPyDNy, SDGHEyIyVDPMQLP, TGESDGGyMDMSKDE, VSSDGHEyIyVDPMQ, DMKGDVKyADIESSN, LDTSSVLyTAVQPNE, PNEGDNDyIIPLPDP, SKDESVDyVPMLDMK, DIMRDSNyISKGSTF]	[]	[]		COM_3057	P17612 (pp) P07101-3
Q9UCX8	[]	!?	Tumor protein D52	[]	[]	[]	[]			O14757 (pp) Q14738
P54274	[Cytoplasm]	NP_059523.2	TRF1	[T273, S435, T371, T344, T122, S219]	[SKRTRTItSQDKPSG, KKLKLIssDsED, VSKSQPVtPEKHRAR, KKERRVGtPQSTKKK, LTACQLRtIYICQFL, SKLLMIIsQKDTFHS]	[]	[]		COM_853	O75643 (pp) P31946
Q8WYL5	[Actin filament]	NP_061857.3	slingshot 1	[S937, S978, S937, S978]	[SNLTRSSsSDSIHSV, sPLKRSHsLAKLGSL, SNLTRSSsSDSIHSV, sPLKRSHsLAKLGSL]	[]	[]			O95685 (pp) P61981
Q8TB06	[]	!?	Q8TB06	[]	[]	[]	[]			P31947 (pp) Q6ICG6
Q9NRY4	[]	NP_004482.4	GRF-1	[S1174, T1173, T1226, S1236, S1150, S1221, T1226, S1236]	[RFASYRtsFSVGsDD, GRFASYRtsFSVGsD, LRsLRRNtKKPKPKP, PKPKPRPsITKATWE, LERGRKVsIVSKPVL, RRRNILRsLRRNtKK, LRsLRRNtKKPKPKP, PKPKPRPsITKATWE]	[K193]	[NQLAKTKkPIVVVLT]			Q02156 (pp) Q96A00
P60983	[Plasma membrane]	AAH05359.1	GMF-beta	[S52, T26, S71, S82, T26]	[DEELEGIsPDELKDE, KFRFRKEtNNAAIIM, QPRFIVYsYKYQHDD, QHDDGRVsyPLCFIF, KFRFRKEtNNAAIIM]	[K118]	[VQTAELTkVFEIRNT]			P28482 (pp) P35658
O96017	[Centrosome Cytoplasm]	NP_001005735.1	Chk2	[S210, T205, S164, T68, T68, T383, T387, T68, S62, S73, T68, T26, S28, S33, S35, T68, T68, S140, T383, S19, S33, S35, T387, T432, S260, S516, S120, S435, T225, S379, T68]	[DLtVDDQsVYPKALR, VFVFFDLtVDDQsVY, IAYIEDHsGNGTFVN, SSLEtVstQELYsIP, SSLEtVstQELYsIP, GEtsLMRtLCGtPtY, LMRtLCGtPtYLAPE, SSLEtVstQELYsIP, sSSGTLSsLEtVstQ, VstQELYsIPEDQEP, SSLEtVstQELYsIP, sQPHGsVtQsQGSSs, PHGsVtQsQGSSsQs, tQsQGSSsQsQGIss, sQGSSsQsQGIssss, SSLEtVstQELYsIP, SSLEtVstQELYsIP, TDKYRTYsKKHFRIF, GEtsLMRtLCGtPtY, sHGsSACsQPHGsVt, tQsQGSSsQsQGIss, sQGSSsQsQGIssss, LMRtLCGtPtYLAPE, PPFSEHR…	[]	[]		COM_2961	Q9HAZ1 (pp) P00519
P35222	[Nucleus Plasma membrane Basolateral membrane Perinuclear region Cell junction]	NP_001895.1	CTNNB1	[S552, S718, S191, S246, Y654, S552, S45, S45, S29, T112, T102, S45, Y654, T120, T112, Y333, Y64, Y142, Y331, S37, T41, S33, S37, T41, S33, S37, T41, S33, S45, S37, T41, S33, Y489, Y86, Y654, S45, S675, S552]	[QDTQRRtsMGGtQQQ, QDDPSyRsFHSGGYG, SRHAIMRsPQMVsAI, ALVKMLGsPVDSVLF, RNEGVATyAAAVLFR, QDTQRRtsMGGtQQQ, GATtTAPsLSGkGNP, GATtTAPsLSGkGNP, VsHWQQQsyLDsGIH, EGMQIPStQFDAAHP, RAAMFPEtLDEGMQI, GATtTAPsLSGkGNP, RNEGVATyAAAVLFR, QFDAAHPtNVQRLAE, EGMQIPStQFDAAHP, NIMRTyTyEKLLWTT, VDTSQVLyEWEQGFS, AVVNLINyQDDAELA, LVNIMRTyTyEKLLW, yLDsGIHsGATtTAP, GIHsGATtTAPsLSG, QQQsyLDsGIHsGAT, yLDsGIHsGATtTAP, GIHsGAT…	[K19, K49, K345]	[MAMEPDRkAAVsHWQ, TAPsLSGkGNPEEED, WTTSRVLkVLSVCSS]	K49	COM_2962	P31946 (pp) P37840
O00267	[]	NP_003160.2	SPT5	[S666, S666, T775, T791, T768, T775, T784, T791, T799, T806, T814]	[VGGFAPMsPRISsPM, VGGFAPMsPRISsPM, tPMyGSQtPMyGSGS, tPMyGSQtPLQDGSR, MTSTyGRtPMyGSQt, tPMyGSQtPMyGSGS, MyGSGSRtPMyGSQt, tPMyGSQtPLQDGSR, PLQDGSRtPHYGSQt, tPHYGSQtPLHDGSR, PLHDGSRtPAQSGAW]	[K328]	[SLKDWFAkRKKFKRP]		COM_975	P40818 (pp) P61981
Q9BQ15	[]	NP_076973.1	MGC2731	[T117]	[EPNPEYStQQAPNKA]	[]	[]			P17612 (pp) O76074
Q8WVI7	[]	AAM18054.1	PPP1R1C	[T34]	[QIRKRRPtPASLVIL]	[]	[]			P06493 (pp) P17096
Q9GZV5	[Cytoplasm]	NP_056287.1	WW domain-containing transcription regulator protein 1	[]	[]	[]	[]			P51812 (pp) P53355
O43602-2	[]	!?	doublecortin iso2	[T321, S334, T331]	[TSSSQLStPKSKQSP, SPIStPTsPGSLRKH, SKQSPIStPTsPGSL]	[]	[]			P05783 (pp) P31946
O95816	[Cytosol]	NP_004273.1	Bag2	[S20]	[GRFCRSSsMADRSSR]	[K111]	[PQQQESLkHATRIID]			P61981 (pp) Q8TEW8
Q13882	[Nucleus]	NP_005966.1	Brk	[Y342, Y447]	[RLIKEDVyLSHDHNI, RLSSFTsyENPT]	[]	[]			P17252 (pp) Q16875
Q96AS4	[]	!?	SPIRE1 protein	[]	[]	[]	[]			P15880 (pp) P61981
Q7Z6J0	[]	NP_065921.2	SH3RF1	[S304, S304]	[KNTKKRHsFTSLTMA, KNTKKRHsFTSLTMA]	[]	[]		COM_874	Q05513 (pp) P35568
P08567	[]	NP_002655.2	pleckstrin	[S113, S117]	[GQKFARKstRRsIRL, ARKstRRsIRLPETI]	[K64]	[SPCQDFGkRMFVFKI]			Q13976 (pp) O76074
P42680	[]	NP_003206.2	TEC	[Y206, Y206, Y206]	[RLERGQEyLILEKND, RLERGQEyLILEKND, RLERGQEyLILEKND]	[]	[]		COM_255	P06239 (pp) P42229
Q12800	[Cytoplasm]	NP_005644.2	TFCP2	[T258, S309, S289, S291, S309]	[REKMEKRtPHEKEKY, SLGEGNGsPNHQPEP, EITYVNNsPsPGFNS, TYVNNsPsPGFNSSH, SLGEGNGsPNHQPEP]	[]	[]			P27361 (pp) P51812
Q9NRA0	[]	NP_064511.2	SPHK2	[S387, T614, S387, T614, S419, S421]	[PATVEPAsPtPAHSL, AFRLEPLtPRGVLTV, PATVEPAsPtPAHSL, AFRLEPLtPRGVLTV, AHsPLHRsVsDLPLP, sPLHRsVsDLPLPLP]	[]	[]			O95411 (pp) Q04917
Q3ZCQ8	[]	NP_001001563.1	Mitochondrial import inner membrane translocase subunit TIM50	[]	[]	[]	[]			Q9UQM7 (pp) P15036
P49454	[Kinetochore Cytoplasm]	NP_057427.3	CENPF	[S156, T154]	[FTTPLtPsQYYSGSK, KIFTTPLtPsQYYSG]	[K1673, K2757, K2875]	[MESQGIMkNKEIQEL, LEEIKSSkDQLKELT, KTKMDNLkYVNQLKK]		COM_2618	P06493 (pp) P16949
Q15759	[Nucleus]	AAB05036.1	p38-beta	[]	[]	[]	[]			P05771 (pp) P07355
Q9Y3Z3	[Cytoplasm]	NP_056289.2	SAMHD1	[T592, T592]	[DVIAPLItPQKKEWN, DVIAPLItPQKKEWN]	[]	[]			Q02750 (pp) P28482
P17405	[Extracellular Plasma membrane Lysosome]	NP_000534.3 NP_001007594.2	SMPD1	[S508]	[DGNYSRSsHVVLDHE]	[]	[]			P49674 (pp) P49674
Q9UJ41	[]	BAC87138.1	RABGEF1	[]	[]	[K329, K348]	[EFLKTFHkTGQEIYK, FLEGMHYkRDLSIEE]		COM_1090	P24941 (pp) Q6Y7W6
Q9UN19	[Plasma membrane]	NP_055210.2	DAPP1	[Y139, Y139, Y139]	[KVEEPSIyESVRVHT, KVEEPSIyESVRVHT, KVEEPSIyESVRVHT]	[]	[]			P63104 (pp) Q9UQ35
P08195	[Cytoplasm, Mitochondrion Extracellular]	NP_001012679.1	SLC3A2	[S531, S410, S408, S406, S527]	[RRLsDQRsKERSLLH, SYLsDsGsTGEHTKS, TSSYLsDsGsTGEHT, LLTSSYLsDsGsTGE, LSLFRRLsDQRsKER]	[]	[]	K147	COM_292	P27348 (pp) Q61337
P61244	[Cytoplasm]	NP_002373.3 NP_660087.1 NP_660088.1 NP_660089.1 NP_660092.1 NP_932061.1	Max	[S2, S11]	[MsDNDDIEV, NDDIEVEsDEEQPRF]	[K40, K66, K153, K154]	[RKRRDHIkDSFHSLR, SRAQILDkATEyIQY, PEEPQSRkkLRMEAS, EEPQSRkkLRMEAS]		COM_471	P06493 (pp) P27824
Q8TEW8	[]	NP_689739.4	Partitioning defective 3 homolog B	[]	[]	[]	[]			P61981 (pp) Q8N3F8
Q86WB0	[]	NP_057562.3	NIPA	[S395, S395, S394]	[PGLEVPssPLRKAKR, PGLEVPssPLRKAKR, tPGLEVPssPLRKAK]	[]	[]		COM_54	P11802 (pp) Q9NS23-2
P00540	[]	NP_005363.1	Mos	[]	[]	[]	[]			P45983 (pp) P61978
P05771	[Plasma membrane Nucleus]	NP_002729.2	PKCB	[T499]	[WDGVTTKtFCGtPDy]	[K196]	[GLSDPyVkLKLIPDP]			P68400 (pp) P38398
P06702	[Extracellular Plasma membrane]	NP_002956.1	S100A9	[T113]	[KPGLGEGtP]	[]	[]			P06213 (pp) P67775
Q14194	[Nucleus Centrosome]	NP_001014809.1 NP_001304.1	CRMP-1	[T509, S522, T509, S522, T101, T102]	[PVyEVPAtPKYATPA, PAPSAKssPSKHQPP, PVyEVPAtPKYATPA, PAPSAKssPSKHQPP, RAALVGGttMIIDHV, AALVGGttMIIDHVV]	[]	[]			P05771-2 (pp) P10636-8
Q9BUL8	[]	NP_009148.2	PDCD10	[S39, T43, S39, T43]	[ELERVNLsAAQtLRA, VNLsAAQtLRAAFIK, ELERVNLsAAQtLRA, VNLsAAQtLRAAFIK]	[K179]	[KSFSDTLkTYFKDGK]			P78527 (pp) P14859
P29317	[]	NP_004422.2	EphA2	[Y588, Y594, Y772, Y735]	[QLKPLKtyVDPHtyE, tyVDPHtyEDPNQAV, EDDPEAtyttSGGKI, KYLANMNyVHRDLAA]	[]	[]		COM_583	P27361 (pp) P15056
Q9UQB8	[Cytoplasm]	NP_059345.1	Brain-specific angiogenesis inhibitor 1-associated protein 2	[]	[]	[]	[]			P06239 (pp) P16885
Q96T60	[Nucleolus]	NP_009185.2	Bifunctional polynucleotide phosphatase/kinase	[]	[]	[]	[]		COM_2507	P46937 (pp) P61981
Q96GD4	[Nucleolus Chromosome Mitochondrion]	NP_004208.2	AurB	[T232]	[APsLRRKtMCGtLDY]	[]	[]		COM_3029	O14965 (pp) Q14194
P17676	[Cytoplasm]	NP_005185.2	C/EBP-beta	[T235, T235, Y78, Y78, S288]	[SSSSPPGtPSPADAK, SSSSPPGtPSPADAK, RAIDFSPyLEPLGAP, RAIDFSPyLEPLGAP, NNIAVRKsRDKAKMR]	[K264, K265]	[SQVKSKAkktVDKHS, QVKSKAkktVDKHSD]			P05771 (pp) O15519-2
Q99MZ3	[]	!?	Williams-Beuren syndrome chromosomal region 14 protein homolog	[]	[]	[]	[]			P28482 (pp) P84022
Q16566	[Cytoplasm]	NP_001735.1	CaMK4	[S12, S13, T200]	[TVPSCSAssCSSVTA, VPSCSAssCSSVTAS, EHQVLMKtVCGTPGY]	[K190]	[IADFGLskIVEHQVL]		COM_1173	P63104 (pp) Q04912
Q05519	[Cytoplasm]	NP_004759.1	SFRS11	[S207, S209]	[HVAAGLVsPsLKSDT, AAGLVsPsLKSDTSS]	[]	[]			Q16539 (pp) P10415
Q9UM73	[Cell surface]	NP_004295.2	ALK	[]	[]	[]	[]		COM_54	Q9NYL2 (pp) P68431
P30305	[Cytoplasm Centrosome]	NP_004349.1 NP_068658.1 NP_068659.1	Cdc25B	[S353, S169, S375, S323, S230, S563, S375, S353, S186, S187, S249, S323, S169]	[VQNKRRRsVtPPEEQ, VLRNITNsQAPDGRR, ARVLRSKsLCHDEIE, QRLFRSPsMPCSVIR, AFAQRPSsAPDLMCL, TFRLKTRsWAGERSR, ARVLRSKsLCHDEIE, VQNKRRRsVtPPEEQ, EAGSGAAssSGEDKE, AGSGAAssSGEDKEN, KMEVEELsPLALGRF, QRLFRSPsMPCSVIR, VLRNITNsQAPDGRR]	[]	[]			P53350 (pp) Q13526
P23526	[]	NP_000678.1 NP_001155238.1	SAHH	[]	[]	[K188, K401, K408]	[NDSVTKSkFDNLyGC, VAEAHLGkLNVKLTk, kLNVKLTkLTEKQAQ]			P63104 (pp) Q96P79
Q9NQU5	[Plasma membrane Nucleus]	NP_001122100.1 NP_001122101.1 NP_064553.1	PAK6	[Y566, S165]	[KsLVGTPyWMAPEVI, MPWPEPQsPRVLPNG]	[]	[]			P24941 (pp) O15014
P35270	[]	NP_003115.1	SPR	[S213]	[QQLARETsVDPDMRK]	[K247]	[KLLSLLEkDEFKSGA]			P31946 (pp) Q9P0V3
Q99490-2	[]	!?	CENTG1 iso2	[S629, S279, S249, Y682, Y774]	[THLSRVRsLDLDDWP, YSSSLPSsPNVGHRE, ACKSLPSsPSHSAAS, ESWIRAKyEQLLFLA, QGRTALFyARQAGSQ]	[]	[]			P24941 (pp) Q8IYB3
Q12923	[Cytoplasm Early endosome]	NP_542416.1	Tyrosine-protein phosphatase non-receptor type 13	[]	[]	[]	[]			P23443 (pp) O00418
P26010	[]	NP_000880.1	ITGB7	[Y753, Y758, Y753, Y758]	[YRLSVEIyDRREySR, EIyDRREySRFEKEQ, YRLSVEIyDRREySR, EIyDRREySRFEKEQ]	[]	[]		COM_432	P08069 (pp) P62258
O95747	[Nucleus Integral to membrane]	NP_005100.1	OSR1	[T185, S325]	[TRNKVRKtFVGTPCW, VRRVPGSsGRLHKTE]	[K42, K46]	[YCAPKKEkVAIkRIN, KKEkVAIkRINLEKC]		COM_2392	P62258 (pp) Q9Y4H2
O75925	[Cytoplasm]	NP_057250.1	PIAS1	[S466, S467, S468]	[VIDLTIDsssDEEEE, IDLTIDsssDEEEEE, DLTIDsssDEEEEEP]	[]	[]		COM_2721	Q13131 (pp) Q92538
P28749	[Nucleus]	NP_002886.2	Rb-like 1	[S640, S650, T369, S640, S964, S975]	[RRDMQPLsPISVHER, SVHERYSsPTAGSAK, KRSFAPStPLTGRRY, RRDMQPLsPISVHER, MMDAPPLsPFPHIKQ, HIKQQPGsPRRISQQ]	[]	[]		COM_811	P61981 (pp) Q9UBF8
Q00994	[Nucleus]	NP_055195.1	Protein BEX3	[]	[]	[]	[]			P17252 (pp) Q09472
B5ME32	[]	!?	B5ME32	[]	[]	[]	[]			Q92630 (pp) Q16555
Q08945	[Nucleus Nucleolus Chromosome]	NP_003137.1	SSRP1	[S657, S688, S510]	[KSSSRQLsEsFKSKE, KRRRSEDsEEEELAS, SSSNEGDsDRDEKKR]	[K33, K90, K233, K413, K542, K548]	[SRQGIIFkNSKTGKV, EKLSDFFkTHYRLEL, HGKTFDYkIPYTTVL, IEREEYGkLFDFVNA, PVEVKKGkDPNAPkR, GkDPNAPkRPMSAYM]		COM_2868	P31946 (pp) P33176
Q13291	[]	NP_003028.1	SLAM	[Y307, Y281, Y327, Y307, Y327]	[QDPCTTIyVAATEPV, EKKSLTIyAQVQKPG, ETNSITVyASVTLPE, QDPCTTIyVAATEPV, ETNSITVyASVTLPE]	[]	[]			P61981 (pp) Q04917
Q2M2I8	[Nucleus Cytoplasm]	NP_055726.3	AAK1	[T389]	[LPIQPALtPRKRATV]	[]	[]			P48729 (pp) P25054
Q00653	[Nucleus]	NP_001070961.1 NP_001070962.1 NP_002493.3	NFkB-p100	[S872, S99, S108, S115, S123, S866, S870]	[DsAyGsQsVEQEAEK, EVDLVTHsDPPRAHA, PPRAHAHsLVGKQCs, sLVGKQCsELGICAV, ELGICAVsVGPKDMT, TAEVkEDsAyGsQsV, kEDsAyGsQsVEQEA]	[]	[]	K855	COM_2311	P06241 (pp) P00519
Q86YL6	[]	!?	Rho GTPase-activating protein 32	[]	[]	[]	[]			Q15831 (pp) Q9H093
Q13163	[Nucleus Plasma membrane Cytosol]	NP_660144.1	MEK5	[S129, S137, S142, S149]	[VNTRAGPsQHssPAV, QHssPAVsDSLPsNS, AVsDSLPsNSLKKss, sNSLKKssAELKKIL]	[]	[]			O15530 (pp) Q04917
P15056	[Plasma membrane]	NP_004324.2	B-Raf	[S365, S429, T373, T753, S429, S365, T753, S446]	[GQRDRsssAPNVHIN, PQRERKSsSSSEDRN, APNVHINtIEPVNID, yACAsPKtPIQAGGY, PQRERKSsSSSEDRN, GQRDRsssAPNVHIN, yACAsPKtPIQAGGY, KtLGRRDssDDWEIP]	[K418]	[TNVKALQksPGPQRE]		COM_404	Q04917 (pp) Q12809
Q13547	[]	NP_004955.2	HDAC1	[S421, S423]	[IACEEEFsDsEEEGE, CEEEFsDsEEEGEGG]	[K74, K89, K218, K220, K361, K432, K438, K439, K441]	[YHSDDYIkFLRSIRP, DNMSEYSkQMQRFNV, LRDIGAGkGkyYAVN, DIGAGkGkyYAVNYP, NTNEYLEkIKQRLFE, EEGEGGRkNSSNFkk, RkNSSNFkkAkRVkT, kNSSNFkkAkRVkTE, SSNFkkAkRVkTEDE]		COM_888	P06493 (pp) Q6PGQ7
P36871	[Nucleus]	NP_002624.2	PGM1	[T467]	[SANDKVYtVEKADNF]	[K16, K234, K419, K457]	[TQAYQDQkPGTSGLR, GVVGPYVkKILCEEL, ILKDHWQkYGRNFFT, FDRSFVGkQFSANDK]			P20700 (pp) P63104
P11388-2	[]	!?	TOP2A iso2	[S1239]	[QMAEVLPsPRGQRVI]	[]	[]			P31327 (pp) P63104
Q15843	[Cytoplasm]	NP_006147.1	NEDD8	[]	[]	[K48]	[QRLIYSGkQMNDEKT]		COM_2365	P17252 (pp) P29350
Q14677	[Cytoplasm, Cytoplasm]	NP_055481.1	ENTH	[]	[]	[K625]	[ANFANFSk]			Q16566 (pp) Q04206
P36956	[Endoplasmic reticulum membrane Microsome Nuclear membrane]	NP_001005291.1	SREBP-1	[S439, S117, S117, S434, T426, S430, S338]	[AGsPFQSsPLSLGSR, YPSMPAFsPGPGIkE, YPSMPAFsPGPGIkE, PPPsDAGsPFQSsPL, TEVEDTLtPPPsDAG, DTLtPPPsDAGsPFQ, IEkRYRSsINDKIIE]	[K324, K333]	[SAQSRGEkRTAHNAI, TAHNAIEkRYRSsIN]			P61981 (pp) Q9H0H5
Q13200	[Cytosol]	NP_002799.3	26S proteasome non-ATPase regulatory subunit 2	[]	[]	[]	[]		COM_3124	P63104 (pp) Q9BT78
P10646	[Cytoplasm Plasma membrane]	NP_001027452.1 NP_006278.1	TFPI	[S30]	[PAPLNADsEEDEEHT]	[]	[]		COM_262	P61981 (pp) Q8IXP7
A0JLU0	[Nucleolus Cytoplasm Nucleus]	!?	treacle iso2	[S583, S156, T983]	[LQAKPTSsPAKGPPQ, ANLLSGKsPRKSAEP, AQAQAAStPRKARAS]	[]	[]			Q13535 (pp) Q13098
Q14642	[Cytosol]	NP_005530.3	Type I inositol-1,4,5-trisphosphate 5-phosphatase	[]	[]	[]	[]			P11802 (pp) Q92879
Q99801	[]	NP_006158.2	NKX3-1	[T89, T93, S48]	[AAPEEAEtLAEtEPE, EAEtLAEtEPERHLG, RQGGRTSsQRQRDPE]	[]	[]			P27361 (pp) P20339
P62258	[Nucleus Golgi apparatus Nucleolus Mitochondrion]	NP_006752.1	14-3-3 epsilon	[]	[]	[]	[]		COM_368	P31946 (pp) P61981
Q92993	[]	NP_001193762.1 NP_006379.2 NP_874368.1 NP_874369.1	Tip60	[S86, S90]	[TKNGLPGsRPGsPER, LPGsRPGsPEREVPA]	[K52]	[VHYIDFNkRLDEWVT]		COM_2666	P52564 (pp) P53778
P08575	[Mitochondrion]	NP_002829.2 NP_563578.1 NP_563580.1	CD45	[Y1216]	[MVSTFEQyQFLYDVI]	[]	[]		COM_92	P62258 (pp) Q00994
P41252	[Mitochondrion Ribosome]	NP_002152.2 NP_038203.2	IARS	[]	[]	[K844]	[DRKTIPIkYPLKEIV]		COM_63	Q04917 (pp) Q6WKZ4
Q8IY92	[]	NP_115820.2	SLX4	[S1271, S1631, S1716, S1138]	[SRSRDCSsQTQISSL, PHCQTLAsQTYKPSR, GSDSSLSsQSSSSCE, PDHSSSRsQKSSSKL]	[]	[]		COM_3114	P12931 (pp) Q05397
Q9UJU2	[]	NP_001124185.1 NP_001124186.1 NP_001159591.1 NP_057353.1	LEF-1	[S166, T155, S42, S61]	[TYSDEHFsPGSHPSH, SHAVHPLtPLITYSD, EKIFAEIsHPEEEGD, KSSLVNEsEIIPASN]	[K95]	[REHPDDGkHPDGGLY]		COM_2962	P53350 (pp) P06748
P00338	[]	NP_001128711.1 NP_001158886.1 NP_001158887.1 NP_001158888.1 NP_005557.1	LDH-A	[T247]	[VIKLKGYtSWAIGLS]	[K4, K13, K21, K56, K80, K117, K125, K221, K277, K317]	[ATLkDQLIyNL, QLIyNLLkEEQTPQN, EEQTPQNkITVVGVG, LVDVIEDkLKGEMMD, TPKIVSGkDYNVTAN, QRNVNIFkFIIPNVV, FIIPNVVkySPNCKL, HPDLGTDkDKEQWKE, HPVSTMIkGLYGIKD, EEEARLKkSADTLWG]		COM_2750	P63104 (pp) Q9UQL6
Q96T88	[]	NP_001041666.1 NP_037414.3	UHRF1	[S298]	[DNPMRRKsGPSCKHC]	[K399, K546]	[SSQRDWGkGMACVGR, VKGGKNSkYAPAEGN]	K385		P27348 (pp) Q92731
P61020	[Endosome]	NP_002859.1	Rab5B	[S123]	[KELQRQAsPSIVIAL]	[K22]	[ASKICQFkLVLLGES]			Q04917 (pp) Q93008
Q14493	[Cytoplasm Ribosome]	NP_006518.1	SLBP	[T62, T61]	[RRPESFttPEGPKPR, ERRPESFttPEGPKP]	[]	[]			P61981 (pp) Q96SB4
O60674	[Nucleus]	NP_004963.1	Jak2	[Y119]	[VLYRIRFyFPRWYCS]	[]	[]		COM_1761	P17612 (pp) P50895
P81605	[Golgi apparatus]	NP_444513.1	DCD	[]	[]	[K68, K85]	[QRSSLLEkGLDGAKK, GGLGKLGkDAVEDLE]		COM_2971	P31947 (pp) P40818
Q8TBC3	[]	NP_612401.2	SH3KBP1-binding protein 1	[]	[]	[]	[]			P48729 (pp) P63104
P02786	[Endosome Extracellular Mitochondrion Integral to membrane Nucleus]	NP_001121620.1 NP_003225.2	TfR	[S24]	[PLsytRFsLARQVDG]	[]	[]			Q13131 (pp) Q13362
Q8IUY9	[Nucleus Plasma membrane]	!?	Yorkie homolog	[]	[]	[]	[]			Q9UQM7 (pp) Q9UQM7
Q92841	[Nucleolus]	NP_001091974.1 NP_001091975.1 NP_006377.2 NP_112020.1	DDX17	[]	[]	[K129]	[WDLSELPkFEKNFYV]		COM_2721	O15530 (pp) Q9Y243
P43897	[]	NP_005717.3	Elongation factor Ts, mitochondrial	[]	[]	[]	[]			Q16539 (pp) Q9UBK2
Q14966	[Cytoplasm, Nucleoplasm Cytoplasm]	NP_055312.2	Zinc finger protein 638	[]	[]	[]	[]			P42680 (pp) P51813
P55916	[]	NP_003347.1	Mitochondrial uncoupling protein 3	[]	[]	[]	[]			P05129 (pp) P49840
Q08J23	[Cytoplasm Nucleus]	NP_001180384.1 NP_060225.4	NSUN2	[S139]	[SRKILRKsPHLEKFH]	[K586]	[KVINTGIkVWCRNNs]			P63104 (pp) Q9H462
P08138	[]	NP_002498.1	NGFR	[S277, S303]	[IAFKRWNsCKQNKQG, PEGEKLHsDSGISVD]	[]	[]			P68400 (pp) P08195
Q96CW1	[]	NP_004059.2	AP-2 mu2	[T156]	[SQITsQVtGQIGWRR]	[]	[]		COM_3052	P34947 (pp) P37840
Q92547	[]	NP_008958.2	TOPBP1	[S1159, T848, T1062, S554, S1138, S853, S492]	[EERARLAsNLQWPSC, DALAALEtPGRPsQQ, NDSKGVLtQTLEMRE, ITEEGLFsQKSFLVL, PDVNTEPsQNEQIIW, LEtPGRPsQQKRKPs, QADEDLLsQYENGSS]	[K581]	[IIKENAGkIMSLLSR]			P17252 (pp) P10721
P04899	[Cytoplasm Endoplasmic reticulum Cytosol]	NP_001159897.1 NP_002061.1	G-alpha2(i)	[S43, S301, S143]	[LLLGAGEsGKSTIVK, NKYDEAAsYIQSKFE, VQACFGRsREYQLND]	[]	[]		COM_357	P68400 (pp) P31749
Q9H4P4	[]	NP_005776.1 NP_919339.1 NP_919340.1	E3 ubiquitin-protein ligase NRDP1	[]	[]	[]	[]		COM_1604	O75592 (pp) P63104
O00631	[]	NP_003054.1	sarcolipin	[T5]	[MGINtRELFLNF]	[]	[]			P27348 (pp) P40818
Q9Y6M7	[]	NP_003606.3	Sodium bicarbonate cotransporter 3	[]	[]	[]	[]			P49407 (pp) Q04917
Q14152	[]	NP_003741.1	eIF3-theta	[]	[]	[K68]	[LRKSHLAkEGLYQYK]		COM_970	P00519 (pp) P63104
Q08499-4	[]	!?	PDE4D iso4	[S490]	[YQSTIPQsPSPAPDD]	[]	[]			P07101 (pp) P63104
Q13444	[]	NP_003806.3 NP_997074.1 NP_997077.1 NP_997078.1 NP_997079.1 NP_997080.1	ADAM15	[Y715, Y715]	[LVMLGASyWYRARLH, LVMLGASyWYRARLH]	[]	[]		COM_556	O00141 (pp) P42858
Q9NS23	[Microtubule Nucleoplasm Mitochondrion Nucleus]	NP_001193886.1 NP_009113.3 NP_733830.1 NP_733831.1 NP_733832.1	RASSF1	[S135]	[EWETPDLsQAEIEQK]	[]	[]		COM_3099	P63104 (pp) Q7Z5Y7
Q7L8J4	[]	NP_085148.1	SH3 domain-binding protein 5-like	[]	[]	[]	[]			P27361 (pp) Q16559
P78527	[Nucleus Nucleolus Cytosol Microsome Mitochondrion]	NP_008835.5	DNA-PK	[T2609, S2612, T2647, T3950, T2609, S2612, T2638, T2647, S2056, T2609, S2612, T2638, T2647]	[LtPMFVEtQAsQGTL, MFVEtQAsQGTLQTR, QQHDFtLtQTADGRS, GHAFGSAtQFLPVPE, LtPMFVEtQAsQGTL, MFVEtQAsQGTLQTR, VAGQIRAtQQQHDFt, QQHDFtLtQTADGRS, VQSYSYSsQDPRPAT, LtPMFVEtQAsQGTL, MFVEtQAsQGTLQTR, VAGQIRAtQQQHDFt, QQHDFtLtQTADGRS]	[K117, K254, K828, K832, K1057, K1074, K1209, K1970, K2259, K2702, K3241, K3260, K3608, K3621, K3638, K3642]	[TCTSVYTkDRAAKCK, EIFNFVLkAIRPQID, AAQKGFNkVVLkHLK, GFNkVVLkHLKKTKN, EKsPVNTkSLFKRLY, ALHPNAFkRLGASLA, RSPNLWLkDVLKEEG, QGFLFSEkPEKNLLI, PYRLIFEkFSGKDPN, SVGPDFGkKRLGLPG, CKFSMKMkMIDSARK, SLAMKLLkELHKESK, VNKKNIEkMYERMYA, YAALGDPkAPGLGAF, KFIQTFGkEFDkHFG, TFGkEFDkHFGKGGS]	K117	COM_846	P63104 (pp) Q01105
Q13469	[]	NP_001129493.1 NP_036472.2 NP_775114.1	Nuclear factor of activated T-cells, cytoplasmic 2	[]	[]	[]	[]		COM_523	P06493 (pp) P19338
Q9Y446	[Nucleus]	NP_009114.1	plakophilin 3	[]	[]	[K752]	[LRKLIFIkKKRDSPD]			P49137 (pp) P31749
O75533	[]	NP_001005526.1 NP_036565.2	SF3B1	[T426, T142, T261, T267, T434, T432, T313, T354, T248, T211, T244, S259, T436, T434, T434, T273]	[AGyVPIRtPARKLtA, PFADGGktPDPKMNV, WDPtPsHtPAGAAtP, HtPAGAAtPGRGDtP, PARKLtAtPtPLGGM, RtPARKLtAtPtPLG, HGSGWAEtPRTDRGG, GGstPVLtPGKTPIG, GSEtPGAtPGSKIWD, ADQtPGAtPKKLSSW, GRAKGSEtPGAtPGS, KIWDPtPsHtPAGAA, RKLtAtPtPLGGMTG, PARKLtAtPtPLGGM, PARKLtAtPtPLGGM, AtPGRGDtPGHAtPG]	[K141, K333, K554, K562, K1067]	[DPFADGGktPDPKMN, tPtPGAskRKSRWDE, QERHLLVkVIDRILY, VIDRILYkLDDLVRP, FELLELLkAHKKAIR]		COM_2721	P31947 (pp) Q71H61
O43781	[Nucleus]	NP_003573.2	DYRK3	[]	[]	[]	[]			Q13627 (pp) Q05193
P08151	[Nucleus]	NP_001153517.1 NP_001161081.1 NP_005260.1	GLI1	[S544, S560, S640, T374]	[VSLERRSsSSSSISS, YTVSRRSsLASPFPP, AGVTRRAsDPAQAAD, PGCTkRYtDPSSLRK]	[K365, K371]	[NEKPYVCkLPGCTkR, CkLPGCTkRYtDPSS]		COM_2990	P31947 (pp) Q8NEM2
P04406	[Nucleus Nucleolus Extracellular Mitochondrion Mitochondrion]	NP_002037.2	GAPDH	[Y41]	[DPFIDLNyMVYMFQY]	[K60, K83, K116, K138, K185, K193, K218, K226, K253, K258, K333]	[GKFHGTVkAENGKLV, FQERDPskIKWGDAG, AHLQGGAkRVIISAP, VMGVNHEkyDNsLKI, HAItAtQkTVDGPSG, TVDGPSGkLWRDGRG, GAAKAVGkVIPELNG, VIPELNGkLTGMAFR, CRLEKPAkYDDIkKV, PAkYDDIkKVVKQAS, LMAHMASkE]		COM_2750	P12931 (pp) P42224
P84243	[]	NP_002098.1 NP_005315.1	H3 iso3	[T45, T45, T45, S10, S28, S10, S10, S28]	[PHRYRPGtVALREIR, PHRYRPGtVALREIR, PHRYRPGtVALREIR, tkQTARksTGGkAPR, ATkAARksAPsTGGV, tkQTARksTGGkAPR, tkQTARksTGGkAPR, ATkAARksAPsTGGV]	[K9, K14, K18, K23, K27, K36, K79]	[RtkQTARksTGGkAP, ARksTGGkAPRkQLA, TGGkAPRkQLATkAA, PRkQLATkAARksAP, LATkAARksAPsTGG, APsTGGVkKPHRYRP, REIAQDFkTDLRFQS]		COM_3000	P12931 (pp) O15492
Q9UN36	[Perinuclear region Dendrite]	NP_963293.1	NDRG2	[T348, S332, T348, S332, T330, S346, S332, S350, S332, S350]	[GNRSRsRtLsQssEs, LSRsRtAsLTSAAsV, GNRSRsRtLsQssEs, LSRsRtAsLTSAAsV, TRLSRsRtAsLTSAA, VDGNRSRsRtLsQss, LSRsRtAsLTSAAsV, RSRsRtLsQssEsGT, LSRsRtAsLTSAAsV, RSRsRtLsQssEsGT]	[]	[]			Q00535 (pp) P10636-8
P01116-2	[]	!?	K-Ras iso2	[S181]	[GKKKKkKsKTKCVIM]	[K179]	[KDGKKKKkKsKTKCV]			P50750 (pp) Q15797
Q9Y6A4	[]	NP_037374.1	UPF0468 protein C16orf80	[]	[]	[]	[]			P06493 (pp) Q9GZM8
P14921	[Nucleus]	NP_001137292.1 NP_001155894.1 NP_005229.1	Ets-1	[S251, S282, S285, S257, T38, T38]	[GKLGGQDsFESIEsY, NSLQRVPsyDsFDSE, QRVPsyDsFDSEDYP, DsFESIEsYDSCDRL, CADVPLLtPSSKEMM, CADVPLLtPSSKEMM]	[K2, K8, K15, K305]	[MkAAVDLkP, MkAAVDLkPTLTIIk, kPTLTIIkTEKVDLE, HKPKGTFkDYVRDRA]			P11309 (pp) Q59GL6
Q9ULJ8	[]	NP_001159632.1 NP_001159633.1 NP_001159634.1 NP_001159635.1 NP_060120.2	neurabin 1	[S460]	[ANRKIKFsSAPIKVF]	[]	[]			P17612 (pp) P13796
P55196-1	[]	!?	afadin	[T1335, T893]	[TPAAIPAtPVAVSQP, VVTVAENtADELARS]	[]	[]			P62258 (pp) Q13627
P49336	[]	NP_001251.1	CDK8	[]	[]	[]	[]		COM_922	P45983 (pp) O43521-2
Q01955	[]	NP_000082.2	COL4A3	[S1435]	[LKGKRGDsGSPATWT]	[]	[]	K1414	COM_175	P63104 (pp) Q9BYG5
Q9H0K1	[]	NP_056006.1	QIK	[T175]	[KSGELLAtWCGSPPY]	[]	[]		COM_2648	Q04917 (pp) Q8N1W1
O14920	[Plasma membrane Nucleus Cytosol]	NP_001547.1	IKK-beta	[S733, S740, S750, S181, Y188, Y199, S177, S181, S177, S181, S177, S181]	[TVREQDQsFTALDWs, sFTALDWsWLQTEEE, QTEEEEHsCLEQAS, DQGsLCtsFVGTLQy, sFVGTLQyLAPELLE, ELLEQQKyTVTVDYW, AKELDQGsLCtsFVG, DQGsLCtsFVGTLQy, AKELDQGsLCtsFVG, DQGsLCtsFVGTLQy, AKELDQGsLCtsFVG, DQGsLCtsFVGTLQy]	[T180]	[LDQGsLCtsFVGTLQ]	K163	COM_376	P31749 (pp) Q9UQC2
P32298	[Golgi apparatus Endoplasmic reticulum]	NP_005298.1	GRK4	[]	[]	[]	[]			O14733 (pp) P45983-2
P68431	[]	NP_003528.1	H3	[T11, S10, T3, S10, S28, S10, S10, S28, T3, S10, S10, T3, S28, T45, S10, S28, S10, Y41, S10, S28, S10, S10]	[kQTArkstGGkAPrk, tkQTArkstGGkAPr, ArtkQTArks, tkQTArkstGGkAPr, ATkAArksAPATGGV, tkQTArkstGGkAPr, tkQTArkstGGkAPr, ATkAArksAPATGGV, ArtkQTArks, tkQTArkstGGkAPr, tkQTArkstGGkAPr, ArtkQTArks, ATkAArksAPATGGV, PHRyRPGtVALREIR, tkQTArkstGGkAPr, ATkAArksAPATGGV, tkQTArkstGGkAPr, GVkkPHRyRPGtVAL, tkQTArkstGGkAPr, ATkAArksAPATGGV, tkQTArkstGGkAPr, tkQTArkstGGkAPr]	[K4, K9, K14, R17, K18, K23, R26, K27, K36, K56, K79, K115, K122]	[ArtkQTArkst, rtkQTArkstGGkAP, ArkstGGkAPrkQLA, stGGkAPrkQLATkA, tGGkAPrkQLATkAA, PrkQLATkAArksAP, QLATkAArksAPATG, LATkAArksAPATGG, APATGGVkkPHRyRP, REIRRyQkSTELLIR, REIAQDFkTDLRFQS, NLCAIHAkRVTIMPk, kRVTIMPkDIQLARR]	K79	COM_1472	Q9UQM7 (pp) P16070
Q9NRF2	[]	NP_001139267.1 NP_001139268.1 NP_001139269.1 NP_001139284.1 NP_056318.2	SH2-B-beta	[S96, S96]	[PPILAPLsPGAEISP, PPILAPLsPGAEISP]	[]	[]			Q02156 (pp) Q15139
P57740	[Kinetochore Microtubule]	NP_065134.1	NUP107	[S11, S10]	[sGFGEIssPVIREAE, RsGFGEIssPVIREA]	[]	[]		COM_862	Q9UPZ9 (pp) P46379
Q99426	[]	NP_001272.2	TBCB	[S65, S128]	[GVDDKFYsKLDQEDA, VRSFLKRsKLGRYNE]	[K219]	[RYFECQAkYGAFVKP]			P50613 (pp) P04637
Q14CB8	[]	NP_116289.4	ARHGAP19	[T476, T478]	[GSPAVTMtPtRLKWS, PAVTMtPtRLKWSEG]	[]	[]			Q08881 (pp) Q06187
P60709	[Golgi apparatus Plasma membrane Nucleolus Cytosol Extracellular]	NP_001092.1	ACTB	[]	[]	[K50, K61, K191, K326, K328]	[VMVGMGQkDSyVGDE, VGDEAQSkRGILTLk, DLTDyLMkILTERGy, ALAPSTMkIkIIAPP, APSTMkIkIIAPPER]		COM_41	P31749 (pp) P46527
Q04759	[Nucleus Plasma membrane]	NP_006248.1	PKCT	[T219, Y90]	[SAINSREtMFHKERF, SETTVELySLAERCR]	[K384]	[IEDFILHkMLGKGSF]			P12931 (pp) Q92734
P60842	[Cytoplasm Ribosome]	NP_001407.1	eIF4A1	[]	[]	[K54, K118, K174, K291, K309]	[IYAYGFEkPSAIQQR, ELAQQIQkVVMALGD, NRRYLSPkYIKMFVL, KVDWLTEkMHARDFT, MHGDMDQkERDVIMR]			P06493 (pp) Q92934
P57103	[]	NP_001123889.1 NP_150287.1 NP_489479.1 NP_891977.1 NP_891981.1 NP_892114.1	Sodium/calcium exchanger 3	[]	[]	[]	[]			P24941 (pp) Q6PKG0
Q13769	[Cytoplasm]	NP_001002878.1	FMIP	[S5, S6]	[MSSEssKKRKPK, MSSEssKKRKPKV]	[K24]	[DGAPAEGkRNRSDTE]			P12931 (pp) P67775
Q15637-2	[]	!?	SF1	[S80, S82, S20]	[PPNPEDRsPsPEPIy, NPEDRsPsPEPIyNs, PSKKRKRsRWNQDTM]	[]	[]			P10398 (pp) Q02750
Q6GQQ9	[]	NP_064590.2	OTU domain-containing protein 7B	[]	[]	[]	[]			O60825 (pp) P63104
O95544	[]	NP_075394.3	NAD kinase	[]	[]	[]	[]			P31751 (pp) O15111
Q02224	[Chromosome Kinetochore]	NP_001804.2	CENPE	[S2605, S2608, S2639, S2654]	[KQVTCENsPKsPKVT, TCENsPKsPKVTGTA, QDPVPKEsPKSCFFD, sRSKsLPsPHPVRYF]	[]	[]	K1937		Q04759 (pp) O95267
Q9NRR5	[]	NP_064516.2	Ubiquilin-4	[]	[]	[]	[]			P24941 (pp) P46013
Q92598	[Cytosol Nucleus]	NP_006635.2	HSP105	[]	[]	[K68, K234, K272, K430]	[NNTVSNFkRFHGRAF, FDPFLGGkNFDEKLV, RLYQECEkLKKLMSS, NHAAPFSkVLTFLRR]		COM_2750	O95685 (pp) P63104
P49759	[Cytoplasm]	NP_001155879.1 NP_004062.2	CLK1	[]	[]	[]	[]			P68400 (pp) P20042
P19022	[]	NP_001783.2	CDH2	[Y860, Y886, Y820, Y884, Y852]	[DSLLVFDyEGSGSTA, GGEQDyDyLNDWGPR, PIHAEPQyPVRSAAP, SSGGEQDyDyLNDWG, NDPTAPPyDSLLVFD]	[]	[]		COM_102	Q9UBS0 (pp) P04792
Q9BYG3	[Cytoplasm Nucleus]	NP_115766.3	NIFK	[T238, S230, T234, S230, T234]	[QGPtPVCtPtFLERR, tPEKtVDsQGPtPVC, tVDsQGPtPVCtPtF, tPEKtVDsQGPtPVC, tVDsQGPtPVCtPtF]	[]	[]			P17252 (pp) Q5JVS0
Q9UKF6	[]	NP_057291.1	Cleavage and polyadenylation specificity factor subunit 3	[]	[]	[]	[]		COM_788	P68400 (pp) P46527
P19525	[Nucleus Nucleolus]	NP_001129123.1 NP_001129124.1 NP_002750.1	PKR	[Y101, Y162, T89, T88, Y293, S83, T90, S242, T255, T258, T446, T451, T451, T451, T451]	[EGLSMGNyIGLINRI, QLAAKLAyLQILSEE, VsPLLLtttNSSEGL, AVsPLLLtttNSSEG, HRIDGKTyVIKRVKY, NKEKKAVsPLLLttt, sPLLLtttNSSEGLS, NQRKAKRsLAPRFDL, DLPDMKEtKYtVDKR, DMKEtKYtVDKRFGM, LKNDGKRtRSKGtLR, KRtRSKGtLRYMsPE, KRtRSKGtLRYMsPE, KRtRSKGtLRYMsPE, KRtRSKGtLRYMsPE]	[]	[]		COM_577	P28482 (pp) P11388
O00168	[]	NP_005022.2	PLM	[S88, S83, S88]	[RSsIRRLsTRRR, EEGTFRSsIRRLsTR, RSsIRRLsTRRR]	[]	[]			P53350 (pp) P08670
Q96Q15	[Cytoplasm]	NP_055907.3	SMG1	[]	[]	[K169]	[LATVKQLkEFIQQPE]			P60953 (pp) Q04917
O75616	[Nucleus]	NP_005693.1	ERAL1	[S173]	[LDTPGIIsPGKQKRH]	[]	[]			Q15759 (pp) Q01094
Q15813	[]	NP_003184.1	TBCE	[S495]	[DLLLSYEsPKKPGRE]	[K451, K463]	[QLLTLKIkYPHQLDQ, LDQKVLEkQLPGSMT]		COM_675	P30307 (pp) Q04917
P07203	[Mitochondrion Cytosol]	NP_000572.2	GPX1	[Y96, Y96]	[EILNSLKyVRPGGGF, EILNSLKyVRPGGGF]	[]	[]			Q15418 (pp) Q8N122
Q8N3F8	[]	NP_203744.1	MIRab13	[S619, S620, S621, T469, S470, S471]	[SPVPSPGsssPQLQV, PVPSPGsssPQLQVK, VPSPGsssPQLQVKS, PWYGItPtssPKTKK, WYGItPtssPKTKKR, YGItPtssPKTKKRP]	[]	[]			O43143 (pp) P61981
Q9NYV6	[Nucleus]	NP_060897.3	TIF-IA	[S649, S44, S633, S635, S170, S172, T200]	[PVLYMQPsPL, LENDFFNsPPRKTVR, SFDTHFRsPsSSVGs, DTHFRsPsSSVGsPP, KEGDVDVsDsDDEDD, GDVDVsDsDDEDDNL, IARYVPstPWFLMPI]	[]	[]		COM_2779	Q13188 (pp) Q7L9L4
Q8TEW0	[Actin cytoskeleton Plasma membrane]	NP_001171714.1 NP_001171715.1 NP_001171716.1 NP_001171717.1 NP_001171718.1 NP_001171719.1 NP_001171720.1 NP_001171721.1 NP_001171722.1 NP_001171723.1 NP_062565.2	PARD3	[S962, S962]	[SSRSGREsVSTASDQ, SSRSGREsVSTASDQ]	[K1005, K1007]	[EKKKDRDkEkDKMKA, KKDRDkEkDKMKAKK]			P51955 (pp) P51955
Q9Y2I8	[]	NP_054742.2	WD repeat-containing protein 37	[]	[]	[]	[]			O43763 (pp) Q04917
O75676	[]	NP_001006945.1 NP_003933.1	MSK2	[S324, S196, S196]	[PFRPQIRsELDVGNF, EEKERTFsFCGTIEY, EEKERTFsFCGTIEY]	[]	[]			P17612 (pp) O15217
Q96LC7	[]	NP_001164627.1 NP_001164628.1 NP_001164629.1 NP_001164630.1 NP_001164631.1 NP_001164632.1 NP_149121.2	Siglec-10	[Y667, Y597, Y667, Y691, Y597, Y667, Y691, Y597, Y667]	[ESQEELHyATLNFPG, RHSTILDyINVVPTA, ESQEELHyATLNFPG, PKGTQADyAEVKFQ, RHSTILDyINVVPTA, ESQEELHyATLNFPG, PKGTQADyAEVKFQ, RHSTILDyINVVPTA, ESQEELHyATLNFPG]	[]	[]			P49841 (pp) O75030-9
Q13523	[Cytoplasm]	NP_003904.3	PRP4	[]	[]	[K358, K656, K717, K905, K907]	[KRRsLsPkPRDKSRR, LRAAGIGkDFKENPN, ANQEVAVkIIRNNEL, LKLAMDLkGkMPNKM, LAMDLkGkMPNKMIR]			Q9HC98 (pp) P50613
Q9UNN5	[Cytoplasm Perinuclear region]	NP_008982.1	FAF1	[S289, S291, S289, S291]	[ITDVHMVsDsDGDDF, DVHMVsDsDGDDFED, ITDVHMVsDsDGDDF, DVHMVsDsDGDDFED]	[]	[]			O43318 (pp) Q9UQL6
P18846	[]	NP_005162.1	ATF-1	[S63, S36, S63]	[GILARRPsYRKILKD, AQQVSSLsESEESQD, GILARRPsYRKILKD]	[]	[]			P05388 (pp) P63104
P23258	[Nucleolus Centrosome Cytosol]	NP_001061.2	TUBG1	[S80, S131]	[VIHSILNsPYAKLYN, READGSDsLEGFVLC]	[]	[]	K344	COM_677	P17612 (pp) Q14674
Q13315	[Peroxisome Cytoplasm Nucleolus Microsome]	NP_000042.3	ATM	[S1981, S794, S1981, S440, S367, S1893]	[SLAFEEGsQSTtISS, LSNCTKKsPNKIASG, SLAFEEGsQSTtISS, SPLLMILsQLLPQQR, DTRSLEIsQSYTTtQ, PANLDSEsEHFFRCC]	[]	[]		COM_704	P17612 (pp) Q01082
Q16512	[Nucleus]	NP_998725.1	PKN1	[T774, T774]	[GYGDRtstFCGtPEF, GYGDRtstFCGtPEF]	[K448]	[LCALKFLkLEDFLDN]			P49841 (pp) Q9UKT5
O00429	[]	NP_005681.2 NP_036192.2 NP_036193.2	DRP1	[S616, S616, S637]	[PIPIMPAsPQKGHAV, PIPIMPAsPQKGHAV, VPVARKLsAREQRDC]	[K283]	[LANRNGTkYLARTLN]			Q13153 (pp) O14965
O00329	[]	NP_005017.3	PIK3CD	[S1039]	[NWLAHNVsKDNRQ]	[]	[]			P06493 (pp) P0C1Z6
Q92974	[Microtubule Cytoplasm]	NP_001155855.1	ARHGEF2	[T679, T679, S886]	[PGVELLLtPREPALP, PGVELLLtPREPALP, PVDPRRRsLPAGDAL]	[K353]	[SKALKLYkELYARDK]		COM_1604	P31749 (pp) Q12906
P52948	[Cytoplasm, Cytoplasm Nuclear membrane Mitochondrion]	NP_057404.2	NUP98	[S612]	[LNNsNLFsPVNRDsE]	[K603]	[SIKKLVLkNLNNsNL]		COM_862	P25098 (pp) P35367
O95644	[Nucleus]	NP_006153.2 NP_765975.1 NP_765976.1 NP_765977.1 NP_765978.1	NFAT2	[S172, S172, S294, S245, S269, S172]	[YRDPSCLsPASSLSS, YRDPSCLsPASSLSS, PHGSPRVsVTDDSWL, PSTSPRAsVTEESWL, PCNKRKYsLNGRQPP, YRDPSCLsPASSLSS]	[]	[]			P07437 (pp) P63104
P07196	[]	NP_006149.2	NFL	[T21, T21]	[YKRRYVEtPRVHISS, YKRRYVEtPRVHISS]	[]	[]		COM_2501	P68400 (pp) P09651
P29966	[Cytoplasm]	NP_002347.5	MARCKS	[S134, S132, T133, S27, S147, S26, S118, S131, S135, T150, S159, S170, S159, S163, S167]	[ASAAsstssPKAEDG, EAASAAsstssPKAE, AASAAsstssPKAED, GEAAVAssPsKANGQ, DGAtPsPsNEtPKKK, PGEAAVAssPsKANG, GEAAEPGsPtAAEGE, GEAASAAsstssPKA, SAAsstssPKAEDGA, tPsPsNEtPKKKKKR, KKKKKRFsFKKsFKL, sFKLsGFsFKKNKKE, KKKKKRFsFKKsFKL, KRFsFKKsFKLsGFs, FKKsFKLsGFsFKKN]	[]	[]			P27361 (pp) P36956
Q3KR16	[]	NP_060643.2	PLEKHG6	[T574]	[HLVVTEDtDEDAPLV]	[]	[]			P27348 (pp) Q07955
Q15653	[Cytoplasm]	NP_001001716.1 NP_002494.2	IkB-beta	[S313, S315]	[EKSGPCSsSsDSDSG, SGPCSsSsDSDSGDE]	[]	[]		COM_495	P12931 (pp) P22001
Q9Y2A7	[Mitochondrion]	NP_995314.1	Nck-associated protein 1	[]	[]	[]	[]		COM_972	P53350 (pp) Q9UKT4
Q9NYA1	[Plasma membrane Lysosome Cytosol Membrane fraction]	NP_001136073.1 NP_001136074.1 NP_068807.2 NP_892010.2	SPHK1	[S311, S311]	[VGSKTPAsPVVVQQG, VGSKTPAsPVVVQQG]	[]	[]			P62258 (pp) Q9Y2U5
Q9NZV8	[]	NP_036413.1	Kv4.2	[S552]	[VSGSHQGsIQELSTI]	[]	[]			P49588 (pp) P63104
Q9UPU9	[]	NP_001155048.1 NP_001155049.1 NP_056404.3	Protein Smaug homolog 1	[]	[]	[]	[]			O14920 (pp) Q04864
Q8N142	[]	NP_689541.1 NP_954634.1	Adenylosuccinate synthetase isozyme 1	[]	[]	[]	[]			Q99986 (pp) Q99986
Q99683	[Extracellular]	NP_005914.1	Mitogen-activated protein kinase kinase kinase 5	[]	[]	[]	[]		COM_2501	P68400 (pp) Q01082
Q9UQ80	[Nucleolus Cytosol Cytoplasm]	NP_006182.2	Ebp1	[S360, S360, T366, T261]	[ELKALLQssAsRKtQ, ELKALLQssAsRKtQ, QssAsRKtQKKKKKK, QYGLKMKtSRAFFSE]	[]	[]		COM_2478	Q13535 (pp) O60934
P06396	[]	NP_000168.1 NP_001121134.1 NP_001121135.1 NP_001121136.1 NP_001121137.1 NP_001121138.1 NP_001121139.1 NP_937895.1	gelsolin	[Y465, Y86, Y409, Y603, Y651]	[VPVDPATyGQFYGGD, VPVPTNLyGDFFTGD, TDGLGLSyLSSHIAN, LKTPSAAyLWVGTGA, ALGGkAAyRTSPRLK]	[K61, K648]	[VEHPEFLkAGKEPGL, FWEALGGkAAyRTSP]		COM_333	P78527 (pp) Q00839
P32245	[]	NP_005903.2	MC4R	[T312]	[RSQELRKtFKEIICC]	[]	[]			P10636 (pp) P63104
Q08211	[Nucleus Nucleolus Cytoplasmic vesicle Integral to membrane]	NP_001348.2	DDX9	[]	[]	[K191, K199, K1024]	[RLNQYFQkEKIQGEY, EKIQGEYkYTQVGPD, GRNALIHkSSVNCPF]		COM_2721	P68400 (pp) P68400
P12956	[Cytoplasm Nucleolus]	NP_001460.1	Ku70	[T454, S5, S50]	[FTEKIMAtPEQVGkM, SGWEsyyKTEGD, ASKAMFEsQSEDELT]	[K30, K281, K316, K330, K337, K460, K467, K538, K541, K543, K552, K555]	[LEAsGDYkYSGRDSL, NLVQKALkPPPIKLY, LLLPSDTkRSQIYGS, SRQIILEkEETEELk, kEETEELkRFDDPGL, AtPEQVGkMKAIVEk, kMKAIVEkLRFTYRs, PDYNPEGkVTkRkHD, NPEGkVTkRkHDNEG, EGkVTkRkHDNEGSG, DNEGSGSkRPkVEYS, GSGSkRPkVEYSEEE]		COM_461	P68400 (pp) P49736
O14818	[Nucleus Nucleolus]	NP_002783.1	PSMA7	[Y153, Y153]	[QTDPSGTyHAWKANA, QTDPSGTyHAWKANA]	[K227]	[LNPEEIEkYVAEIEK]		COM_574	P27348 (pp) P49802
P16234	[Extracellular]	NP_006197.1	PDGFRa	[Y1018, Y572, Y574, Y988, Y754]	[RLSADSGyIIPLPDI, ISPDGHEyIyVDPMQ, PDGHEyIyVDPMQLP, RVDSDNAyIGVTYKN, ERKEVSKySDIQRSL]	[]	[]		COM_72	P17612 (pp) P16144
Q8NER1	[Plasma membrane Synaptic vesicle]	NP_542437.2	VR1	[Y200, S502, S801, S502]	[ASYTDSYyKGQTALH, YFLQRRPsMKTLFVD, VPLLREAsARDRQSA, YFLQRRPsMKTLFVD]	[]	[]		COM_3069	P24941 (pp) P30050
P24385	[Cytoplasm]	NP_444284.1	CCND1	[T288, T286, T286, S90, S197, S234]	[VDLACtPtDVRDVDI, EEVDLACtPtDVRDV, EEVDLACtPtDVRDV, NYLDRFLsLEPVKKS, ATDVKFIsNPPSMVA, YRLTRFLsRVIKCDP]	[]	[]	K269	COM_542	P08727 (pp) P63104
Q9Y285	[]	NP_004452.1	FARSLA	[S300]	[QRVKRTHsQGGYGSQ]	[K310, K348]	[GYGSQGYkYNWKLDE, KKPFTPVkYFSIDRV]			P24941 (pp) O00311
Q9UJF2	[]	NP_004832.1 NP_733793.2	Ras GTPase-activating protein nGAP	[]	[]	[]	[]		COM_2301	P21980 (pp) P68431
O75581	[Cell surface Plasma membrane]	NP_002327.2	LRP6	[S1420, S1431, T1479, T1493, S1490]	[YVVHGPAsVPLGYVP, GYVPHPSsLSGSLPG, SSSSTKGtYFPAILN, NPPPsPAtERSHYTM, AILNPPPsPAtERSH]	[]	[]			P43250 (pp) P61073
Q9H211	[Nucleus]	NP_112190.2	Cdt1	[T29, S31]	[PPKLACRtPsPARPA, KLACRtPsPARPALR]	[]	[]			O95747 (pp) P55017
Q7Z5N3	[]	!?	NEDD4L	[S342, S428, S342, T367, S448, S428, S342, T367, S448]	[SSRLRSCsVTDAVAE, AEDGASGsATNSNNH, SSRLRSCsVTDAVAE, AGRARSStVTGGEEP, IRRPRsLssPtVTLS, AEDGASGsATNSNNH, SSRLRSCsVTDAVAE, AGRARSStVTGGEEP, IRRPRsLssPtVTLS]	[]	[]			P41743 (pp) P15311
P49023	[Golgi apparatus Plasma membrane Cytoplasm Extracellular matrix Cytosol]	NP_001074324.1 NP_002850.2 NP_079433.3	PXN iso2	[S85, S178, S85]	[HQQPQSssPVyGSSA, PPLPGALsPLYGVPE, HQQPQSssPVyGSSA]	[]	[]		COM_554	O75582 (pp) Q9H4A3
Q9Y2U5	[]	NP_006600.3	Mitogen-activated protein kinase kinase kinase 2	[]	[]	[]	[]			P24941 (pp) P10644
Q16666	[Nucleolus]	NP_005522.2	IFI16	[S132]	[GAQKRKKsTKEKAGP]	[K86, K208, K214]	[AETLKKEkLKVKGPA, QKRPVIVkVLSTTkP, VkVLSTTkPFEYETP]			Q13557 (pp) P56524
P30153	[]	NP_055040.2	PPP2R1A	[]	[]	[K280]	[AVGPEITkTDLVPAF]		COM_2975	P24941 (pp) Q7M4M4
Q8IUF1	[]	NP_742000.1	COBW domain-containing protein 2	[]	[]	[]	[]			P00558 (pp) P63104
Q6P1N0	[]	NP_060191.3	CC2D1A	[S208]	[PAstPtysPAPTQPA]	[]	[]			P17612 (pp) P04049
Q9Y490	[Plasma membrane Cytoplasm Nucleus]	NP_006280.3	talin 1	[S425]	[TMLEDSVsPKKSTVL]	[K1541, K2031, K2115]	[NSTANLVkTIKALDG, KVLVEDTkVLVQNAA, DPAVWQLkNSAKVMV]		COM_548	Q13315 (pp) Q5VTR2
P22415	[]	NP_009053.1 NP_996888.1	USF1	[T153]	[EALLGQAtPPGTGQF]	[K199]	[PRTTRDEkRRAQHNE]		COM_3043	P31946 (pp) Q9Y2U5
Q9BZK7	[]	NP_078941.2	TBL1XR1	[S123]	[AAAsQQGsAKNGENT]	[K254]	[GFARIWTkDGNLAST]		COM_726	P61981 (pp) Q53ET0
Q8N4E4	[]	NP_689614.2	Phosducin-like protein 2	[]	[]	[]	[]			P61981 (pp) Q15029
P78348-1	[]	!?	ASIC1	[S525]	[QKEAKRSsADKGVAL]	[]	[]			P31947 (pp) Q5VV41
Q9NTI5	[]	NP_055847.1	APRIN	[T1406, T1406, S1405]	[AIEStQstPQKGRGR, AIEStQstPQKGRGR, sAIEStQstPQKGRG]	[]	[]		COM_3072	P48730 (pp) P35222
Q14451	[Cytoplasm]	NP_001025173.1 NP_005301.2	Grb7	[Y188, Y338]	[FRKNFAKyELFKSSP, AAFRLFKyGVQLYKN]	[]	[]			P17612 (pp) P06400
O60602	[]	NP_003259.2	TLR5	[S805]	[yQLMKHQsIRGFVQK]	[]	[]			P05771 (pp) Q06124
Q8N5S9	[]	NP_757344.2	CAMKK1	[S74, S475]	[SLSARKLsLQERPAG, RREERSMsAPGNLLV]	[]	[]			P11274 (pp) P61981
P23588	[Ribosome]	NP_001408.2	eIF4B	[S422, S422]	[RERsRtGsEssQtGT, RERsRtGsEssQtGT]	[K578, K586]	[RSAPEPKkPEENPAS, PEENPASkFSSASKy]			Q13315 (pp) Q99638
Q04637	[Cytoplasm]	NP_886553.2	eIF4G	[T647, S896]	[VLDKANKtPLRPLDP, RDIARRRsLGNIKFI]	[K951, K1096, K1189]	[GKDLDFEkAKPRMDQ, GGRLsWGkGSsGGsG, ATKRsFskEVEERSR]			P23443 (pp) Q9BYV9
Q03468	[]	NP_000115.1	ERCC6	[Y932]	[GANRVVIyDPDWNPS]	[]	[]			O95208 (pp) P61981
Q96KB5	[Nucleus]	NP_060962.2	PBK	[T9]	[EGISNFKtPSKLSEK]	[K64]	[SHsPWAVkKINPICN]			P49841 (pp) O15516
P13498	[Lysosome]	NP_000092.2	CYBA	[T147, T147]	[ERPQIGGtIKQPPSN, ERPQIGGtIKQPPSN]	[]	[]		COM_708	P24941 (pp) Q9UKM9
O43663	[Cytoskeleton Microtubule cytoskeleton Extracellular space Microtubule]	NP_003972.1	PRC1	[T481]	[RRGLAPNtPGKARKL]	[]	[]			P27361 (pp) P04049
Q13427	[Cytoplasm]	NP_004783.2	Peptidyl-prolyl cis-trans isomerase G	[]	[]	[]	[]		COM_139	P17612 (pp) Q9UH99
P46734	[Cytoplasm]	NP_002747.2 NP_659731.1	MKK3	[S218, S218, T222, S218, T222]	[ISGYLVDsVAKtMDA, ISGYLVDsVAKtMDA, LVDsVAKtMDAGCKP, ISGYLVDsVAKtMDA, LVDsVAKtMDAGCKP]	[]	[]			O60592 (pp) P31947
Q7LG56	[Cytoplasm]	NP_056528.2	RRM2B	[S72]	[TAEEVDLsKDLPHWN]	[]	[]			P63104 (pp) Q86VP6
Q8NG66	[]	NP_001139475.1 NP_079076.3 NP_665917.1	NEK11	[S273]	[SMLNKNPsLRPSAIE]	[]	[]			Q04917 (pp) Q8WUI4
Q70CQ2	[]	NP_055524.3	USP34	[S1600, S567]	[NIHIKDAsQTTLLDL, ATHIAQGsQESCITR]	[]	[]			Q05513 (pp) Q16612
Q549U1	[Mitochondrion Cytoplasm]	NP_037425.1	Putative MAPK activating protein	[]	[]	[]	[]			O43299 (pp) P31946
Q7KZI7	[Cytoplasm Cytoskeleton Nucleus]	NP_001034558.2 NP_001156768.1 NP_001156769.1 NP_004945.4 NP_059672.2	MARK2	[T596, S400, S400, S400, T596, S212, T208]	[RGVSSRstFHAGQLR, HKVQRSVsANPKQRR, HKVQRSVsANPKQRR, HKVQRSVsANPKQRR, RGVSSRstFHAGQLR, KLDtFCGsPPYAAPE, TFGNKLDtFCGsPPY]	[]	[]		COM_2657	P27348 (pp) Q96AS4
P19838	[Cytoplasm Nucleus]	NP_003989.2	NFkB-p105	[S337, S923, S927, S932, S923, S927, S932, S337]	[FVQLRRKsDLETSEP, DELRDSDsVCDsGVE, DSDsVCDsGVETsFR, CDsGVETsFRKLsFt, DELRDSDsVCDsGVE, DSDsVCDsGVETsFR, CDsGVETsFRKLsFt, FVQLRRKsDLETSEP]	[K431, K440, K441]	[TKSNAGMkHGTMDTE, GTMDTESkkDPEGCD, TMDTESkkDPEGCDK]	K441	COM_495	Q13315 (pp) Q7Z6Z7
Q92625	[]	NP_056060.2	Ankyrin repeat and SAM domain-containing protein 1A	[]	[]	[]	[]			P27348 (pp) Q99683
Q61337	[]	NP_031548.1	Bcl2 antagonist of cell death	[]	[]	[]	[]			O60285 (pp) P55212
Q9UH99	[Nucleus Cytoplasm]	NP_056189.1	SUN2	[S12, S12, S54, S116]	[SQRLTRYsQGDDDGS, SQRLTRYsQGDDDGS, SSNMKRLsPAPQLGP, GSESSRAsGLVGRKA]	[]	[]			P07237 (pp) P63104
P49840	[Centrosome]	NP_063937.2	GSK3A	[S21, S21, S21, S21, S21, S21, S21, Y279, S21, S21]	[SGRARtssFAEPGGG, SGRARtssFAEPGGG, SGRARtssFAEPGGG, SGRARtssFAEPGGG, SGRARtssFAEPGGG, SGRARtssFAEPGGG, SGRARtssFAEPGGG, RGEPNVsyICsRyyR, SGRARtssFAEPGGG, SGRARtssFAEPGGG]	[]	[]			Q14012 (pp) P24844
P20823	[]	NP_000536.5	HNF1A	[S249]	[IQRGVSPsQAQGLGS]	[]	[]			P11021 (pp) P31946
Q99873	[Cytoplasm]	NP_001193971.1 NP_001527.3 NP_938074.2	Protein arginine N-methyltransferase 1	[]	[]	[]	[]		COM_265	P28482 (pp) P53355
Q14258	[Cytoplasm]	NP_005073.2	TRIM25	[]	[]	[K273, K320, K567]	[EEKRVNSkFDTIyQI, KLRGISTkPVYIPEV, AWHNNVEkTLPSTKA]			P27448 (pp) P30307
P51572	[Golgi apparatus Mitochondrion]	NP_001132913.1 NP_001132929.1 NP_005736.3	B-cell receptor-associated protein 31	[]	[]	[]	[]			P42574 (pp) P62258
P42768	[Nucleus Plasma membrane]	NP_000368.1	WASP	[S482, S483, Y290, Y290, Y290, Y290]	[KRSRAIHssDEGEDQ, RSRAIHssDEGEDQA, AETSKLIyDFIEDQG, AETSKLIyDFIEDQG, AETSKLIyDFIEDQG, AETSKLIyDFIEDQG]	[]	[]		COM_738	P41240 (pp) P12931
Q16189	[]	!?	BCR/ABL	[]	[]	[]	[]			O00141 (pp) P28482
P54252-2	[]	!?	ataxin-3 iso2	[S359, S347, S236]	[LQAAVTMsLETVRND, SDLGDAMsEEDMLQA, LQRALALsRQEIDME]	[]	[]			P62258 (pp) Q02750
P21673	[]	NP_002961.1	SAT	[S146, S149]	[FYKRRGAsDLsSEEG, RRGAsDLsSEEGWRL]	[K26]	[RLIKELAkYEYMEEQ]	K87		O95137 (pp) Q9UPZ9
Q9BZJ0	[Cytoplasm]	NP_057736.4	CRNKL1	[]	[]	[K381]	[PDVKNWIkYARFEEK]			P12931 (pp) O15530
Q12906	[Cytoplasm Ribosome Nucleolus Mitochondrion]	NP_060090.2	NFAT90	[S647, T364, T368, T363, S384, S382]	[RGRGRGGsIRGRGRG, VQIPPSttyAItPMK, PSttyAItPMKRPME, TVQIPPSttyAItPM, DGEEKsPsKKKKKIQ, EEDGEEKsPsKKKKK]	[K81, K100, K214, K460]	[KEGAGEQkTEHMTRT, MRVGLVAkGLLLKGD, LASLRHAkWFQARAN, AKLHVAVkVLQDMGL]		COM_2451	P61981 (pp) Q07955
Q5VTL8	[]	NP_060531.2	PRPF38B	[]	[]	[K227]	[RIPVPVQkNIDQQIK]			P68400 (pp) P49418
P30084	[]	NP_004083.3	ECHS1	[]	[]	[K118]	[CYSSKFLkHWDHLTQ]			AAA03176 (pp) Q9Y2R2
Q9UGK3	[Nucleus Plasma membrane]	NP_060190.2	STAP2	[Y22, Y322, Y250, Y250, Y22, Y310, Y322, Y250]	[GVLPSHYyESFLEKK, GDGPAVDyENQDVAS, PFLLDEDyEKVLGYV, PFLLDEDyEKVLGYV, GVLPSHYyESFLEKK, LPNQEENyVTPIGDG, GDGPAVDyENQDVAS, PFLLDEDyEKVLGYV]	[]	[]			P06493 (pp) Q13950
P11831	[]	NP_003122.1	SRF	[S103, S103, S435, S446, T159, T159, S83, S85, S77, S79, S162, T159, T159]	[RGLKRsLsEMEIGMV, RGLKRsLsEMEIGMV, LTVLNAFsQAPSTMQ, STMQVSHsQVQEPGG, DNKLRRYtTFsKRKT, DNKLRRYtTFsKRKT, YsGsEGDsEsGEEEE, GsEGDsEsGEEEELG, PTAGALYsGsEGDsE, AGALYsGsEGDsEsG, LRRYtTFsKRKTGIM, DNKLRRYtTFsKRKT, DNKLRRYtTFsKRKT]	[]	[]		COM_743	P63104 (pp) Q9P0V3
P52564	[Cytoplasm]	NP_002749.2	MKK6	[S207, S207, Y219]	[ISGYLVDsVAKtIDA, ISGYLVDsVAKtIDA, IDAGCKPyMAPERIN]	[K82, S207, T211]	[SGQIMAVkRIRATVN, ISGYLVDsVAKtIDA, LVDsVAKtIDAGCKP]		COM_3090	P51812 (pp) P49841
P21127	[Cytoplasm]	NP_001778.1	PITSLRE	[]	[]	[K225]	[MREDYSDkVKASHWS]			O00303 (pp) P63104
O43823	[]	NP_005849.1	AKAP8	[Y152]	[PYRPSYSyDYEFDLG]	[K538]	[HIVKMLEkYLKGEDP]			Q15118 (pp) P29803
P11233	[Membrane fraction Mitochondrion]	NP_005393.2	Ral	[S194]	[NGKKKRKsLAKRIRE]	[]	[]		COM_594	P33981 (pp) P38646
Q12968	[]	NP_004546.1 NP_775186.1 NP_775187.1 NP_775188.1	NFAT4	[S211, T204, S207, T210, S215, S165, S163]	[tLGsPLtsPGGsPGG, NEAAARFtLGsPLts, AARFtLGsPLtsPGG, FtLGsPLtsPGGsPG, PLtsPGGsPGGCPGE, RESSLsPsPASSISS, SYRESSLsPsPASSI]	[]	[]			P24941 (pp) O15350
Q06413	[]	NP_001124477.1 NP_001180276.1 NP_001180277.1 NP_001180278.1 NP_001180279.1 NP_002388.2	MEF2C	[S396]	[NIkSEPVsPPRDRTT]	[K116, K119, K234, K239, K252, K264]	[HSPESEDkYRkINED, ESEDkYRkINEDIDL, VSPGNLNkNMQAkSP, LNkNMQAkSPPPMNL, NLGMNNRkPDLRVLI, VLIPPGSkNTMPSVS]		COM_1	P68400 (pp) P25963
Q9H1E3	[Cytoplasm]	NP_073568.2	NUCKS	[S181, S181]	[LkAtVtPsPVkGKGk, LkAtVtPsPVkGKGk]	[K9, K35, K52, K175, K184, K188, K196]	[SRPVRNRkVVDysQF, RDsGPPtkKIRSsPR, KNKRRsGkNsQEDsE, KMPKPRLkAtVtPsP, tVtPsPVkGKGkVGR, sPVkGKGkVGRPTAS, VGRPTASkASKEKtP]			P17612 (pp) Q12809
Q8IYJ3	[]	AAK67636.1	SYTL1	[S241]	[RMLSSSSsVSSLNSS]	[]	[]			P41743 (pp) Q9UBS0
P46778	[Nucleolus]	NP_000973.2	60S ribosomal protein L21	[]	[]	[]	[]		COM_1422	P27348 (pp) B5ME32
Q9Y3I0	[]	NP_055121.1	C22orf28	[]	[]	[K496]	[GISKKAIkLRPIAVI]			P00533 (pp) O15492
O60307	[]	NP_055831.1	Microtubule-associated serine/threonine-protein kinase 3	[]	[]	[]	[]			P24941 (pp) P42677
Q68CZ2	[]	NP_073585.8	tensin 3	[Y1256, Y1173, Y1206]	[KGCSNEPyFGSLTAL, QDTSKFWyKADISRE, SHSFRGAyGLAMKVA]	[]	[]		COM_2970	P30291 (pp) P63104
P60174	[]	NP_000356.1 NP_001152759.1	TPI1	[]	[]	[K13, K155, K187, K193, K237]	[FFVGGNWkMNGRKQs, KVIADNVkDWSKVVL, QAQEVHEkLRGWLkS, EkLRGWLkSNVSDAV, LVGGASLkPEFVDII]			Q04917 (pp) Q15276
Q9NZQ3	[]	NP_057537.1 NP_909119.1	NCK-interacting protein with SH3 domain	[]	[]	[]	[]			P68400 (pp) O15266
P00966	[Nucleus Microsome]	NP_000041.2 NP_446464.1	ASS1	[]	[]	[K165]	[NDLMEYAkQHGIPIP]			Q00535 (pp) Q14814
O15530	[Cytoplasm]	NP_002604.1 NP_112558.2	3-phosphoinositide-dependent protein kinase 1 (PDK1)	[Y9, Y373, Y376, Y373, Y376, T513, S241, S25, S393, S396, S410]	[ARTTSQLyDAVPIQS, SEDDEDCyGNyDNLL, DEDCyGNyDNLLSQF, SEDDEDCyGNyDNLL, DEDCyGNyDNLLSQF, PEAKNFKtFFVHTPN, SKQARANsFVGTAQY, VVLCSCPsPSMVRTQ, MQVSSSSssHsLsAS, SSSSssHsLsASDTG, GLPQRSGsNIEQYIH]	[K304]	[LEYDFPEkFFPKARD]			Q13464 (pp) P26038
Q9BRS2	[]	NP_113668.2 NP_694550.1	Serine/threonine-protein kinase RIO1	[]	[]	[]	[]			Q13153 (pp) P78545
P19429	[]	NP_000354.4	TNNI3	[T128, T30, T50, T142, S23, S22, T142, S43, S23, S22, S41, S43, S38, S165, S23, S22]	[ITEIADLtQKIFDLR, sNYRAYAtEPHAKKK, sRKLQLKtLLLQIAK, RGKFKRPtLRRVRIS, APIRRRssNYRAYAT, PAPIRRRssNYRAYA, RGKFKRPtLRRVRIS, KKsKISAsRKLQLKT, APIRRRssNYRAYAT, PAPIRRRssNYRAYA, AKKKsKIsAsRKLQL, KKsKISAsRKLQLKT, EPHAKKKsKISAsRK, LGARAKEsLDLRAHL, APIRRRssNYRAYAT, PAPIRRRssNYRAYA]	[]	[]			P27986 (pp) P61981
P60981	[]	NP_001011546.1 NP_006861.1	Destrin	[S2, S2]	[AsGVQVADE, AsGVQVADE]	[K18, K111, K113, K120]	[CRIFyDMkVRKCSTP, APELAPLkSkMIyAS, ELAPLkSkMIyASSk, kMIyASSkDAIKKKF]	K113		P12931 (pp) P01892
Q7Z2W7	[]	NP_076985.4	TRPM8	[T17, S9]	[MRNRRNDtLDSTRTL, SFRAARLsMRNRRND]	[]	[]			Q04917 (pp) Q7Z460
O94811	[Microtubule cytoskeleton]	NP_008961.1	TPPP	[S18, T14, S160, S18, S160, S32, S159, T92]	[ANRtPPKsPGDPSKD, PAKAANRtPPKsPGD, GVTKAIssPTVSRLT, ANRtPPKsPGDPSKD, GVTKAIssPTVSRLT, DRAAKRLsLEsEGAG, SGVTKAIssPTVSRL, VIDGRNVtVTDVDIV]	[]	[]		COM_2513	P24941 (pp) P10412
Q9UHB6	[Cytoskeleton Nucleus]	NP_001107018.1 NP_001107019.1 NP_057441.1	LIM domain and actin-binding protein 1	[]	[]	[]	[]			Q13315 (pp) Q9NS91
Q9NP31	[]	NP_001154913.1 NP_001154914.1 NP_001154915.1 NP_001154916.1 NP_003966.2	TSAd	[Y280, Y290, Y305, Y260]	[PKPSNPIyNEPDEPI, PDEPIAFyAMGRGsP, GEAPSNIyVEVEDEG, PQLPPEVyTIPVPRH]	[]	[]			P63104 (pp) Q86W92
Q9BXP5	[]	NP_056992.4	ARS2	[Y836, Y798, Y92, Y175]	[YGAGRGNyDAFRGQG, TPQGLMPyGQPRPPI, DEHSSDPyHSGYEMP, AVKRYNDyKLDFRRQ]	[]	[]			P31947 (pp) Q96IF1
Q15003	[Kinetochore Nucleus Cytoplasm]	NP_056156.2	NCAPH	[T49, S570]	[APLNIPGtPVLEDFP, PGLQAADsDDEDLDD]	[K637]	[KIEIHYAkTAKKMDM]			O96017 (pp) Q01094
Q86UR5	[]	NP_001161879.1 NP_001161880.1 NP_001161881.1 NP_001161882.1 NP_001161883.1 NP_055804.2	Regulating synaptic membrane exocytosis protein 1	[]	[]	[]	[]		COM_1162	P24941 (pp) Q14807
P63167	[Nucleus Perinuclear region Microtubule]	NP_001032583.1 NP_001032584.1 NP_003737.1	LC8	[S88]	[VAILLFKsG]	[K36]	[LEKYNIEkDIAAHIK]			P08069 (pp) P31946
Q13164	[Nucleus Extracellular]	NP_620603.2	ERK5	[]	[]	[]	[]			P31946 (pp) Q96F86
Q9P0K7	[Nucleus]	NP_001138997.1	Ankycorbin	[]	[]	[]	[]			P27361 (pp) P06401
Q92597	[Nucleus]	NP_006087.2	NDRG1	[T346, T366, T356, S330, T328, S342, S352, S362, T366, S330]	[GTRsRSHtSEGTRsR, GTRsRsHtsEGAHLD, GTRsRSHtSEGTRsR, LMRsRtAsGssVtsL, TRLMRsRtAsGssVt, tsLDGTRsRSHtSEG, HtSEGTRsRSHtSEG, HtSEGTRsRsHtsEG, GTRsRsHtsEGAHLD, LMRsRtAsGssVtsL]	[]	[]			Q13976 (pp) Q96A00
P43351	[]	NP_602296.2	Rad52	[Y104]	[DLNNGKFyVGVCAFV]	[]	[]			Q16539 (pp) Q9BUB5
O15287	[]	NP_004620.1	FANCG	[S387]	[PRFsPPPsPPGPCMP]	[]	[]		COM_847	P55916 (pp) P61981
P18669	[]	NP_002620.1	PGAM1	[S22, S117]	[WNLENRFsGWyDADL, QVkIWRRsyDVPPPP]	[K4, K99, K105, K112, K175]	[AAYkLVLIRHG, GGLTGLNkAETAAkH, NkAETAAkHGEAQVk, kHGEAQVkIWRRsyD, EEIVPQIkEGKRVLI]		COM_2501	Q13976 (pp) P50552
P54259	[]	NP_001007027.1 NP_001931.2	DRPLA	[S734, S734]	[EEyETPEsPVPPARs, EEyETPEsPVPPARs]	[K636, K786]	[PGPPPYGkRAPsPGA, FVPLEGSkLAKKRAD]			P06239 (pp) P06239
P16471	[Nucleus]	NP_000940.1	Prolactin receptor	[]	[]	[]	[]		COM_2897	P49841 (pp) P10636-8
O75643	[Nucleolus Mitochondrion]	NP_054733.2	U5-200kD	[]	[]	[K469, K971, K1176]	[LPVEKLPkYAQAGFE, LDKNNLVkYDKKTGN, KMGKTIHkyVHLFPK]		COM_618	P23528 (pp) P63104
Q6N089	[]	!?	Putative uncharacterized protein DKFZp686P15220	[]	[]	[]	[]			P42345 (pp) Q96B36
Q13153	[Cytoplasm Cell projection]	AAC24716.1	PAK1	[S174, S21, Y201, Y285, Y153, T423, T423]	[TPAVPPVsEDEDDDD, APPMRNTsTMIGAGS, PEHTKsVyTRsVIEP, QGASGTVyTAMDVAT, TDKsAEDyNssNALN, PEQSKRStMVGTPYW, PEQSKRStMVGTPYW]	[K29, K256]	[TMIGAGSkDAGTLNH, SDEEILEkLRSIVSV]		COM_2642	Q04917 (pp) Q9BYG5
O15198	[Nucleus]	NP_001120689.1 NP_005896.1	Mothers against decapentaplegic homolog 9	[]	[]	[]	[]			Q9UQM7 (pp) P26678
O14965	[Mitochondrion]	NP_003591.2	AurA	[S342, T16, T288, S10, S41, S67, S83, S98, S104, S226, S266, S278, S391, Y148, T287, S342, T288, T288]	[QETYKRIsRVEFTFP, IsGPVKAtAPVGGPK, APSsRRttLCGTLDY, RsKENCIsGPVKAtA, QNPLPVNsGQAQRVL, QAQKLVssHKPVQNQ, QKQLQATsVPHPVSR, PLNNTQKsKQPLPsA, KsKQPLPsAPENNPE, YRELQKLsKFDEQRT, PENLLLGsAGELKIA, KIADFGWsVHAPSsR, TANSSKPsNCQNKES, KGKFGNVyLAREKQS, HAPSsRRttLCGTLD, QETYKRIsRVEFTFP, APSsRRttLCGTLDY, APSsRRttLCGTLDY]	[]	[]		COM_3027	O95835 (pp) P46937
Q9C0D5	[]	NP_001139381.1 NP_203752.2	TANC1	[S1564]	[SSQNPPPsPMPGRIA]	[]	[]			P62258 (pp) Q9UPR5
P51946	[]	NP_001230.1	CCNH	[S5, S304, T315, T315]	[MYHNsSQKRHWT, YEDDDYVsKKsKHEE, KHEEEEWtDDDLVEs, KHEEEEWtDDDLVEs]	[]	[]		COM_2567	P07948 (pp) Q9GZY6
P33176	[Microtubule]	NP_004512.1	KIF5B	[]	[]	[K28, K166]	[SEVNRGDkYIAKFQG, KNRVPYVkGCTERFV]		COM_838	P05771-2 (pp) Q5T7P8
O00418	[]	NP_037434.1	eEF2K	[S377, S359, S396, S398, S366, S366, S396, S366, S396, S359]	[PPLLRPLsENSGDEN, GTEEKCGsPRVRTLs, TFDSLPSsPsSATPH, DSLPSsPsSATPHSQ, sPRVRTLsGSRPPLL, sPRVRTLsGSRPPLL, TFDSLPSsPsSATPH, sPRVRTLsGSRPPLL, TFDSLPSsPsSATPH, GTEEKCGsPRVRTLs]	[]	[]			P27361 (pp) P10242
Q9H4B7	[Microtubule]	NP_110400.1	Tubulin beta-1 chain	[]	[]	[]	[]			P68400 (pp) Q9NX64
Q9NZT2	[Cytoplasm]	NP_031372.2	OGFR	[S378]	[EDRPEPLsPKESKKR]	[]	[]			P31946 (pp) Q9BQA1
P56524	[Nucleus]	NP_006028.2	HDAC4	[S246, S210, S246]	[FPLRKTAsEPNLKLR, YGKTQHSsLDQSSPP, FPLRKTAsEPNLKLR]	[]	[]		COM_2403	P63104 (pp) P68363
P78368	[]	NP_001310.3	CK1-G2	[]	[]	[]	[]			P12931 (pp) Q14721
P30050	[Nucleolus Mitochondrion Ribosome]	NP_000967.1	RPL12	[S38]	[KIGPLGLsPkKVGDD]	[K40, K54, K83]	[GPLGLsPkKVGDDIA, AKATGDWkGLRITVK, SASALIIkALKEPPR]		COM_1427	P12931 (pp) O43597
P38398	[]	NP_009225.1 NP_009228.2 NP_009229.2 NP_009230.2 NP_009231.2	BRCA1	[T509, S694, S1457, S1423, S1524, S1497, S1191, S1189, S1497, S632, S308, S1457, S1542, S1387, S1423, S1524, S1497, S1189, S1572, S988]	[LKRKRRPtSGLHPED, QTSKRHDsDTFPELK, SEKAVLTsQKSSEYP, AVLEQHGsQPSNSYP, LQNRNYPsQEELIKV, EPGVERSsPSKCPSL, GELSRsPsPFTHTHL, QKGELSRsPsPFTHT, EPGVERSsPSKCPSL, LVVSRNLsPPNCTEL, KAEFCNKsKQPGLAR, SEKAVLTsQKSSEYP, EEQQLEEsGPHDLTE, EDCSGLSsQSDILTT, AVLEQHGsQPSNSYP, LQNRNYPsQEELIKV, EPGVERSsPSKCPSL, QKGELSRsPsPFTHT, ESGISLFsDDPESDP, PPLFPIKsFVKTKCK]	[]	[]		COM_99	P17612 (pp) O00141
P22234	[]	NP_001072992.1 NP_001072993.1 NP_006443.1	PAICS	[S26, S26]	[EVyELLDsPGKVLLQ, EVyELLDsPGKVLLQ]	[K52, K246, K282]	[RKNHLEGkAAISNKI, EGLQMVKkNFEWVAE, SDLGHCEkIKKACGN]			Q13043 (pp) P00519
P51617	[Nucleus]	NP_001020413.1 NP_001020414.1 NP_001560.2	IRAK1	[T100, T209, T387, T387, S376]	[LRARDIItAWHPPAP, LCEISRGtHNFSEEL, RTQTVRGtLAYLPEE, RTQTVRGtLAYLPEE, GSsPSQSsMVARTQT]	[]	[]	K397	COM_2997	P00519 (pp) O14818
P27986	[Cytoplasm Nucleus]	NP_852664.1	Phosphatidylinositol 3-kinase regulatory subunit alpha	[S608, S608, Y368, Y580, Y607]	[ENTEDQysLVEDDED, ENTEDQysLVEDDED, STKMHGDyTLTLRKG, LRKTRDQyLMWLTQK, NENTEDQysLVEDDE]	[K530]	[RIMHNyDkLKSRISE]		COM_69	Q13535 (pp) Q9H6E5
P33981	[]	NP_001160163.1 NP_003309.2	TTK	[S821, S821, T675, T676, T686, S363, T360, S677, T288, Y811, S742, T805, T564, T795, S582, S821, S37, T33, S80, T806, S847, S845, T849, S824, S436, T288]	[GQLVGLNsPNsILKA, GQLVGLNsPNsILKA, ANQMQPDttsVVKDS, NQMQPDttsVVKDSQ, VKDSQVGtVNYMPPE, LKNKtESsLLAKLEE, sITLKNKtESsLLAK, QMQPDttsVVKDSQV, sPDCDVKtDDSVVPC, GttEEMKyVLGQLVG, QQIINQIsKLHAIID, VNQMAKGttEEMKyV, LEEADNQtLDSYRNE, HPYVQIQtHPVNQMA, LNKLQQHsDKIIRLY, GQLVGLNsPNsILKA, EDLtDELsLNKISAD, KFKNEDLtDELsLNK, EKNSVPLsDALLNKL, NQMAKGttEEMKyVL, ESHNSsSsKtFEKKR, GGESHNSsSsKtFEK, HNSsSsKtFEKKRGK, VGLNsPN…	[]	[]			O96017 (pp) Q9NY61
P55851	[]	NP_003346.2	Mitochondrial uncoupling protein 2	[]	[]	[]	[]			P24941 (pp) Q99504
P55269	[]	!?	Apoptosis regulator BAX	[]	[]	[]	[]			P05771 (pp) P05107
Q15750	[]	NP_006107.1 NP_705717.1	TAB1	[S423, T431, S438]	[QMVNGAHsASTLDEA, ASTLDEAtPTLTNQs, tPTLTNQsPTLTLQS]	[]	[]		COM_782	Q13627 (pp) P49418
P07766	[Cytoplasm Nucleus]	NP_000724.1	CD3E	[Y199, Y188]	[RKGQRDLySGLNQRR, PPVPNPDyEPIRKGQ]	[]	[]		COM_464	P45983 (pp) Q13363
Q99759	[]	NP_976226.1	MEKK3	[]	[]	[]	[]		COM_2309	Q16584 (pp) P46734
P10721	[]	NP_000213.1 NP_001087241.1	Kit	[Y703, Y936, S741, S746]	[DHAEAALyKNLLHSK, SESTNHIySNLANCS, TKADKRRsVRIGsYI, RRsVRIGsYIERDVT]	[]	[]		COM_472	O60343 (pp) Q04917
P07195	[]	NP_001167568.1 NP_002291.1	LDH-B	[]	[]	[K6, K57, K81, K118, K317, K318, K328]	[ATLKEkLIAPVAE, LVDVLEDkLKGEMMD, TPKIVADkDYSVTAN, QRNVNVFkFIIPQIV, DDEVAQLkkSADTLW, DEVAQLkkSADTLWD, DTLWDIQkDLKDL]			P27361 (pp) Q12772
Q96P29	[]	!?	FcRL3	[Y728, Y656, Y668, Y698]	[EEDDEENyENVPRVL, PMELEPMySNVNPGD, PGDSNPIySQIWSIQ, HEELTVLySELKKTH]	[]	[]			P31946 (pp) Q05655
P12814	[]	NP_001093.1 NP_001123476.1 NP_001123477.1	ACTN1	[Y12]	[DSQQTNDyMQPEEDW]	[K95, K195, K398, K492, K676]	[HKISNVNkALDFIAS, PELIDyGkLRKDDPL, RLDHLAEkFRQKASI, NLGALTQkRREALER, SHLRQYEkSIVNYKP]		COM_7	Q15139 (pp) P04792
Q8WWI1	[Cytoplasm]	NP_005349.3 NP_056667.2	LIM domain only protein 7	[]	[]	[]	[]			Q13418 (pp) Q8TAE6
P53355	[]	NP_004929.2	DAPK1	[S289, S308, S736, S289]	[QALSRKAsAVNMEKF, ARKKWKQsVRLISLC, NSSRFPPsPLASKPT, QALSRKAsAVNMEKF]	[]	[]			P08107 (pp) P31946
Q8WXE1	[]	NP_115542.2 NP_569055.1	ATRIP	[S68, S72, S224]	[EELDTLAsQALsQCP, TLAsQALsQCPAAAR, APSVSHVsPRKNPSV]	[]	[]	K96		P31947 (pp) Q9P2M7
O00750	[]	NP_002637.3	Phosphatidylinositol-4-phosphate 3-kinase C2 domain-containing subunit beta	[]	[]	[]	[]			P12931 (pp) P17302
P42336	[]	NP_006209.2	Phosphatidylinositol-4,5-bisphosphate 3-kinase catalytic subunit alpha isoform	[]	[]	[]	[]			P24941 (pp) Q9P2N5
Q00839	[Cytoplasm, Mitochondrion Cytoplasm]	NP_004492.2 NP_114032.2	hnRNP U	[S59]	[AMEPGNGsLDLGGDs]	[K234, K265, K352, K464, K516, K524, K551, K565, K609, K626, K635, K670, K674, K814]	[APAAGDGkTEQKGGD, FEyIEENkySRAKsP, PVRHLYTkDIDIHEV, FNFGQKEkPYFPIPE, GKTTWVTkHAAENPG, HAAENPGkYNILGTN, KQMADTGkLNTLLQR, RAPQCLGkFIEIAAR, KAVVVCPkDEDYKQR, KKAEVEGkDLPEHAV, LPEHAVLkMKGNFTL, QKLLEQYkEESkKAL, EQYkEESkKALPPEK, QGQFWGQkPWSQHyH]		COM_2721	O00273 (pp) P63104
Q9NQG6	[]	NP_061881.2	Smith-Magenis syndrome chromosomal region candidate gene 7 protein-like	[]	[]	[]	[]			O15111 (pp) Q00653
Q12931	[]	NP_057376.2	HSP75	[]	[]	[K332, K382, K424, K431, K466]	[PRYTLHYkTDAPLNI, KATDILPkWLRFIRG, VLQQRLIkFFIDQSk, kFFIDQSkKDAEKYA, EVKEDIAkLLRYESS]		COM_2322	P61981 (pp) Q14677
O43318	[Cytoplasm Plasma membrane Cytosol]	NP_003179.1 NP_663304.1 NP_663305.1 NP_663306.1	TAK1	[T184, T187]	[GtACDIQtHMtNNKG, CDIQtHMtNNKGsAA]	[]	[]	K209	COM_577	Q16539 (pp) Q92945
P15336	[Cytoplasm]	NP_001871.2	ATF-2	[S121, T116, T69, T71, T73, S62, T71, S490, S498, S121, T69, T71, S90, T69, T71, T69, T71, S90, S121]	[LAtPIIRsKIEEPSV, LDLsPLAtPIIRsKI, sVIVADQtPtPtRFL, IVADQtPtPtRFLKN, ADQtPtPtRFLKNCE, FGPARNDsVIVADQt, IVADQtPtPtRFLKN, QSTEPALsQIVMAPS, QIVMAPSsQSQPSGS, LAtPIIRsKIEEPSV, sVIVADQtPtPtRFL, IVADQtPtPtRFLKN, GLFNELAsPFENEFK, sVIVADQtPtPtRFL, IVADQtPtPtRFLKN, sVIVADQtPtPtRFL, IVADQtPtPtRFLKN, GLFNELAsPFENEFK, LAtPIIRsKIEEPSV]	[K357, K374]	[DPDEKRRkFLERNRA, sRCRQKRkVWVQSLE]		COM_191	P31749 (pp) Q86V81
P11171-4	[]	!?	EPB41 iso4	[Y418, S312]	[RLDGENIyIRHSNLM, QAQTRQAsALIDRPA]	[]	[]			Q9BUB5 (pp) O43597
Q13043	[Nucleus Cytosol Perinuclear region]	NP_006273.1	MST1	[T120, T183, S82]	[IIRLRNKtLTEDEIA, DtMAKRNtVIGTPFW, SIMQQCDsPHVVKYY]	[]	[]			Q9HCP0 (pp) O75581
Q9H257	[]	NP_434700.2 NP_434701.1	CARD9	[T533, T531]	[TGSDNtDtEGS, NTTGSDNtDtEGS]	[]	[]			P63104 (pp) Q9P0K1
P49761	[]	NP_001123500.1 NP_003983.2	Dual specificity protein kinase CLK3	[]	[]	[]	[]		COM_2512	P63104 (pp) Q8ND90
Q99986	[Nucleolus]	NP_003375.1	VRK1	[T355, S342]	[GLKAKTItKKRKKEI, DDGKLDLsVVENGGL]	[]	[]			P12931 (pp) P51813
Q2NKX8	[]	NP_060139.2	PICH	[T1063, T1063]	[VKQFDAstPKNDIsP, VKQFDAstPKNDIsP]	[]	[]			Q05513 (pp) O14920
P41236	[Nucleus Centrosome]	NP_006232.1	PPP1R2	[T72, S43, S120, S121, S86, T72]	[MKIDEPstPyHsMMG, DEELSKKsQKWDEMN, YRIQEQEssGEEDsD, RIQEQEssGEEDsDL, GDDEDACsDtEAtEA, MKIDEPstPyHsMMG]	[]	[]			Q96Q15 (pp) Q92900
Q15007	[Cytoplasm]	NP_004897.2 NP_690596.1 NP_690597.1	Pre-mRNA-splicing regulator WTAP	[]	[]	[]	[]			Q13535 (pp) Q9UER7
Q8N4S0	[]	NP_079001.2	FLJ23518	[S154]	[DDQEKHLsQEDNDLN]	[]	[]			P31947 (pp) Q9H6H4
O00170	[Nucleus]	NP_003968.2	AIP	[S43]	[FHYRTLHsDDEGTVL]	[]	[]		COM_377	P25098 (pp) O75228
Q9BY41	[]	NP_001159890.1 NP_001159891.1 NP_001159892.1 NP_001159894.1 NP_001159920.1 NP_060956.1	HDAC8	[S39]	[AKIPKRAsMVHSLIE]	[]	[]			P31947 (pp) Q86YV5
P22314	[Cytoplasm Cytosol]	NP_003325.2	UBE1	[]	[]	[K89, K671, K980]	[GLGVEIAkNIILGGV, NQYLTDPkFVERTLR, KQFLDYFkTEHKLEI]		COM_2760	P31946 (pp) Q15029
O14745	[Membrane fraction]	NP_004243.1	NHERF	[S161, S338, S339]	[CTMKKGPsGYGFNLH, ERAHQKRssKRAPQM, RAHQKRssKRAPQMD]	[K31]	[GFHLHGEkGKLGQYI]		COM_2874	Q04917 (pp) Q7L576
P58753	[]	NP_001034750.1 NP_683708.1	TIRAP	[Y86, Y106, Y187]	[SSRWSKDyDVCVCHS, AAQDLVSyLEGSTAS, SGLSRAAyPPELRFM]	[]	[]		COM_576	AAA03176 (pp) O76090
P04626	[Extracellular Nucleus Cytoplasm]	NP_004439.2	HER2	[Y1248, Y1023, Y1139, Y1221, Y877, Y1112, Y1222, Y1196, T686, T686]	[PTAENPEyLGLDVPV, DLVDAEEyLVPQQGF, TCsPQPEyVNQPDVR, SPAFDNLyyWDQDPP, LDIDETEyHADGGKV, DPsPLQRySEDPTVP, PAFDNLyyWDQDPPE, GAVENPEyLTPQGGA, QQKIRKYtMRRLLQE, QQKIRKYtMRRLLQE]	[]	[]		COM_3040	P53350 (pp) Q53EZ4
P04150	[Cytoplasm Mitochondrion Plasma membrane]	NP_001019265.1	Glucocorticoid receptor	[S226, S203, S211, S226, S404, S226, S226, S211]	[IDENCLLsPLAGEDD, DLEFSSGsPGKETNE, PGKETNEsPWRSDLL, IDENCLLsPLAGEDD, SMRPDVSsPPSSSST, IDENCLLsPLAGEDD, IDENCLLsPLAGEDD, PGKETNEsPWRSDLL]	[K480, K492, K494, K495]	[CPACRYRkCLQAGMN, GMNLEARkTkkKIKG, NLEARkTkkKIKGIQ, LEARkTkkKIKGIQQ]		COM_341	O15264 (pp) P10636-8
Q13185	[]	NP_009207.2 NP_057671.2	CBX3	[S93]	[KDGTKRKsLsDsEsD]	[K10, K21, K34, K44, K50, K143]	[SNKTTLQkMGKKQNG, KQNGKSKkVEEAEPE, PEEFVVEkVLDRRVV, DRRVVNGkVEYFLkW, GkVEYFLkWKGFTDA, LMFLMKWkDSDEADL]		COM_470	Q16189 (pp) P46109
Q96N67	[]	NP_212132.2	DOCK7	[Y1257]	[METVPQLyDFTETHN]	[K1962]	[GELHEQFkRKTILTT]		COM_2932	P31947 (pp) Q6R327
Q96Q42	[]	NP_001129217.1 NP_065970.2	ALS2	[]	[]	[K533]	[TEVWTWGkGKEGQLG]			P12931 (pp) P52757
Q9P2H0	[]	NP_065853.2	Uncharacterized protein KIAA1377	[]	[]	[]	[]			P17252 (pp) Q9HAN9
O94806	[Plasma membrane Golgi apparatus Perinuclear region Nucleus Cytoplasm]	NP_005804.1	PKD3	[S731]	[ARIIGEKsFRRsVVG]	[]	[]			Q13976 (pp) Q684P5
O15055	[Cytosol]	NP_073728.1	Per2	[S662]	[ALPGKAEsVASLTSQ]	[]	[]			P68400 (pp) P35579
O15049	[Cytoplasmic vesicle]	NP_055926.1	NEDD4-binding protein 3	[]	[]	[]	[]			P53350 (pp) P35568
P35611	[Mitochondrion Cytoplasm]	NP_001110.2 NP_054908.2 NP_054909.2 NP_789771.1	ADD1	[T614, S613, T445, S716, S726, S726]	[VPHPPPstPIKLEED, AVPHPPPstPIKLEE, QKQQREKtRWLNSGR, GSPGKSPsKKKKKFR, KKKFRTPsFLKKSKK, KKKFRTPsFLKKSKK]	[]	[]			P27348 (pp) Q9Y383
O15266	[Cytoplasm]	NP_000442.1	SHOX	[S106]	[EKREDVKsEDEDGQT]	[K30]	[GGGGGGKkDSITYRE]			P24941 (pp) Q9Y3Z3
O43541	[Cytoplasm]	NP_005576.3	Smad6	[S435]	[RKVPPGYsIKVFDFE]	[]	[]		COM_2612	P63104 (pp) Q96F86
Q13761	[]	NP_001026850.1 NP_004341.1	AML2	[S356, T153, S149, T151, T155]	[SSSGGDRsPTRMLAS, RGksFtLtItVFTNP, GRSGRGksFtLtItV, SGRGksFtLtItVFT, ksFtLtItVFTNPTQ]	[]	[]	K148		P17252 (pp) P14598
P09758	[Cytoplasm]	NP_002344.2	TACSTD2	[S303]	[VITNRRKsGKYKKVE]	[]	[]			Q15418 (pp) P21333
P06733	[Plasma membrane Nucleus Extracellular]	NP_001419.1	ENO1	[]	[]	[K4, K59, K63, K70, K79, K88, K125, K192, K196, K198, K201, K220, K227, K232, K255, K280, K284, K305, K325, K342, K405, K419]	[SILkIHAREIF, DKTRyMGkGVSkAVE, yMGkGVSkAVEHINk, kAVEHINkTIAPALV, IAPALVSkKLNVTEQ, LNVTEQEkIDKLMIE, CKAGAVEkGVPLYRH, AEVyHNLkNVIkEkY, HNLkNVIkEkYGkDA, LkNVIkEkYGkDATN, VIkEkYGkDATNVGD, APNILENkEGLELLk, kEGLELLkTAIGkAG, LLkTAIGkAGYTDKV, SEFFRsGkYDLDFKs, DQLADLYkSFIkDyP, DLYkSFIkDyPVVSI, DDWGAWQkFTASAGI, DLTVTNPkRIAKAVN, SCNCLLLkVNQIGSV, CRSERLAkYNQLLRI, IEEELGSkAKFAGRN]			P27348 (pp) Q92974
P51587	[Cytoplasm Extracellular]	NP_000050.2	BRCA2	[S193, S205, S206, T203, T207]	[AEVDPDMsWSSSLAT, LATPPtLsstVLIVR, ATPPtLsstVLIVRN, SSLATPPtLsstVLI, TPPtLsstVLIVRNE]	[]	[]		COM_3029	P78527 (pp) P49917
P40227	[]	NP_001009186.1 NP_001753.1	CCT-zeta	[]	[]	[K4, K9, K198, K364, K376, K387]	[AAVkTLNPkAE, AVkTLNPkAEVARAQ, EIMEMKHkSETDTsL, EKFTFIEkCNNPRSV, RSVTLLIkGPNKHTL, KHTLTQIkDAVRDGL]		COM_33	Q9Y463 (pp) P24385
Q16186	[Cytoplasm Plasma membrane Extracellular Microsome]	NP_008933.2	ADRM1	[]	[]	[K21]	[GSRGASNkYLVEFRA]	K34	COM_2969	P30291 (pp) P61981
Q9UPR5	[]	NP_055878.1	Sodium/calcium exchanger 2	[]	[]	[]	[]			P24941 (pp) Q12800
P14619	[]	!?	PKG1 iso2	[S64, S80]	[TQQAQKQsASTLQGE, RTKRQAIsAEPTAFD]	[]	[]			P24941 (pp) P23258
P43403	[Plasma membrane Nucleus]	NP_001070.2	ZAP70	[Y292, Y319, Y492, Y493, Y315, Y292, Y492, Y493, Y474, Y319]	[DTLNsDGyTPEPARI, TSVyESPySDPEELK, ALGADDSyyTARSAG, LGADDSyyTARSAGK, MPMDTSVyESPySDP, DTLNsDGyTPEPARI, ALGADDSyyTARSAG, LGADDSyyTARSAGK, VLLVNRHyAKISDFG, TSVyESPySDPEELK]	[K603]	[CyySLASkVEGPPGS]		COM_534	P11309 (pp) P46527
Q15084	[]	NP_005733.1	PDIA6	[S22, S428]	[LAVNGLYsSSDDVIE, VEDDIDLsDVELDDL]	[K102, K241]	[VQGFPTIkIFGSNKN, IRGFPTIkIFQKGES]		COM_1469	P17612 (pp) P14598
Q05655	[Mitochondrion Nucleus Plasma membrane]	NP_006245.2	PKCD	[Y313, Y334, S302, T295, S503, S645, T141, T218]	[ssEPVGIyQGFEKKT, MQDNsGtyGKIWEGS, tQRAsRRsDsAssEP, AEALNQVtQRAsRRs, KENIFGEsRAstFCG, LNEKARLsysDKNLI, EDEAKFPtMNRRGAI, TAANSRDtIFQKERF]	[]	[]		COM_1780	O43491 (pp) P31946
Q86T82	[]	NP_065986.2	Ubiquitin carboxyl-terminal hydrolase 37	[]	[]	[]	[]			P12931 (pp) Q9Y2W1
P84022	[]	NP_001138574.1 NP_001138575.1 NP_001138576.1 NP_005893.1	Smad3	[T179, S208, S213, T179, S208, S213, T179, S204, S208, S213]	[PQSNIPEtPPPGYLS, DAGsPNLsPNPMsPA, NLsPNPMsPAHNNLD, PQSNIPEtPPPGYLS, DAGsPNLsPNPMsPA, NLsPNPMsPAHNNLD, PQSNIPEtPPPGYLS, NHSMDAGsPNLsPNP, DAGsPNLsPNPMsPA, NLsPNPMsPAHNNLD]	[K19, K29, K378]	[VKRLLGWkKGEQNGQ, EQNGQEEkWCEKAVK, TIRMSFVkGWGAEYR]		COM_908	P17612 (pp) Q7Z2W7
Q6ZU52	[]	NP_055517.3	Uncharacterized protein KIAA0408	[]	[]	[]	[]			P31947 (pp) Q07812
P54296	[]	NP_003961.2	myomesin 2	[S76]	[RVCAKRVsTQEDEEQ]	[]	[]			P51812 (pp) P49840
P19447	[Cytoplasm]	NP_000113.1	XPB	[S751]	[FGTMSSMsGADDTVY]	[]	[]		COM_224	P51812 (pp) P62753
P46379	[Cytoplasm Cytosol]	NP_004630.3	BAT3	[T1080, S218, S26]	[AAGARPLtsPESLSR, PEPVALSsQTSEPVE, VLVKTLDsQTRTFIV]	[]	[]			P06241 (pp) P84243
Q12852	[Nucleus Cytoplasm Plasma membrane]	NP_006292.2	DLK	[]	[]	[]	[]			Q13535 (pp) O15360
Q9Y6Q9	[Cytoplasm]	NP_858045.1	NCoA3	[S601, T1067, T1059, S1033, S1048, T1114, S1062, S1042, T1064, S857, S860, S867, S543, S505, T24, S860, S867, S543, S505, Y1357, S857]	[SDKESKEsSVEGAEN, LLsNtDAtGLEEIDR, ALLDQLHtLLsNtDA, NRPLLRNsLDDLVGP, PsNLEGQsDERALLD, KAGLYGQtYPAQGPP, DQLHtLLsNtDAtGL, DDLVGPPsNLEGQsD, LHtLLsNtDAtGLEE, PPYNRAVsLDsPVSV, NRAVsLDsPVSVGSs, sPVSVGSsPPVKNIS, SLLSTLSsPGPKLDN, SPVAGVHsPMAsSGN, KRKLPCDtPGQGLTC, NRAVsLDsPVSVGSs, sPVSVGSsPPVKNIS, SLLSTLSsPGPKLDN, SPVAGVHsPMAsSGN, HPQAASIyQSSEMKG, PPYNRAVsLDsPVSV]	[K616, K619, K620, K687]	[QRGPLESkGHkkLLQ, PLESkGHkkLLQLLT, LESkGHkkLLQLLTC, EKHRILHkLLQNGNS]		COM_2971	P06493 (pp) Q96EB6
Q8NB74	[]	!?	cDNA FLJ34132 fis, clone FCBBF3010586, weakly similar to Microtubule associated-protein orbit	[]	[]	[]	[]			Q96GD4 (pp) P68431
Q15047	[Chromosome]	NP_001138887.1	SETDB1	[S1066]	[RNYGYNPsPVKPEGL]	[]	[]	K182	COM_2883	P24723 (pp) P49841
Q96SB4	[Cytoplasm]	NP_003128.3	SRPK1	[S222, S726, S222, S726]	[QEEEILGsDDDEQED, DYLFEPHsGEEYTRD, QEEEILGsDDDEQED, DYLFEPHsGEEYTRD]	[K756]	[RKLIVAGkYSKEFFT]		COM_2485	P27348 (pp) Q9UK53
P62937	[Nucleolus Mitochondrion]	NP_066953.1	PPIA	[]	[]	[K27, K43, K48, K75, K81, K117, K124, K130]	[SFELFADkVPKTAEN, RALSTGEkGFGykGS, GEkGFGykGSCFHRI, RHNGTGGksIYGEkF, GksIYGEkFEDENFI, QFFICTAkTEWLDGk, kTEWLDGkHVVFGkV, GkHVVFGkVKEGMNI]	K27	COM_3020	P53350 (pp) Q14674
O43255	[]	NP_005058.3	SIAH2	[S28]	[PQPQHtPsPAAPPAA]	[]	[]			P53350 (pp) O96017
Q9UQB9	[]	NP_001015878.1 NP_001015879.1 NP_003151.2	AurC	[]	[]	[]	[]			O60382 (pp) P31946
P10301	[Endoplasmic reticulum]	NP_006261.1	R-Ras	[Y66, Y66]	[DPTIEDSyTKICSVD, DPTIEDSyTKICSVD]	[]	[]			P17252 (pp) Q15080
O43315	[]	NP_066190.2	AQP9	[S11, S222]	[EGAEKGKsFKQRLVL, MNPARDLsPRLFTAL]	[]	[]			P63104 (pp) Q92499
Q08499-2	[]	!?	PDE4D iso2	[S578, S578, S12, S53]	[YQSTIPQsPSPAPDD, YQSTIPQsPSPAPDD, NNFFRRHsWICFDVD, VHSQRREsFLYRSDS]	[]	[]			P62258 (pp) Q16635
P27361	[Nucleus Cytosol Chromosome]	NP_001035145.1 NP_001103361.1 NP_002737.2	ERK1	[T202, Y204, Y204, Y204, T202, Y204]	[HDHtGFLtEyVAtRW, HtGFLtEyVAtRWyR, HtGFLtEyVAtRWyR, HtGFLtEyVAtRWyR, HDHtGFLtEyVAtRW, HtGFLtEyVAtRWyR]	[]	[]		COM_56	P68400 (pp) P02649
P18206	[Plasma membrane Nucleus]	NP_003364.1 NP_054706.1	vinculin	[]	[]	[K172, K495, K1069]	[PGMTKMAkMIDERQQ, AAVHLEGkIEQAQRW, LKILSTVkATMLGRT]	K385	COM_696	Q9Y5P4 (pp) Q01955
Q9P2B4	[]	NP_061174.1	KIAA1433	[S563]	[ssPLsPLsPGIKsPT]	[]	[]			P61981 (pp) Q9UMS4
Q9GZU1	[]	NP_065394.1	mucolipin 1	[S559, S557]	[KFRRGsGsACSLLCC, SGKFRRGsGsACSLL]	[]	[]			P31947 (pp) Q5T5Z1
P29474	[Plasma membrane Golgi membrane Cytosol]	NP_000594.2 NP_001153581.1 NP_001153582.1 NP_001153583.1	eNOS	[S1176, S614, Y656, S1176, S632, S1176, T494, T494, S632, S614, S1176, T494]	[TSRIRTQsFSLQERQ, SYKIRFNsISCSDPL, FGLGSRAyPHFCAFA, TSRIRTQsFSLQERQ, WRRKRKEsSNTDSAG, TSRIRTQsFSLQERQ, TGITRKKtFKEVANA, TGITRKKtFKEVANA, WRRKRKEsSNTDSAG, SYKIRFNsISCSDPL, TSRIRTQsFSLQERQ, TGITRKKtFKEVANA]	[]	[]			P06493 (pp) Q14978
O00443	[]	NP_002636.2	PIK3C2A	[S259]	[KVsNLQVsPKSEDIS]	[]	[]			P31947 (pp) Q9UQL6
Q5T7P8	[]	NP_995320.1	SYT6	[T418, T417, T283]	[RLKKKKttIKKNTLN, RRLKKKKttIKKNTL, DRKCKLQtRVHRKTL]	[]	[]			P62258 (pp) Q6R327
Q96PK2	[]	NP_036222.3 NP_149033.2	MACF1	[T5763]	[EGASQGMtPFRSRGR]	[K4754]	[LWENLGEkIAHRQHK]			P12931 (pp) P08238
Q9H2X6	[]	NP_073577.3	HIPK2	[]	[]	[]	[]	K1191	COM_2394	P24941 (pp) O75152
Q9NZM1	[Nucleus Nucleolus]	NP_038479.1	myoferlin	[]	[]	[K884]	[SGLVGRHkFSDVTGK]			P17612 (pp) Q14103
Q684P5	[]	NP_055900.4	Rap1GAP2	[S7]	[MFGRKRsVsFGGFG]	[]	[]			O14965 (pp) Q49MG5
Q9HAP2	[Nucleus]	NP_055753.3	MLX-interacting protein	[]	[]	[]	[]			AAA03176 (pp) P42224
Q07812	[Nucleus Cytoplasm Cytosol Membrane fraction Mitochondrial membrane]	NP_004315.1 NP_620116.1 NP_620118.1 NP_620119.2	Bax	[S184, S163]	[VAGVLTAsLTIWKKM, GGWDGLLsYFGtPTW]	[]	[]		COM_2678	P27361 (pp) P24941
Q9Y2W1	[Cytoplasm]	NP_005110.2	Trap150	[T874, Y344, Y107, Y68, Y118]	[EEWDPEYtPKSKKYY, AASGGAAyTKRYLEE, NRGGYGNyRSNWQNY, ERNHPRVyQNRDFRG, WQNYRQAySPRRGRS]	[K221, K401, K420, K455, K519, K709, K811]	[TKASESSkPWPDATy, APKtDSEkPFRGsQs, KLRDDFEkKMADFHK, DEPKFMSkVIGANKN, HRGFVPEkNFRVTAY, PGYKAEGkYKDDPVD, ESTTGFDkSRLGTKD]		COM_2971	P68400 (pp) Q9Y5B0
P21675	[Kinetochore Nucleus]	NP_004597.2	TAF1	[]	[]	[]	[]		COM_751	O00422 (pp) P31946
Q86V81	[Nucleolus Mitochondrion]	NP_005773.3	THOC4	[T218, S33]	[GGGTRRGtRGGARGR, RGRGRAGsQGGRGGG]	[]	[]		COM_731	P05129 (pp) Q9UBS0
P19532	[Cytoplasm]	NP_006512.2	Transcription factor E3	[]	[]	[]	[]			Q13177 (pp) Q05682
P11142	[Nucleus Nucleolus, Nucleus Nucleolus Mitochondrion Cytosol]	NP_006588.1 NP_694881.1	HSC70	[]	[]	[K71, K88, K108, K112, K246, K319, K348, K512, K524, K589, K597, K601]	[TNtVFDAkRLIGRRF, AVVQSDMkHWPFMVV, PKVQVEykGETkSFY, VEykGETkSFYPEEV, NHFIAEFkRKHKKDI, GtLDPVEkALRDAKL, tRIPKIQkLLQDFFN, NDKGRLSkEDIERMV, RMVQEAEkyKAEDEK, DKNQTAEkEEFEHQQ, EEFEHQQkELEkVCN, HQQkELEkVCNPIIT]		COM_959	P06493 (pp) Q9ULW0
Q9UBS0	[Nucleoplasm, Nucleus]	NP_003943.2	p70S6Kb	[S473, S473, S473, Y45, S473, S473, S473, S473, S473]	[PPSGTKKsKRGRGRP, PPSGTKKsKRGRGRP, PPSGTKKsKRGRGRP, GLEPVGHyEEVELTE, PPSGTKKsKRGRGRP, PPSGTKKsKRGRGRP, PPSGTKKsKRGRGRP, PPSGTKKsKRGRGRP, PPSGTKKsKRGRGRP]	[]	[]		COM_2720	P27348 (pp) P49407
Q92731	[Cytoplasm]	NP_001035365.1 NP_001035366.1 NP_001201831.1 NP_001201832.1 NP_001428.1	Estrogen receptor beta	[]	[]	[]	[]			P22392 (pp) O15554
Q9NYL2	[Nucleus]	NP_057737.2	ZAK	[T161, T162, S165]	[AsRFHNHttHMsLVG, sRFHNHttHMsLVGT, HNHttHMsLVGTFPW]	[]	[]			P68400 (pp) P13569
Q99558	[Cytoplasm]	NP_003945.2	Nik	[]	[]	[]	[]		COM_3109	P17612 (pp) P48729
O95863	[Cytoplasm]	NP_005976.2	SNAI1	[S92, S100, S111, S119, S115, S104, S107, S96, S246, S11]	[VAELTSLsDEDsGKG, DEDsGKGsQPPsPPs, sPPsPAPsSFSsTSV, SFSsTSVsSLEAEAY, PAPsSFSsTSVsSLE, GKGsQPPsPPsPAPs, sQPPsPPsPAPsSFS, TSLsDEDsGKGsQPP, QACARTFsRMSLLHK, SFLVRKPsDPNRKPN]	[]	[]			P17252 (pp) P21399
Q6UB35	[]	NP_056255.2	MTHFD1L	[S357]	[CLKLQPLsPVPSDIE]	[K174, K189]	[NKVLNALkPEKDVDG, VTDINLGkLVRGDAH]			P40227 (pp) P63104
Q9UHX1	[]	NP_510965.1	FIR	[]	[]	[K251, K454]	[SVFEAFGkIKSCTLA, ARHMVMQkLLRKQES]			P17612 (pp) Q13972
Q12972	[Cytoplasm]	NP_002704.1 NP_054829.2 NP_612568.1	NIPP-1	[Y335]	[NEPKKKKyAKEAWPG]	[]	[]		COM_1528	P12931 (pp) P34741
Q9UJX5	[]	NP_037499.2	APC4	[S779, S779]	[KEEVLsEsEAENQQA, KEEVLsEsEAENQQA]	[]	[]		COM_2919	P61981 (pp) Q9UKV3
O43521	[Cytoplasm Nucleus Membrane fraction]	NP_619527.1	Bim	[S87, S69, S69]	[FIFMRRSsLLSRSSS, GPLAPPAsPGPFATR, GPLAPPAsPGPFATR]	[]	[]			P63104 (pp) Q2NL82
P08253	[Plasma membrane]	NP_004521.1	MMP2	[S160, T250, T377, T378, S365]	[DVTPLRFsRIHDGEA, EYNSCTDtGRSDGFL, DGKMWCAtTANYDDD, GKMWCATtANYDDDR, NKYESCTsAGRSDGK]	[]	[]		COM_180	P49137 (pp) Q6JBY9
P32927	[]	NP_000386.1	CSF2RB	[Y466, Y468, Y882, Y822]	[ALRFCGIyGyRLRRK, RFCGIyGyRLRRKWE, KALKQQDyLSLPPWE, VLQQVGDyCFLPGLG]	[]	[]		COM_352	P24941 (pp) P52948
P36544	[Extracellular]	NP_000737.1	nAChRA7	[Y386, Y442]	[ASNGNLLyIGFRGLD, KILEEVRyIANRFRC]	[]	[]			Q13188 (pp) P00519
Q8WYJ6	[Mitochondrion]	NP_443070.1	37135	[S248, S307, S315]	[PVRGRRYsWGTVEVE, PGARDRAsRSKLSRQ, RSKLSRQsATEIPLP]	[]	[]			P31947 (pp) Q04912
Q15311	[Nucleus Cytoplasm]	NP_006779.1	RALBP1	[S508, T296, S352, S117]	[FLRRQIAsEKEEIER, ACGRTTEtEKVQEFQ, LSPTVQIsNRVLYVF, VFKKPsFsKKKEKDF]	[]	[]		COM_25	P24941 (pp) Q7KZ85
O75689	[Plasma membrane Cytoplasm]	NP_006860.1	CENTA1	[S87, T276, S87, T276]	[AARARFEsKVPSFYY, GFRkRWFtMDDRRLM, AARARFEsKVPSFYY, GFRkRWFtMDDRRLM]	[K272]	[KQTEGFRkRWFtMDD]			P50750 (pp) P24928
O14543	[Cytoplasm]	NP_003946.3	SOCS3	[Y204, Y221, Y204, Y221]	[VNGHLDSyEKVTQLP, IREFLDQyDAPL, VNGHLDSyEKVTQLP, IREFLDQyDAPL]	[]	[]	K6		P31947 (pp) P33176
Q86TI0	[]	NP_055988.2	TBC1D1	[S237, T596, S237, T596]	[RPMRKSFsQPGLRSL, AFRRRANtLSHFPIE, RPMRKSFsQPGLRSL, AFRRRANtLSHFPIE]	[]	[]			Q13976 (pp) Q9Y210
P48050	[Plasma membrane]	NP_690607.1	HIR	[T53]	[IFTTCVDtRWRYMLM]	[]	[]		COM_2978	P00519 (pp) Q9H3D4
P00519-2	[]	!?	Abl iso2	[Y158, Y147, Y89, Y245, Y204, Y134, Y191, Y234, Y158, Y147, Y89, Y245, Y204, Y134, Y191, Y234, S637, S638, Y245, Y204, Y134, Y158, Y147, Y89, Y191, Y234]	[VSRNAAEyLLSSGIN, SLEKHSWyHGPVSRN, PNLFVALyDFVASGD, KRNKPTVyGVSPNyD, TASDGKLyVSSESRF, QGWVPSNyITPVNSL, LRYEGRVyHYRINTA, GLITTLHyPAPKRNK, VSRNAAEyLLSSGIN, SLEKHSWyHGPVSRN, PNLFVALyDFVASGD, KRNKPTVyGVSPNyD, TASDGKLyVSSESRF, QGWVPSNyITPVNSL, LRYEGRVyHYRINTA, GLITTLHyPAPKRNK, APTPPKRssSFREMD, PTPPKRssSFREMDG, KRNKPTVyGVSPNyD, TASDGKLyVSSESRF, QGWVPSNyITPVNSL, VSRNAAEyLLSSGIN, SLEKHSWyHGPVSRN, PNLFVAL…	[K730]	[EGGGSSSkRFLRSCS]			P06241 (pp) Q96LC7
P17542	[]	NP_003180.1	TAL-1	[T90, S122, S122]	[EARHRVPtTELCRPP, DGRMVQLsPPALAAP, DGRMVQLsPPALAAP]	[]	[]		COM_651	Q04917 (pp) Q07002
P35638	[]	NP_001181982.1 NP_001181983.1 NP_001181984.1 NP_001181985.1 NP_001181986.1 NP_004074.2	CHOP	[S14, S15, S30, S31, S79, S82]	[PFSFGTLssWELEAW, FSFGTLssWELEAWY, EDLQEVLssDENGGT, DLQEVLssDENGGTY, EVTSTSQsPHsPDSS, STSQsPHsPDSSQSS]	[]	[]			Q13464 (pp) P53667
O14686	[]	NP_003473.3	MLL2	[T5099]	[TFTGETNtPYSKQFV]	[K3079, K1971, K2193, K2846, K2880, K3158, K3729, K4190, K4241, K4501, K5001]	[LVESANEkAEREALL, stPDPFLkPRCPSLD, DPFAPLHkPPRPQPP, VLPEVKPkVEEGGRH, NSLGLGLkPGQSMMG, KAKMVALkGIKKVMA, LGPGMPAkPLQHFSS, AGHLLLQkLLRAKNV, KEDAAARkPLTPKPK, LPVTTWEkGKGSEVS, EPVAAMRkEADMLRL]		COM_670	P24941 (pp) Q15003
P41143	[Dense-core vesicle Cytoplasm Vesicular fraction]	NP_000902.3	DOR-1	[S363]	[RVtACtPsDGPGGGA]	[]	[]			P51812 (pp) P67809
Q99666	[]	NP_001032955.1 NP_001116835.1 NP_005045.2 NP_115636.1	RGPD5	[S1275]	[HASPLASsPVRKNLF]	[]	[]			P17252 (pp) Q15311
P42679	[Cytoplasm]	NP_002369.2 NP_647611.1 NP_647612.1	CTK	[]	[]	[]	[]			P31943 (pp) P61981
Q13765	[Cytoplasm Ribosome]	NP_001106672.1 NP_001106673.1 NP_001106674.2 NP_005585.1	NACA	[T2022, S1906]	[NIQENTQtPtVQEEs, PELEEQDsTQATTQQ]	[K1971, K2005]	[NILFVITkPDVYKSP, AQLAAAEkFKVQGEA]			P24941 (pp) P12956
O60573	[]	NP_004837.1	eIF4E2	[]	[]	[K134]	[DANKNGGkWIIRLRK]			P27448 (pp) P63104
Q53EZ4	[]	NP_060601.3	CEP55	[S436, S425, S428, S425, S428]	[PtAALNEsLVECPKC, NREKVAAsPKsPtAA, KVAAsPKsPtAALNE, NREKVAAsPKsPtAA, KVAAsPKsPtAALNE]	[]	[]		COM_3048	P61981 (pp) Q07866
O76054	[Nucleus]	NP_001191133.1 NP_036561.1 NP_203740.1	SEC14L2	[S289]	[VQISRGSsHQVEYEI]	[]	[]			Q13153 (pp) P52565
P51636	[Golgi apparatus]	NP_001193676.1 NP_001193677.1 NP_001224.1 NP_937855.1	caveolin-2	[Y19, S23, S36]	[LFMDDDsysHHsGLE, DDsysHHsGLEyADP, DPEKFADsDQDRDPH]	[]	[]			P19525 (pp) P04637
Q14344	[]	NP_006563.2	G-alpha(13)	[T203]	[ILLARRPtKGIHEYD]	[]	[]		COM_357	P07900 (pp) P31946
P54132	[Nucleolus]	NP_000048.1	BLM	[T99, T122, S714, T766, S144, S1290, S1296, T99, T122]	[NAPAGQEtQRGGSKS, PKEVVCTtQNtPTVK, PGVTVVIsPLRSLIV, IIKLLYVtPEKICAS, KKLEFsSsPDSLSTI, QKYSEWTsPAEDssP, TsPAEDssPGISLSs, NAPAGQEtQRGGSKS, PKEVVCTtQNtPTVK]	[K755, K863, K1411]	[NIYLQLSkKDPIIKL, SFNRHNLkYYVLPKK, PINRPFLkPSYAFS]		COM_977	P24941 (pp) Q99741
P42229	[Nucleus]	NP_003143.2	STAT5A	[Y694, Y694, S780, S780, Y694, Y694, Y694]	[LAKAVDGyVkPQIKQ, LAKAVDGyVkPQIKQ, DSLDSRLsPPAGLFT, DSLDSRLsPPAGLFT, LAKAVDGyVkPQIKQ, LAKAVDGyVkPQIKQ, LAKAVDGyVkPQIKQ]	[K696]	[KAVDGyVkPQIKQVV]			P04629 (pp) Q92529-2
Q99459	[Cytoplasm]	NP_001244.1	CDC5L	[S410, T411]	[QtPNTVLstPFRtPs, tPNTVLstPFRtPsN]	[K626]	[NPYEKFSkEELKKAQ]		COM_159	P31946 (pp) Q86X29
O14639	[]	NP_001003407.1 NP_001003408.1 NP_002304.3 NP_006711.3	Actin-binding LIM protein 1	[]	[]	[]	[]			P23443 (pp) P03372
P21980	[Plasma membrane Cytoplasm Nucleus]	NP_004604.2	TGM2	[S215, S216]	[GRDCSRRssPVyVGR, RDCSRRssPVyVGRV]	[]	[]		COM_550	O43318 (pp) O43318
P51452	[Cytoplasm]	NP_004081.1	DUSP3	[Y38, Y138, Y38, Y138]	[NEVTPRIyVGNASVA, SPTLVIAyLMMRQKM, NEVTPRIyVGNASVA, SPTLVIAyLMMRQKM]	[]	[]			P53350 (pp) Q9H0H5
P35236	[Plasma membrane]	NP_542155.1	HePTP	[S93, T66, S134, S246, S93, T66, S44]	[ALQRQPPsPKQLEEE, EPICSVNtPREVTLH, TILPNPQsRVCLGRA, QYQEERRsVKHILFS, ALQRQPPsPKQLEEE, EPICSVNtPREVTLH, RLQERRGsNVALMLD]	[]	[]			Q15139 (pp) P05549
P42677	[]	NP_001021.1	RPS27	[S27]	[KKKRLVQsPNsyFMD]	[K5]	[MPLAkDLLHPsP]			P05783 (pp) P61981
Q8TE04	[]	NP_683878.1	Pantothenate kinase 1	[]	[]	[]	[]			O95644 (pp) P63104
Q8NBZ0	[]	NP_775889.1	CCDC95	[S154]	[ALQLPEPsPLRPKRE]	[]	[]		COM_2553	P43403 (pp) Q13094
Q07343	[]	NP_001032416.1 NP_001032417.1 NP_001032418.1 NP_002591.2	PDE4B	[S659, S133]	[YQSMIPQsPSPPLDE, GHSQRREsFLYRSDS]	[]	[]		COM_2971	P17252 (pp) Q99418
P21580	[Nucleus]	NP_006281.1	TNFAIP3	[]	[]	[K81]	[QATLESQkKLNWCRE]			P17612 (pp) P52565
P29323	[]	NP_004433.2	EphB2	[]	[]	[]	[]		COM_2828	Q13043 (pp) Q15208
P35367	[]	NP_000852.1	H1R	[S396, T142, T140, S398, S396, S398, T478, S396, S398, S398, S398]	[FTWKRLRsHsRQYVS, YLKYRtKtRASATIL, LRYLKYRtKtRASAT, WKRLRsHsRQYVSGL, FTWKRLRsHsRQYVS, WKRLRsHsRQYVSGL, CNENFKKtFKRILHI, FTWKRLRsHsRQYVS, WKRLRsHsRQYVSGL, WKRLRsHsRQYVSGL, WKRLRsHsRQYVSGL]	[]	[]			P17252 (pp) Q92681
O75955	[Kinetochore]	NP_005794.1	FLOT1	[Y160]	[DIHDDQDyLHSLGKA]	[]	[]			P61981 (pp) Q13136
Q00536	[]	NP_148978.2	PCTAIRE1	[S138, S12, S110, S119, S153]	[LEKLtLNsPIFDKPL, KKIKRQLsMtLRGGR, NHPPRKIsTEDINKR, EDINKRLsLPADIRL, SRRLRRVsLsEIGFG]	[]	[]			Q13153 (pp) P03372
P05771-2	[]	!?	PKCB iso2	[S659, S659]	[QsEFEGFsFVNSEFL, QsEFEGFsFVNSEFL]	[]	[]			P06493 (pp) Q9H1A4
P55316	[]	NP_005240.3	FOXG1	[T279, S19]	[KLRRRSTtSRAKLAF, MIPKSSFsINSLVPE]	[]	[]			P17252 (pp) P48048
Q9P0K1-1	[]	!?	Disintegrin and metalloproteinase domain-containing protein 22	[]	[]	[]	[]			P49137 (pp) P53667
O15111	[Plasma membrane Nucleus Cytosol]	NP_001269.3	IKK-alpha	[T23, T23, S176, S180]	[EMRERLGtGGFGNVC, EMRERLGtGGFGNVC, AKDVDQGsLCTsFVG, DQGsLCTsFVGTLQY]	[S119, T722]	[NCCGLKEsQILSLLS, NCLGHLStIIHEANE]		COM_424	P17612 (pp) Q9UD71
P51817	[]	NP_005035.1	PRKX	[]	[]	[]	[]			P27361 (pp) P49715
Q02878	[Mitochondrion Ribosome]	NP_000961.2 NP_001019833.1	RPL6	[]	[]	[K5, K210, K218, K239]	[MAGEkVEKPDTK, ISNVKIPkHLTDAyF, HLTDAyFkKKKLRKP, IFDTEKEkYEITEQR]		COM_2298	P24941 (pp) P49736
Q13557	[Nucleus]	NP_001212.2 NP_742112.1 NP_742113.1 NP_742125.1 NP_742126.1 NP_742127.1	CaMK2-delta	[]	[]	[]	[]		COM_592	P78527 (pp) Q13426
P11021	[Plasma membrane Cytoplasm Nucleolus Endoplasmic reticulum lumen Mitochondrion]	NP_005338.1	GRP78	[T229]	[VFDLGGGtFDVSLLT]	[K96, K113, K268, K376, K547, K585, K651]	[ENTVFDAkRLIGRTW, PSVQQDIkFLPFKVV, RVMEHFIkLYKKKTG, PKIQQLVkEFFNGKE, RMVNDAEkFAEEDKK, DKEKLGGkLSSEDKE, GEEDTAEkDEL]		COM_342	P12931 (pp) Q9UGK3
Q96F07	[Synapse]	NP_055191.2	CYFIP2	[]	[]	[K1062]	[ILPRVYIkEGERLEV]		COM_972	P06493 (pp) P08670
P19086	[Cytoplasm Plasma membrane Endoplasmic reticulum Nucleus]	NP_002064.1	G-alpha(z)	[S27, S16, S16]	[DRHLRSEsQRQRREI, EKEAARRsRRIDRHL, EKEAARRsRRIDRHL]	[]	[]			P61981 (pp) Q8N5S9
Q13416	[]	NP_006181.1	ORC2L	[T226, T116]	[SAPVGKEtPSKRMKR, LASELAKtPQKSVSF]	[]	[]		COM_965	O75628 (pp) Q04917
Q03135	[Integral to membrane]	NP_001166366.1 NP_001166367.1 NP_001166368.1 NP_001744.2	caveolin-1	[Y14, Y14, Y14]	[VDSEGHLyTVPIREQ, VDSEGHLyTVPIREQ, VDSEGHLyTVPIREQ]	[K5]	[MSGGkyVDSEGH]		COM_530	P27348 (pp) Q8IUF1
Q99460	[Cytosol Nucleus]	NP_002798.2	PSMD1	[]	[]	[K310]	[TSSAFVGktPEAsPE]		COM_3025	AAA03176 (pp) P12931
P41743	[Nucleus Plasma membrane Microsome]	NP_002731.4	PKCI	[]	[]	[]	[]		COM_1604	Q9BZL6 (pp) Q9UBF8-2
Q6ZVL3	[]	!?	moderately similar to Mus musculus PDZ domain actin binding protein Shroom mRNA	[]	[]	[]	[]			P31947 (pp) Q86X27
Q13098	[Cytoplasm Golgi apparatus]	NP_997657.1	COPS1	[S454]	[ksPPREGsQGELtPA]	[K447]	[LRNQIHVksPPREGs]		COM_850	Q15759 (pp) Q02156
P00533	[Cytoplasm, Endosome Clathrin-coated vesicle Cytoplasm]	NP_005219.2	EGFR	[S1026, Y1125, Y764, Y1016, Y869, Y727, Y1016, Y1092, Y1110, Y1172, Y1197, Y869, T693, T693, T678, S1039, T1041, T693, S1039, T1041, Y1016, Y1092, Y1197]	[PQQGFFssPsTSRTP, APSRDPHyQDPHSTA, kEILDEAyVMAsVDN, DVVDADEyLIPQQGF, LGAEEkEyHAEGGKV, SGAFGtVykGLWIPE, DVVDADEyLIPQQGF, tFLPVPEyINQSVPK, GSVQNPVyHNQPLNP, IsLDNPDyQQDFFPK, stAENAEyLRVAPQS, LGAEEkEyHAEGGKV, RELVEPLtPsGEAPN, RELVEPLtPsGEAPN, RHIVRKRtLRRLLQE, TPLLssLsAtsNNsT, LLssLsAtsNNsTVA, RELVEPLtPsGEAPN, TPLLssLsAtsNNsT, LLssLsAtsNNsTVA, DVVDADEyLIPQQGF, tFLPVPEyINQSVPK, stAENAEyLRVAPQS]	[]	[]	K970	COM_2589	P27361 (pp) Q15788
P54252	[Nucleus]	NP_004984.2	ataxin-3	[S256]	[LRRAIQLsMQGSSRN]	[]	[]			O15111 (pp) Q9Y6Q9
P31327	[]	NP_001116105.1 NP_001116106.1 NP_001866.2	Carbamoyl-phosphate synthase [ammonia], mitochondrial	[]	[]	[]	[]			P61981 (pp) Q13523
AAA95963	[]	!?	ARHGAP5 iso5	[Y1108, Y1090, Y1108, Y306]	[KGySDEIyVVPDDsQ, DMDPSDNyAEPIDTI, KGySDEIyVVPDDsQ, NHPDYEEyINLEGTR]	[]	[]			Q2M2I8 (pp) Q96CW1
O95297	[Nucleus Cytoplasm]	NP_001139663.1 NP_003944.1 NP_078845.3	PZR	[Y241, Y263]	[SHQGPVIyAQLDHSG, NKsEsVVyADIRKN]	[]	[]			P45983 (pp) P05787
Q0VD86	[]	NP_998891.1	INCA1	[S23, S191, T182]	[CSRVVSRsPPPRLPS, GRAQLLWsPWSPLDQ, QEEDRFLtPGRAQLL]	[]	[]			P11309 (pp) P27448-3
Q13371	[]	NP_005379.3	PhLP	[S296, S25, S18, S19, S20]	[ATCHsEDsDLEID, sssEDEDsDHEDKDR, EKLQYYYsssEDEDs, KLQYYYsssEDEDsD, LQYYYsssEDEDsDH]	[]	[]			P68400 (pp) Q9Y6W5
P49023-2	[]	!?	PXN	[Y31, Y118, Y118, S272]	[FLSEETPySYPTGNH, VGEEEHVysFPNKQK, VGEEEHVysFPNKQK, ELDELMAsLSDFKFM]	[]	[]			P17252 (pp) P29972
Q2M3G4	[]	NP_597713.1	Protein Shroom1	[]	[]	[]	[]			O60573 (pp) Q04917
P23396	[Nucleus Ribosome]	NP_000996.2	RPS3	[T220, T221, T42, T42, S6, T221]	[PKDEILPttPIsEQK, KDEILPttPIsEQKG, SGVEVRVtPTRTEII, SGVEVRVtPTRTEII, MAVQIsKKRKFVA, KDEILPttPIsEQKG]	[K62]	[TQNVLGEkGrrIrEL]	K202	COM_3084	P06213 (pp) Q13480
Q13748	[]	NP_005992.1 NP_525125.2	TUBA3C	[]	[]	[K40, K60, K163, K326, K370, K394, K401, K40, K60, K163, K280, K326, K370, K394, K401]	[DGQMPSDkTIGGGDD, FSETGAGkHVPRAVF, RLSVDYGkKSKLEFA, YRGDVVPkDVNAAIA, VPGGDLAkVQRAVCM, AWARLDHkFDLMYAk, kFDLMYAkRAFVHWY, DGQMPSDkTIGGGDD, FSETGAGkHVPRAVF, RLSVDYGkKsKLEFA, APVISAEkAyHEQLS, YRGDVVPkDVNAAIA, VPGGDLAkVQRAVCM, AWARLDHkFDLMYAk, kFDLMYAkRAFVHWY]	K370		P49760 (pp) P61981
O75340	[Nucleus Nucleolus Nucleoplasm Perinuclear region]	NP_037364.1	Programmed cell death protein 6	[]	[]	[]	[]			P27348 (pp) P32121
P14923	[Plasma membrane Extracellular Cell junction Nucleolus Nucleus]	NP_002221.1	desmoplakin 3	[Y642, Y548, Y132, Y548]	[RNEGTATyAAAVLFR, AAGTQQPyTDGVRME, AIVHLINyQDDAELV, AAGTQQPyTDGVRME]	[]	[]		COM_2901	O43166 (pp) P31947
Q9NS56	[Nucleoplasm Nucleolus]	NP_005793.2	TOPORS	[S718]	[KDRDGYEsSYRRRTL]	[]	[]			Q13315 (pp) Q8NHY2
Q9UJY5	[]	NP_001001560.1 NP_001001561.1 NP_001166158.1 NP_001166159.1 NP_037497.1	GGA1	[S355]	[EQPSASVsLLDDELM]	[]	[]			P43405 (pp) Q13094
O76074	[Cytoplasm]	NP_001074.2	PDE5A	[S102, S102]	[GTPTRKIsASEFDRP, GTPTRKIsASEFDRP]	[]	[]			O14639 (pp) Q04917
O14950	[]	NP_291024.1	MRLC2	[S20, T19, S20, T19, S20, T135, S20, T19, S20, T19, S20, T19]	[KRPQRAtsNVFAMFD, KKRPQRAtsNVFAMF, KRPQRAtsNVFAMFD, KKRPQRAtsNVFAMF, KRPQRAtsNVFAMFD, TTMGDRFtDEEVDEL, KRPQRAtsNVFAMFD, KKRPQRAtsNVFAMF, KRPQRAtsNVFAMFD, KKRPQRAtsNVFAMF, KRPQRAtsNVFAMFD, KKRPQRAtsNVFAMF]	[]	[]			Q04917 (pp) Q8TEW0
Q15398	[Cytoplasm Microtubule Nucleus]	NP_001139487.1 NP_055565.3	DLG7	[T329, S618, T639, S839, T344, T342, S627, S725, S757, S830]	[TYQVtPMtPRSANAF, AGFFRVEsPVKLFsG, GPSQRLGtPKsVNKA, GGNLItFsPLQPGEF, LtPSYtWtPLKTEVD, AFLtPSYtWtPLKTE, VKLFsGLsVSsEGPS, CLsSERMsLPLLAGG, EGMELNSsItSQDVL, QEHARHIsFGGNLIt]	[]	[]			Q16539 (pp) P40763
P39880	[]	NP_001189472.1 NP_001189473.1 NP_001189474.1 NP_001189475.1 NP_001904.2 NP_852477.1 NP_853530.2	CUTL1	[S1357, S1215, S1270, S1237]	[ADTEEPKsQGEAERE, AYMKRRHssVsDSQP, YQQKPYPsPKTIEDL, TEysQGAsPQPQHQL]	[]	[]			O15111 (pp) Q9Y618
Q15418	[Cytosol Membrane fraction]	NP_001006666.1 NP_002944.2	p90RSK	[S221]	[DHEKKAysFCGtVEY]	[K75]	[LGQGsFGkVFLVRKV]			Q04759 (pp) P01116-2
Q9UBF8-2	[]	!?	PIK4CB iso2	[S294, S266, S294]	[SNLKRTAsNPKVENE, PAPDtGLsPSKRTHQ, SNLKRTAsNPKVENE]	[]	[]			Q13315 (pp) Q96RU2
Q12948	[]	NP_001444.2	FOXC1	[T68]	[ARAYGPYtPQPQPKD]	[]	[]			P06239 (pp) P15311
Q13426	[]	NP_003392.1 NP_071801.1 NP_072044.1	XRCC4	[S320, S260, S327, S328, S304, T233]	[HISAENMsLEtLRNs, KDDSIISsLDVTDIA, sLEtLRNssPEDLFD, LEtLRNssPEDLFDE, ENSRPDSsLPETSKK, DPVYDEStDEESENQ]	[]	[]		COM_461	P63104 (pp) Q16613
Q8WV50	[]	!?	BubR1	[T792, T1008, S676, S435, S1043, S670, S543]	[PRNSAELtVIKVSSQ, LNANDEAtVSVLGEL, LsPIIEDsREATHSS, REAELLTsAEKRAEM, WKVGKLTsPGALLFQ, TLSIKKLsPIIEDSR, LSEKKNKsPPADPPR]	[K250]	[IRVGGALkAPSQNRG]			P63104 (pp) Q9P207
Q9NYB0	[]	NP_061848.2	TERF2IP	[S203]	[LLGDAPVsPssQKLK]	[]	[]		COM_851	P12931 (pp) P46527
Q6PCD5	[]	NP_060594.3	RFWD3	[S46, S63]	[VPADVVSsQGVPSIL, APAEVISsQATPPLL]	[]	[]			P27361 (pp) P07101-2
P29590-3	[]	!?	PML iso3	[S117]	[ESLQRRLsVYRQIVD]	[]	[]			P63104 (pp) Q00536
Q9Y6R1	[]	NP_001091954.1 NP_001128214.1 NP_003750.1	SLC4A4	[S1026]	[KKKKKKGsLDSDNDD]	[]	[]			P16234 (pp) P16234
Q01581	[]	NP_001091742.1 NP_002121.4	HMGCS1	[S495]	[IATEHIPsPAKKVPR]	[K46, K246, K273, K321, K409]	[YDGVDAGkYTIGLGQ, KIHAQWQkEGNDKDF, PYCKLVQkSLARMLL, DVEKAFMkASSELFS, TASLCDLkSRLDSRT]			P56524 (pp) P63104
O15511	[]	NP_005708.1	ARPC5	[S77]	[AVKDRAGsIVLKVLI]	[]	[]		COM_737	P05771-2 (pp) O15350
Q5VVN5	[Centrosome]	!?	Hamartin	[]	[]	[]	[]			P29597 (pp) P17181
P13631	[]	NP_000957.1 NP_001036193.1	RARG	[S79, S77, S79, S79, S77]	[EMVPSsPsPPPPPRV, SEEMVPSsPsPPPPP, EMVPSsPsPPPPPRV, EMVPSsPsPPPPPRV, SEEMVPSsPsPPPPP]	[]	[]			P06493 (pp) O14974
P51790	[Endosome Cytoplasmic vesicle]	NP_776297.2	CLC-3	[S51]	[ERHRRINsKKKESAW]	[]	[]			P07948 (pp) P30419
P56817	[Golgi apparatus Endoplasmic reticulum Endosome Lysosome]	NP_036236.1	BACE	[S498, S498]	[DDFADDIsLLK, DDFADDIsLLK]	[K126, K275, K279, K285, K299, K300, K307]	[STYRDLRkGVYVPYT, EINGQDLkMDCkEYN, QDLkMDCkEYNYDkS, CkEYNYDkSIVDSGT, TTNLRLPkkVFEAAV, TNLRLPkkVFEAAVk, kVFEAAVkSIKAASS]		COM_1223	P24941 (pp) Q86WB0
P23458	[Cytosol]	NP_002218.2	JAK1	[Y1034, Y1035]	[AIETDKEyyTVKDDR, IETDKEyyTVKDDRD]	[]	[]		COM_444	Q13315 (pp) Q9BXW9
Q96JP6	[]	!?	A-kinase anchor protein 13	[]	[]	[]	[]			P45983 (pp) Q07817
Q8IXP7	[]		SAMD4B protein	[]	[]	[]	[]			P61981 (pp) Q12802
Q8TDC3	[Nucleus]	NP_115806.1	BRSK1	[S209, T205, T205, T205]	[LLEtSCGsPHYACPE, VGDSLLEtSCGsPHY, VGDSLLEtSCGsPHY, VGDSLLEtSCGsPHY]	[]	[]			P61981 (pp) Q9NQG6
Q9BT78	[]	NP_057213.2	COPS4	[]	[]	[K25]	[SHKDLAGkYRQILEK]		COM_682	Q13535 (pp) Q9BXW9
Q02241	[Cytoplasm, Cytoplasm Microtubule]	NP_612565.1	KIF23	[S911]	[NGSRKRRsstVAPAQ]	[]	[]		COM_3121	P00338 (pp) P63104
Q8N4X5	[]	NP_001001936.1	AFAP1L2	[Y54]	[SSSSDEEyIyMNKVT]	[]	[]			P31749 (pp) P46937
P61289-2	[]	!?	Proteasome activator complex subunit 3	[]	[]	[]	[]			P12931 (pp) P63010
Q92769	[Nucleolus Cytoplasm]	NP_001518.2	HDAC2	[S394]	[EDAVHEDsGDEDGED]	[K75, K90]	[YHSDEYIkFLRSIRP, DNMSEYSkQMQRFNV]			Q9UQM7 (pp) O00631
P06213-2	[]	!?	InsR iso2	[Y1173, Y1177, Y1178, S1302, S1336, Y1343, Y1349]	[FGMTRDIyETDyyRK, RDIyETDyyRKGGKG, DIyETDyyRKGGKGL, EENKAPEsEELEMEF, GGRDGGSsLGFKRSy, sLGFKRSyEEHIPyT, SyEEHIPyTHMNGGK]	[]	[]			P31947 (pp) Q61337
Q13283	[]	NP_005745.1 NP_938405.1	G3BP-1	[Y133, Y56]	[VHNDIFRyQDEVFGG, GKPADAVyGQKEIHR]	[K353, K376]	[NLPHEVDkSELKDFF, LRINsGGkLPNFGFV]			P17612 (pp) Q9H3Z4
P21399	[Golgi membrane Endoplasmic reticulum membrane]	NP_002188.1	IREB1	[S138, S711]	[DFNRRADsLQKNQDL, REFNSYGsRRGNDAV]	[]	[]			P17612 (pp) P33076
Q6W9G7	[]	!?	Histone deacetylase 7	[]	[]	[]	[]			P27348 (pp) P27448
P09211	[Nucleus Mitochondrion]	NP_000843.1	GSTP1	[S42, S184, Y7, Y3, Y198, S184]	[VETWQEGsLKASCLY, SAYVGRLsARPKLkA, PPyTVVyFPVRGRC, PPyTVVyFPV, AFLASPEyVNLPING, SAYVGRLsARPKLkA]	[K120, K127, K190, K208]	[AGKDDYVkALPGQLk, kALPGQLkPFETLLS, LsARPKLkAFLASPE, LPINGNGkQ]			P68400 (pp) Q9Y237
P46777	[Nucleolus Cytosol]	NP_000960.2	RPL5	[]	[]	[K5, K48, K221]	[MGFVkVVKNKAY, KNKyNTPkyRMIVRV, EDEDAYKkQFSQYIK]		COM_521	O96013 (pp) O96013
Q86SQ0-2	[]	!?	Pleckstrin homology-like domain family B member 2	[]	[]	[]	[]			P27361 (pp) O43524
Q9UQK1	[]	NP_005389.1	PPP1R3C	[S33, S293]	[MRLCLAHsPPVKSFL, LESTIFGsPRLASGL]	[]	[]			P17252 (pp) P09211
Q00537	[]	NP_001163935.1 NP_002586.2	Cell division protein kinase 17	[]	[]	[]	[]		COM_1268	Q13131 (pp) P04637
Q9H4A3	[Nucleus]	NP_061852.2	WNK1	[T60, T60, S382, T60]	[EYRRRRHtMDKDSRG, EYRRRRHtMDKDSRG, KRAsFAKsVIGTPEF, EYRRRRHtMDKDSRG]	[]	[]			Q02750 (pp) P49841
Q9HBA0	[Vesicle Endoplasmic reticulum]	NP_067638.3	TRPV4	[S162, S189, T175, S824]	[FDIVSRGsTADLDGL, DEEFREPsTGKTCLP, GLLPFLLtHKKRLTD, LRRDRWSsVVPRVVE]	[]	[]		COM_3069	P27348 (pp) P48552
O14974	[Plasma membrane]	NP_001137357.1 NP_001137358.1 NP_002471.1	MYPT1	[T696, S409, T853, S852, T696, T853]	[ARQSRRstQGVTLTD, SGQATPTsPIKKFPT, PREKRRstGVSFWTQ, RPREKRRstGVSFWT, ARQSRRstQGVTLTD, PREKRRstGVSFWTQ]	[]	[]			P40197 (pp) P63104
Q8NCD3	[]	BAD36741.1	FLEG1	[S486]	[GLETRRLsLPSSKAK]	[]	[]			P47974 (pp) Q04917
Q9H9Q4	[]	NP_079058.1	NHEJ1	[S251, S245, T266, S263, S132, T223, S55, S251]	[AsLQGIDsQCVNQPE, PHTSNSAsLQGIDsQ, QLVSsAPtLSAPEKE, QPEQLVSsAPtLSAP, LASPSLVsQHLIRPL, DLYMAVTtQEVQVGQ, QVDTSVVsQRAKELN, AsLQGIDsQCVNQPE]	[]	[]			P31947 (pp) P56524
O14744	[]	NP_001034708.1 NP_006100.2	PRMT5	[]	[]	[K199]	[RTLCDYSkRIAVALE]		COM_615	P27348 (pp) Q13469
Q4FZB7	[]	NP_060105.3	Histone-lysine N-methyltransferase SUV420H1	[]	[]	[]	[]			P10599 (pp) P63104
Q9Y2K2	[Cytosol]	NP_079440.2	Serine/threonine-protein kinase SIK3	[]	[]	[]	[]		COM_2646	P24723 (pp) P49840
O14713	[Cytoplasm]	NP_004754.1 NP_071729.1	ICAP1	[T38]	[GGLSRSStVASLDTD]	[]	[]			P24941 (pp) P16949
Q92736	[Endoplasmic reticulum]	NP_001026.2	RyR2	[S2808, S2814, S2808, S2031]	[YNRTRRIsQTSQVsV, IsQTSQVsVDAAHGY, YNRTRRIsQTSQVsV, TIRGRLLsLVEKVTY]	[]	[]		COM_2971	Q13164 (pp) Q13163
Q9BZL6	[]	NP_001073349.1 NP_001073350.1 NP_001073351.1 NP_057541.2	PKD2	[S706, S710, S876, S876, S876, S706, S710, S876, S706, S710]	[ARIIGEKsFRRsVVG, GEKsFRRsVVGtPAy, QGLAERIsVL, QGLAERIsVL, QGLAERIsVL, ARIIGEKsFRRsVVG, GEKsFRRsVVGtPAy, QGLAERIsVL, ARIIGEKsFRRsVVG, GEKsFRRsVVGtPAy]	[]	[]			P61981 (pp) Q05513
Q9Y2I7	[Plasma membrane Nucleus]	NP_001171471.1 NP_055855.2 NP_689884.1	PIP5K	[S307, S318]	[PARNRsAsITNLSLD, LSLDRSGsPMVPsyE]	[]	[]			P06748 (pp) P63104
Q5VTR2	[Nucleolus]	NP_062538.5	RNF20	[S522, S545]	[SGSALLQsQsstEDP, PDsEDLSsQSSASKA]	[K348]	[NRLCELEkLRQDFEE]			P24941 (pp) Q9UGP5
P55211	[Nucleus]	NP_001220.2	Casp9	[S196, T125, T125, T125, S144, Y153, S99, S183, S195]	[KLRRRFssLHFMVEV, PEVLRPEtPRPVDIG, PEVLRPEtPRPVDIG, PEVLRPEtPRPVDIG, GDVGALEsLRGNADL, RGNADLAyILSMEPC, NRQAAKLsKPTLENL, GLRTRTGsNIDCEKL, EKLRRRFssLHFMVE]	[]	[]		COM_985	P63104 (pp) Q13469
Q13303	[]	NP_003627.1	Kv-beta2	[S266]	[IPPYSRAsLKGYQWL]	[K124, K274, K362]	[TKIFWGGkAETERGL, LKGYQWLkDKILSEE, LGNKPYSkKDYRS]		COM_566	P31749 (pp) O43464
Q8NFH8	[]	NP_001074444.1 NP_004717.2	REPS2	[S463]	[RPRSRSYsSTSIEEA]	[]	[]		COM_594	P17252 (pp) Q9BZL6
Q96RU2	[]	NP_065937.1	USP28	[S495, S720, S67, S714]	[STSTESSsQDVESTF, SsQDYSTsQEPSVAS, DERVKEPsQDTVATE, ESSTNSSsQDYSTsQ]	[]	[]			P27348 (pp) Q9Y2J2
P04629	[Endoplasmic reticulum Golgi apparatus]	NP_001007793.1 NP_001012331.1 NP_002520.2	TrkA	[Y496, Y680, Y681]	[HIIENPQyFSDACVH, RDIySTDyyRVGGRT, DIySTDyyRVGGRTM]	[]	[]		COM_685	P24941 (pp) P50613
Q86X29	[]	NP_057009.3 NP_991403.1 NP_991404.1	Lipolysis-stimulated lipoprotein receptor	[]	[]	[]	[]			Q9P289 (pp) P15311
P28562	[]	NP_004408.1	MKP-1	[S296, S323]	[KQRRSIIsPNFSFMG, HCSAEAGsPAMAVLD]	[]	[]		COM_3068	P28482 (pp) P00533
P35232	[Plasma membrane Nucleus Nucleolus Extracellular Cytoplasm]	NP_002625.1	PHB	[Y114]	[FTSIGEDyDERVLPs]	[K202]	[RARFVVEkAEQQKKA]		COM_568	P61981 (pp) Q99729
Q7L576	[Nucleus]	NP_055423.1	CYFIP1	[]	[]	[K1197]	[DGKDEIIkNVPLKKM]		COM_499	P18669 (pp) P63104
Q96HS1	[]	NP_001164014.1 NP_001164015.1 NP_612642.2	PGAM5	[]	[]	[K116, K144, K191]	[HVDGSLEkDRTLTPL, SLGLKFNkIVHSSMT, DPPVSHWkPEAVQYY]			P27361 (pp) P11388
O94915	[]	NP_055845.1	Protein furry homolog-like	[]	[]	[]	[]			P06213 (pp) P35232
P62158	[Nucleus Plasma membrane, Nucleus Plasma membrane]	NP_001159578.1 NP_001734.1 NP_005175.2 NP_008819.1	calmodulin	[T79]	[MARkMKDtDsEEEIR]	[K13, K21, K75, K94, K115, K148]	[EEQIAEFkEAFSLFD, EAFSLFDkDGDGTIT, FLTMMARkMKDtDsE, EAFRVFDkDGNGyIs, VMTNLGEkLtDEEVD, FVQMMTAk]			P49841 (pp) Q15797
P13726	[]	NP_001171567.1 NP_001984.1	TF	[S285, S290]	[RKAGVGQsWKENsPL, GQsWKENsPLNVs]	[]	[]		COM_262	P05771-2 (pp) Q07869
P01106	[Nucleolus Nucleus]	NP_002458.2	Myc	[T8, S62, S62, T58, S347, S348, S249, S250, S252, T58, T58, S62, S71, S62, S71, S71, S62, T58]	[MPLNVsFtNRNYDLD, LLPtPPLsPsRRsGL, LLPtPPLsPsRRsGL, KKFELLPtPPLsPsR, RKCTSPRssDTEENV, KCTSPRssDTEENVK, EETPPTTssDsEEEQ, ETPPTTssDsEEEQE, PPTTssDsEEEQEDE, KKFELLPtPPLsPsR, KKFELLPtPPLsPsR, LLPtPPLsPsRRsGL, sRRsGLCsPSYVAVT, LLPtPPLsPsRRsGL, sRRsGLCsPSYVAVT, sRRsGLCsPSYVAVT, LLPtPPLsPsRRsGL, KKFELLPtPPLsPsR]	[K143, K148, K157, K275, K317, K323, K371]	[SGFSAAAkLVSEkLA, AAkLVSEkLASYQAA, ASYQAARkDSGSPNP, EKRQAPGkRSESGSP, AAPPSTRkDYPAAkR, RkDYPAAkRVKLDSV, RQRRNELkRsFFALR]		COM_471	P24941 (pp) Q04323
Q00535	[]	NP_001157882.1 NP_004926.1	CDK5	[S159]	[GIPVRCysAEVVTLW]	[K56]	[LREICLLkELKHKNI]		COM_7	P17612 (pp) P29474
P42702	[Endoplasmic reticulum]	NP_001121143.1 NP_002301.1	LIFR	[S1044, S1044]	[WNLVSPDsPRSIDSN, WNLVSPDsPRSIDSN]	[]	[]		COM_2522	Q15139 (pp) Q9NRA0
Q9UKW4	[]	NP_001073343.1 NP_006104.4	VAV3	[Y173]	[EDEGGEVyEDLMKAE]	[]	[]			Q13535 (pp) P25205
Q96JH8	[]	NP_060529.4	Ras-associating and dilute domain-containing protein	[]	[]	[]	[]			P61981 (pp) Q9P244
P48729	[]	NP_001020276.1 NP_001883.4	CK1-A	[S218, S242]	[LMYFNRTsLPWQGLK, KISEKKMsTPVEVLC]	[K8]	[MAsSSGSkAEFIVGG]			P51955 (pp) P36873
P08588	[]	NP_000675.1	ADRB1	[S312]	[RAGKRRPsRLVALRE]	[]	[]			P24941 (pp) O94776
P17096	[Cytoplasm]	NP_002122.1 NP_665906.1 NP_665908.1 NP_665909.1 NP_665910.1 NP_665912.1	HMGA1	[S35, T52, T77, S35, S35, T52, T77]	[PRkQPPVsPGtALVG, kEPsEVPtPkRPrGr, ktrkttttPGrkPrG, PRkQPPVsPGtALVG, PRkQPPVsPGtALVG, kEPsEVPtPkRPrGr, ktrkttttPGrkPrG]	[S1, K6, K14, K17, K22, K30, K45, K54, K61, K64, K66, K70, K73, K81, K87]	[sESSSkSS, sESSSkSSQPLAS, SSQPLASkQEkDGtE, PLASkQEkDGtEkrG, QEkDGtEkrGrGRPR, rGrGRPRkQPPVsPG, tALVGsQkEPsEVPt, PsEVPtPkRPrGrPk, kRPrGrPkGskNkGA, rGrPkGskNkGAAkt, rPkGskNkGAAktrk, skNkGAAktrktttt, kGAAktrkttttPGr, ttttPGrkPrGrPkK, rkPrGrPkKLEKEEE]		COM_815	P28482 (pp) P49715
P98161	[Plasma membrane]	NP_001009944.2	polycystin 1	[Y4237, S4166, S4252]	[NQATEDVyQLEQQLH, EPLPSRSsRGSKVSP, SLQGRRSsRAPAGSS]	[]	[]			P61981 (pp) Q9Y2A7
P19878	[Plasma membrane]	NP_000424.2	p67phox	[T233]	[EPPPRPKtPEIFRAL]	[]	[]			Q13535 (pp) Q8IUQ4
Q14686	[Cytoplasm]	NP_054790.2	NCoA6	[S884]	[NKDVTLTsPLLVNLL]	[]	[]		COM_670	P31946 (pp) P56524
P01730	[]	NP_000607.1	CD4	[S440, S433]	[sQIKRLLsEKKTCQC, RRQAERMsQIKRLLs]	[]	[]		COM_2763	P31749 (pp) P78362
Q9P2D8	[]	NP_065869.3	Protein unc-79 homolog	[]	[]	[]	[]			O60674 (pp) P28482
Q75N03	[]	NP_079090.2	E3 ubiquitin-protein ligase Hakai	[]	[]	[]	[]			P12931 (pp) O43823
Q7L9L4	[]	NP_775739.1	MOB1B	[T73, T11, T34, T11, T34]	[QINMLYGtITDFCTE, FGSRSSKtFKPKKNI, LLKHAEAtLGsGNLR, FGSRSSKtFKPKKNI, LLKHAEAtLGsGNLR]	[K148]	[KNFMSVAkTILKRLF]			Q8N5S9 (pp) Q16566
P40197	[Cytoplasm]	NP_004479.1	Platelet glycoprotein V	[]	[]	[]	[]		COM_347	Q04759 (pp) Q04759
O14522	[]	NP_008981.4 NP_573400.3	PTPRT	[Y915, Y1030]	[GYGFKEEyEALPEGQ, WPDDTEVyGDIKVTL]	[]	[]			P24941 (pp) P61978
O43157	[Extracellular]	NP_002664.2	PLXNB1	[Y1708, Y1732]	[DSVGEPLyMLFRGIK, SVTGKAKyTLNDNRL]	[]	[]			P17612 (pp) P39880
P15923	[]	NP_001129611.1 NP_003191.1	E2A	[S341, T355, S379, S352, S359, S139, S245, S139, S245]	[KALASIYsPDHSSNN, NFSSsPstPVGsPQG, AGAPGALsPsyDGGL, SSNNFSSsPstPVGs, sPstPVGsPQGLAGT, LNSPGPLsPSGMKGT, PMLGGGSsPLPLPPG, LNSPGPLsPSGMKGT, PMLGGGSsPLPLPPG]	[]	[]		COM_651	O00506 (pp) P63104
Q9Y6A5	[Cytoplasm]	NP_006333.1	TACC3	[S558]	[ESALRKQsLYLKFDP]	[]	[]			Q92630 (pp) Q14194
Q99638	[Cytoplasm]	NP_004575.1	Rad9	[S277, S328, S336, T355, T292, S328, S272, Y28]	[sHsQDLGsPERHQPV, VLPSISLsPGPQPPK, PGPQPPKsPGPHsEE, EPSTVPGtPPPKKFR, PQLQAHStPHPDDFA, VLPSISLsPGPQPPK, LSDTDsHsQDLGsPE, SRIGDELyLEPLEDG]	[]	[]		COM_1714	Q04917 (pp) Q9H902
P24864	[Nucleolus]	NP_001229.1	CCNE1	[T395, S387, S399, T395, T395, T77, S73]	[PLPsGLLtPPQsGKK, LsEQNRAsPLPsGLL, GLLtPPQsGKKQSSG, PLPsGLLtPPQsGKK, PLPsGLLtPPQsGKK, DPCsLIPtPDKEDDD, AVCADPCsLIPtPDK]	[]	[]		COM_2976	P55196 (pp) Q04917
Q13554	[]	NP_001211.3 NP_742075.1 NP_742076.1 NP_742077.1 NP_742078.1 NP_742079.1 NP_742080.1 NP_742081.1	CaMK2-beta	[]	[]	[]	[]		COM_592	Q13315 (pp) Q01844
O75228	[]	!?	TXA2-R	[T332, S330, S239, S357, T399, S239, S357, T332, S330]	[TRPRRsLtLWPSLEY, LSTRPRRsLtLWPSL, AQQRPRDsEVEMMAQ, RLPGSSDsRASASRA, LLPFEPPtGKALSRK, AQQRPRDsEVEMMAQ, RLPGSSDsRASASRA, TRPRRsLtLWPSLEY, LSTRPRRsLtLWPSL]	[]	[]			P06241 (pp) O75955
Q9NQS1	[Integral to membrane]	NP_065104.1	aven	[S308, S135]	[NILPDQTsQDLKSKE, VNNESGEsQRGTDFS]	[]	[]			P17252 (pp) Q9NRY4
Q9P2M7	[Nucleus]	NP_065821.1	CGN	[]	[]	[K573]	[QSMFQKNkEDLRATK]			P53350 (pp) Q00987
Q13393	[]	NP_001123553.1 NP_002653.1	PLD1	[S610, S611]	[HFKLFHPssESEQGL, FKLFHPssESEQGLT]	[]	[]		COM_2405	Q13535 (pp) Q49A73
Q86U86	[Cytoplasm]	AAP34197.1	polybromo 1	[S32, S25, T28, S27]	[sVstPGPsRKRRRLs, DFDDGHHsVstPGPs, DGHHsVstPGPsRKR, DDGHHsVstPGPsRK]	[]	[]		COM_40	P17612 (pp) P55042
Q86XL3	[]	NP_055929.1	ANKLE2	[S528]	[RAFAGPLsPAKAEDF]	[]	[]			P17252 (pp) Q9H1D0
Q08499-7	[]	!?	PDE4D iso7	[S126]	[VHSQRREsFLYRSDS]	[]	[]			P49674 (pp) P35222
Q14764	[Nucleus]	NP_059447.2	Major vault protein	[]	[]	[]	[]			Q8TDC3 (pp) P30305
Q9NRI5	[Cytoplasm Centrosome]	NP_001012975.1 NP_001012976.1 NP_001012977.1 NP_001158009.1 NP_001158010.1 NP_001158011.1 NP_001158012.1 NP_001158013.1 NP_001158014.1 NP_001158016.1 NP_001158017.1 NP_001158018.1 NP_001158019.1 NP_001158020.1 NP_001158021.1 NP_001158022.1 NP_001158023.1 NP_001158024.1 NP_001158025.1 NP_001158026.1 NP_001158027.1 NP_001158028.1 NP_061132.2	Disrupted in schizophrenia 1 protein	[]	[]	[]	[]			P31749 (pp) Q9H4X1-2
O60504	[Cell projection Cytoplasm]	NP_001018003.1 NP_005766.3	vinexin	[T562, S563]	[PtDLGGQtsPRRTGF, tDLGGQtsPRRTGFS]	[]	[]		COM_2971	P06493 (pp) P49792
Q16623	[]	NP_001159375.1 NP_004594.1	STX1A	[S14]	[ELRTAKDsDDDDDVA]	[]	[]		COM_637	P63104 (pp) Q9H4G0
Q06413-3	[]	!?	MEF2C iso3	[S387, S387, T300, T293]	[TRHEAGRsPVDSLSS, TRHEAGRsPVDSLSS, tPVVSVAtPTLPGQG, QSAQSLAtPVVSVAt]	[]	[]			P61981 (pp) Q99959
P27815	[Plasma membrane Cytoplasm]	NP_001104777.1	PDE4A	[S145]	[ATSQRREsFLYRSDs]	[]	[]			P11309 (pp) Q9UNQ0
Q9Y5B0	[]	NP_004706.3	FCP1	[S942, S944, S740, T584, S575]	[SSNEDEGsSsEADEM, NEDEGsSsEADEMAK, TKAQRENsPAAFPDR, EEEEEEDtDEDDHLI, AGESLDQsMEEEEEE]	[K780]	[IYDSNTGkLIRTGAR]		COM_659	P00533 (pp) P12004
Q92985	[Nucleus]	NP_004022.2	IRF-7	[S471, S472, S477, S479, S471, S472, S477, S479]	[GTQREGVssLDSSsL, TQREGVssLDSSsLs, VssLDSSsLsLCLsS, sLDSSsLsLCLsSAN, GTQREGVssLDSSsL, TQREGVssLDSSsLs, VssLDSSsLsLCLsS, sLDSSsLsLCLsSAN]	[K92]	[TAERAGWkTNFRCAL]	K452		O75594 (pp) P63104
P32418	[]	NP_001106271.1 NP_001106272.1 NP_001106273.1 NP_066920.1	Sodium/calcium exchanger 1	[]	[]	[]	[]		COM_57	P06241 (pp) Q99490-2
Q92834	[Axoneme Cytosol Centriole Nucleolus Cilium]	NP_000319.1 NP_001030025.1	X-linked retinitis pigmentosa GTPase regulator	[]	[]	[]	[]			P45984 (pp) P05067-4
O75943	[Nucleus]	NP_579917.1	Rad17	[S646, S656, S646, S656]	[ETWSLPLsQNSASEL, SASELPAsQPQPFSA, ETWSLPLsQNSASEL, SASELPAsQPQPFSA]	[]	[]		COM_1666	AAA03176 (pp) P13498
Q9H910	[Cytoplasm]	NP_653171.1	HN1L	[S97]	[KTSDIFGsPVTATSR]	[]	[]			P28482 (pp) P09874
P24928	[]	NP_000928.1	POLR2A	[S1616, S1621, S1619, S1920, S1934, S1917, T1915, S1882, T1884, T1885, S1621, S1619, S1616]	[TPQSPSYsPtsPsYS, SYsPtsPsYSPTSPS, SPSYsPtsPsYSPTS, sPtysPtsPKySPts, sPtysPtsPKGSTYS, SPtsPtysPtsPKyS, KySPtsPtysPtsPK, SPtsPTysPttPKyS, tsPTysPttPKySPt, sPTysPttPKySPts, SYsPtsPsYSPTSPS, SPSYsPtsPsYSPTS, TPQSPSYsPtsPsYS]	[K710]	[QNTIKKAkQDVIEVI]		COM_99	P31749 (pp) P38398
P33076	[]	NP_000237.2	CIITA	[S288, S280, S288, S280, S373, S1050, S834]	[PDRPGsTsPFAPsAT, TVHGLPTsPDRPGsT, PDRPGsTsPFAPsAT, TVHGLPTsPDRPGsT, VQARLERsSSKSLER, AASLLRLsLYNNCIC, QELPGRLsFLGTRLT]	[K141, K144]	[MPAEVGQkSQkRPFP, EVGQkSQkRPFPEEL]			P63104 (pp) Q99683
Q3MJD5	[]	!?	Probable E3 ubiquitin-protein ligase C12orf51	[]	[]	[]	[]			O15264 (pp) P16949
Q9Y6K9	[]	NP_001093326.2 NP_001093327.1 NP_001138727.1 NP_003630.1	IKK-gamma	[S376, S85, S31, S43, S68]	[PPAPAyLssPLALPS, ELLHFQAsQREEKEF, QDVLGEEsPLGKPAM, PAMLHLPsEQGAPET, LRDAIRQsNQILRER]	[]	[]	K399	COM_424	P17612 (pp) P19793
P17655	[Plasma membrane Membrane fraction]	NP_001139540.1 NP_001739.2	calpain 2	[S50, S50, S369, T370]	[GTLFQDPsFPAIPSA, GTLFQDPsFPAIPSA, DGNWRRGstAGGCRN, GNWRRGstAGGCRNY]	[K7]	[MAGIAAkLAKDREA]			P27361 (pp) P55211
Q9P1Z0	[]	NP_001122305.1 NP_065950.2	ZBTB4	[T795, T983, T797]	[AAERPGGtPtPVIAY, AAPPAPPtPPPPTLP, ERPGGtPtPVIAYSK]	[]	[]			P68400 (pp) P32004
O14733	[Nucleus]	AAC16273.1	MKK7	[S271, T275]	[ISGRLVDsKAKtRSA, LVDsKAKtRSAGCAA]	[]	[]		COM_874	P63104 (pp) Q5T200
P40337	[Golgi apparatus Cytoplasm Nucleus Endoplasmic reticulum]	NP_000542.1	VHL	[S72, S68]	[SVNsREPsQVIFCNR, PVLRSVNsREPsQVI]	[]	[]		COM_703	P11388 (pp) P62258
Q99661	[Nucleus Nucleolus Kinetochore]	NP_006836.2	KIF2C	[S95, S111, S192, S109, S115]	[IQKQKRRsVNSKIPA, KEsLRsRsTRMsTVS, VNSVRRKsCLVKEVE, APKEsLRsRsTRMsT, RsRsTRMsTVSELRI]	[]	[]			P27348 (pp) P42336
P40429	[Nucleolus Cytoplasm]	NP_036555.1	RPL13A	[S76]	[PYHFRAPsRIFWRTV]	[K24, K190]	[RLAAIVAkQVLLGRK, NVEKKIDkYTEVLKT]			Q99986 (pp) P05412
Q92620	[]	NP_054722.2	DHX38	[S234, S232]	[RSQWEsPsPTPSYRD, SRRSQWEsPsPTPSY]	[K260, K521]	[RDRSVRGkYSDDTPL, EASSEFAkKKSILEQ]			P04264 (pp) P27348
P61586	[Cytoplasm Nucleus Plasma membrane]	NP_001655.1	RhoA	[S188, S188]	[ARRGKKKsGCLVL, ARRGKKKsGCLVL]	[]	[]		COM_539	Q9NYY3 (pp) Q16143
Q16539	[Cytoplasm]	NP_001306.1	p38-alpha	[T179, Y181, T179, Y181, Y322, T179, Y181, Y322, T122, Y322, T179, Y181]	[RHtDDEMtGyVAtRW, tDDEMtGyVAtRWYR, RHtDDEMtGyVAtRW, tDDEMtGyVAtRWYR, DEPVADPyDQSFESR, RHtDDEMtGyVAtRW, tDDEMtGyVAtRWYR, DEPVADPyDQSFESR, IVKCQKLtDDHVQFL, DEPVADPyDQSFESR, RHtDDEMtGyVAtRW, tDDEMtGyVAtRWYR]	[]	[]		COM_782	P31946 (pp) Q9P2M7
P08069	[]	NP_000866.1	IGF1R	[Y1161, Y1165, Y1166, Y980, Y1280, Y1281, S982]	[FGMTRDIyEtDyyRK, RDIyEtDyyRKGGKG, DIyEtDyyRKGGKGL, yASVNPEyFsAADVY, GFREVsFyySEENKL, FREVsFyySEENKLP, SVNPEyFsAADVYVP]	[K1088]	[LMTRGDLkSYLRSLR]		COM_423	P00519 (pp) P04083
P83916	[Cytoplasm Nucleolus]	NP_001120700.1 NP_006798.1	CBX1	[T51]	[GFSDEDNtWEPEENL]	[K33, K35, K41, K84, K139]	[VLDRRVVkGkVEYLL, DRRVVkGkVEYLLkW, GkVEYLLkWKGFSDE, TDKSEGGkRKADsDS, LMFLMKWkNSDEADL]		COM_3000	P61981 (pp) Q86VM9
Q03014	[Cytoplasm]	NP_002720.1	HHEX	[S163, S177]	[FETQKYLsPPERKRL, LAKMLQLsERQVKTW]	[]	[]			P24941 (pp) Q96C36
Q9H3P2	[]	NP_005654.3	WHSC2	[T178]	[TTLAGPLtPPVKHFQ]	[]	[]		COM_467	P68400 (pp) P10646
Q9UQ35	[Cytoplasm]	NP_057417.3	SRm300	[T1413, T866]	[VLDAVPRtPsRERsS, QANEQsVtPQRRsCF]	[K37, K169, K1186, K1467]	[RGERPDYkGEEELRR, QPAPEPPkPYSLVRE, sPPRQKDkFsPFPVQ, sGssPGMkDIPRtPS]		COM_2697	P63104 (pp) Q9H307
Q06481	[]	NP_001135748.1 NP_001135749.1 NP_001135750.1 NP_001633.1	APLP2	[T736, T723, T736, T736, T736]	[VEVDPMLtPEERHLN, LRKRQYGtISHGIVE, VEVDPMLtPEERHLN, VEVDPMLtPEERHLN, VEVDPMLtPEERHLN]	[]	[]			Q13315 (pp) Q9Y4E8
Q6ZNE6	[]	!?	weakly similar to Drosophila melanogaster furry protein short isoform mRNA	[]	[]	[]	[]			Q04759 (pp) P15311
Q8IW41	[Nucleus]	NP_620777.1	MAPKAPK5	[T182, T182, T182, T182]	[IDQGDLMtPQFTPYY, IDQGDLMtPQFTPYY, IDQGDLMtPQFTPYY, IDQGDLMtPQFTPYY]	[]	[]			P28482 (pp) Q02750
P16284	[]	NP_000433.3	PECAM-1	[Y690, Y713, Y713]	[PLNSDVQyTEVQVSS, KKDTETVySEVRKAV, KKDTETVySEVRKAV]	[]	[]			P16144 (pp) P31946
Q92538	[Cytoplasm Nucleus]	NP_004184.1	GBF1	[T1337]	[GKIHRsAtDADVVNS]	[]	[]			O14965 (pp) P49841
Q9Y2K7	[Nucleolus]	NP_036440.1	FBXL11	[T550]	[MKPAPRLtPVRPAAA]	[]	[]		COM_1705	P24941 (pp) Q9H211
Q6ZR29	[]	NP_055845.1	Furry homolog-like protein.	[]	[]	[]	[]			P17252 (pp) P02786
P43629	[]	NP_037421.2	KIR3DL1	[S415, S415, S388, S385, S388, S385, S415, S415]	[QRKITRPsQRPKtPP, QRKITRPsQRPKtPP, RTANsEDsDEQDPEE, AGNRTANsEDsDEQD, RTANsEDsDEQDPEE, AGNRTANsEDsDEQD, QRKITRPsQRPKtPP, QRKITRPsQRPKtPP]	[]	[]			P31947 (pp) Q9NYL2
O95983	[Mitochondrion]	NP_003917.1	MBD3	[S24, S85]	[REEVPRRsGLSAGHR, RQRVRYDsSNQVKGK]	[K109, K141]	[RQTASIFkQPVTKIT, PRQLFWEkKLSGLNA]		COM_884	P68400 (pp) P11388
P33316	[]	NP_001020419.1 NP_001020420.1 NP_001939.1	dUTPase	[S99]	[GPETPAIsPSKRARP]	[K179]	[PRSGLAAkHFIDVGA]			Q15418 (pp) P62753
P04040	[Mitochondrion Peroxisome]	NP_001743.1	catalase	[Y230, Y385, Y230, Y385]	[NANGEAVyCKFHYkT, YRARVANyQRDGPMC, NANGEAVyCKFHYkT, YRARVANyQRDGPMC]	[K236, K475]	[VyCKFHYkTDQGIKN, DAQIFIQkKAVKNFT]			O75533 (pp) P63104
P49368	[]	NP_001008800.1 NP_005989.3	CCT3	[]	[]	[K222, K248]	[LRGVMINkDVTHPRM, LDSsLEYkKGESQTD]		COM_650	P17252 (pp) Q07954
Q03388	[]	!?	Vacuolar protein sorting-associated protein 72	[]	[]	[]	[]			Q92630 (pp) Q6DEN2
Q08AE8	[]	NP_001122098.1	SPIRE1	[]	[]	[K87, K88]	[KSAKENLkkIQEMEK, SAKENLkkIQEMEKS]			P00519 (pp) Q00987
Q15554	[]	NP_005643.1	TRF2	[S323]	[PTQALPAsPALKNKR]	[K169, K173, K447, K488]	[VIICIKNkEFEkASK, IKNkEFEkASKILKK, STTNITKkQKWTVEE, NRTAVMIkDRWRTMK]		COM_851	P68400 (pp) Q96HZ4
Q9UBF8	[Mitochondrion Endoplasmic reticulum Golgi apparatus Plasma membrane]	NP_002642.1	PIK4CB	[S266]	[PAPDtGLsPSKRTHQ]	[]	[]			P31749 (pp) P21453
Q9BRP8	[]	NP_115721.1	PYM	[T72]	[PEAtAPVtPSRPEGG]	[]	[]			P61981 (pp) Q9NW40
P46527	[Cytoplasm Apical membrane]	NP_004055.1	p27Kip1	[S10, T198, T157, T187, T157, T198, Y88, Y89, Y74, T187, S10, T198, S10, T187, S10, T187, S178, Y88, Y89, Y74, S83, Y88, Y88, Y89, T157, T198]	[NVRVSNGsPSLERMD, PGLRRRQt, GIRkRPAtDDSSTQN, NAGSVEQtPKKPGLR, GIRkRPAtDDSSTQN, PGLRRRQt, KGsLPEFyyRPPRPP, GsLPEFyyRPPRPPK, HKPLEGKyEWQEVEK, NAGSVEQtPKKPGLR, NVRVSNGsPSLERMD, PGLRRRQt, NVRVSNGsPSLERMD, NAGSVEQtPKKPGLR, NVRVSNGsPSLERMD, NAGSVEQtPKKPGLR, EENVSDGsPNAGSVE, KGsLPEFyyRPPRPP, GsLPEFyyRPPRPPK, HKPLEGKyEWQEVEK, WQEVEKGsLPEFyyR, KGsLPEFyyRPPRPP, KGsLPEFyyRPPRPP, GsLPEFyyRPPRPPK, GIRkRPAtDDS…	[]	[]	K165	COM_3019	Q02156 (pp) P23975
Q9UHR4	[]	NP_061330.2	Brain-specific angiogenesis inhibitor 1-associated protein 2-like protein 1	[]	[]	[]	[]			P57059 (pp) P62258
O15519	[Nucleus]	NP_001120655.1 NP_001120656.1 NP_001189444.1 NP_001189445.1 NP_001189446.1 NP_001189447.1 NP_001189448.1 NP_003870.4	CFLAR	[S273, S193, S193]	[LLRDTFTsLGYEVQK, LQAAIQKsLKDPSNN, LQAAIQKsLKDPSNN]	[]	[]		COM_948	P24941 (pp) Q16204
P16949	[]	NP_001138926.1 NP_005554.1 NP_981944.1 NP_981946.1	STMN1	[S24, S37, S24, S37, S24, S37, S37, S15, S15, S15, S37, S15, S62, S24, S37, S24, S37]	[QAFELILsPRsKESV, SVPEFPLsPPKKKDL, QAFELILsPRsKESV, SVPEFPLsPPKKKDL, QAFELILsPRsKESV, SVPEFPLsPPKKKDL, SVPEFPLsPPKKKDL, kELEKRAsGQAFELI, kELEKRAsGQAFELI, kELEKRAsGQAFELI, SVPEFPLsPPKKKDL, kELEKRAsGQAFELI, AAEERRKsHEAEVLK, QAFELILsPRsKESV, SVPEFPLsPPKKKDL, QAFELILsPRsKESV, SVPEFPLsPPKKKDL]	[K8, K79, K94, K99, K118, K127]	[ASSDIQVkELEKRAs, AEKREHEkEVLQKAI, EENNNFSkMAEEkLt, FSkMAEEkLtHKMEA, REAQMAAkLERLREK, ERLREKDkHIEEVRK]			O15111 (pp) P19838
Q6Y7W6	[Cytoplasm]	NP_001096616.1 NP_001096617.1 NP_001096618.1 NP_056390.2	TNRC15	[S30, S30, S615]	[SItsPPLsPALPKYK, sItsPPLsPALPKYK, MWGRVPFsPGPAPPP]	[]	[]			O76014 (pp) P61981
Q86XR7	[]	NP_067681.1	TICAM-2	[S16]	[NSCPLSLsWGKRHSV]	[]	[]		COM_1048	P49840 (pp) P20749
Q9BY77	[]	NP_115687.2	SKAR	[S383, S385]	[ELPRRVNsAsSSNPP, PRRVNsAsSSNPPAE]	[]	[]			P30084 (pp) P63104
Q15835	[]	NP_002920.1	GRK1	[S21]	[AFIAARGsFDGSSSQ]	[]	[]			P06241 (pp) P37840
P98177	[Cytoplasm]	NP_005929.2	FOXO4	[T32, S197, S262, T451, T455, T451, T455]	[QSRPRSCtWPLPRPE, APRRRAAsMDSSSKL, TFRPRSSsNASSVST, PIPKALGtPVLtPPT, ALGtPVLtPPTEAAS, PIPKALGtPVLtPPT, ALGtPVLtPPTEAAS]	[K186, K189, K407]	[MLNPEGGkSGkAPRR, PEGGkSGkAPRRRAA, GGLPSSSkLATGVGL]			P61981 (pp) Q86TI0
Q14247	[Cytoskeleton, Plasma membrane Cytoskeleton Clathrin-coated vesicle]	NP_001171669.1 NP_005222.2 NP_612632.1	cortactin	[S405, S405, Y470, Y486, Y334, S405, S418, S405, S418, S348, S298]	[KtQtPPVsPAPQPtE, KtQtPPVsPAPQPtE, AyATEAVyESAEAPG, YPAEDSTyDEYENDL, VTQVSSAyQKTVPVE, KtQtPPVsPAPQPtE, tEERLPssPVyEDAA, KtQtPPVsPAPQPtE, tEERLPssPVyEDAA, EAVTSKTsNIRANFE, EKLAKHEsQQDYskG]	[K87, K124, K144, K161, K198, K203, K218, K235, K272, K304, K309, K319]	[ASHGYGGkFGVEQDR, sVRGFGGkFGVQMDR, VGFEyQGkTEKHASQ, ySSGFGGkYGVQADR, YSKGFGGkYGIDkDK, GGkYGIDkDKVDKSA, VGFEyQGkTEKHESQ, yVKGFGGkFGVQTDR, yKTGFGGkFGVQSER, EsQQDYskGFGGkYG, YskGFGGkYGVQKDR, VQKDRMDkNASTFED]		COM_518	P63104 (pp) Q14974
P16591	[Nucleus]	NP_005237.2	Fer	[Y615, Y714]	[EAKILKQyDHPNIVK, RQEDGGVySSSGLKQ]	[]	[]			P17612 (pp) P12931
Q92945	[Cytoplasm]	NP_003676.2	KHSRP	[S193, Y583, Y317, Y688, S193, T692]	[GLPERSVsLTGAPES, WAAYYSHyYQQPPGP, GFGDRNEyGSRIGGG, YYRQQAAyYGQtPVP, GLPERSVsLTGAPES, QAAyYGQtPVPGPQP]	[K87, K627, K653]	[RARQIAAkIGGDAAT, KAWEEYYkKIGQQPQ, KAWEEYykKQAQVAT]		COM_867	Q15831 (pp) Q9H0K1
Q6DD88	[]	NP_056274.3	DKFZP564J0863	[]	[]	[K391]	[EEKHCEFkQLALDHF]			Q00534 (pp) P06400
Q93009	[Cytosol]	NP_003461.2	USP7	[]	[]	[K595, K869, K1084, K1096]	[KVKYTVFkVLKNSSL, RDLLQFFkPRQPKKL, LGLDHFNkAPKRSRY, SRYTYLEkAIKIHN]	K869	COM_3098	P24941 (pp) P20248
P17812	[]	NP_001896.2	CTPS	[S462, T455, T455]	[tLFQTKNsVMRKLYG, MRLGKRRtLFQTKNs, MRLGKRRtLFQTKNs]	[K100]	[IYQYVINkERKGDYL]			P05129 (pp) P25098
Q9Y294	[]	NP_054753.1	ASF1A	[S192]	[GWSTSENsLNVMLES]	[]	[]			O14920 (pp) P35568
Q9UKT5	[Cytoplasm]	NP_036308.1 NP_277019.1	FBX4	[S12]	[EPRSGTNsPPPPFSD]	[]	[]		COM_2736	Q9UQM7 (pp) P51790
Q9Y243	[Perinuclear region Cytosol]	NP_005456.1	Akt3	[T305]	[TDAATMKtFCGTPEY]	[]	[]			P24941 (pp) P24941
P61224	[Cytoplasm Plasma membrane Cell projection Zymogen granule]	NP_056461.1	Rap1b	[S179, S179]	[PGKARKKsScQLL, PGKARKKsScQLL]	[]	[]			P61981 (pp) Q9UHB6
Q9H0H5	[Microtubule]	NP_001119575.1 NP_001119576.1 NP_037409.2	MgcRacGAP	[T260, S157, S164, S170, S214, S387]	[QPWNsDStLNSRQLE, GsILsDIsFDKtDEs, sFDKtDEsLDWDSsL, EsLDWDSsLVKTFKL, AVDQGNEsIVAKTTV, ETGLYRIsGCDRTVK]	[]	[]		COM_3121	O14757 (pp) O15151
Q96PY6	[]	NP_036356.1	NEK1	[]	[]	[]	[]			P06493 (pp) O00267
P38646	[Mitochondrion Endoplasmic reticulum Plasma membrane Cytoplasmic vesicle Nucleolus]	NP_004125.3	HSPA9B	[T62, S65]	[VVGIDLGtTNsCVAV, IDLGtTNsCVAVMEG]	[K121, K135, K138, K143, K234, K288, K300, K345, K567, K595, K610, K646, K675]	[NNTFYAtkRLIGRRY, YDDPEVQkDIkNVPF, PEVQkDIkNVPFkIV, DIkNVPFkIVRASNG, ALAYGLDkSEDKVIA, ALLRHIVkEFKRETG, ETGVDLTkDNMALQR, GPKHLNMkLTRAQFE, NMVKNAEkyAEEDRR, IIHDTETkMEEFKDQ, LPADECNkLKEEISK, SLQQASLkLFEMAYK, GEQKEDQkEEKQ]		COM_2881	P45984 (pp) Q9UIG0
Q9UQR0	[]	NP_006080.1	SCML2	[S511]	[VPYVVPLsPKLPKTK]	[]	[]			P12931 (pp) P12235
P21333	[Nucleus Plasma membrane Cell projection Cytosol Mitochondrion]	NP_001104026.1 NP_001447.2	FLNA	[S2523, S1533, S1630, S1436, S2152, S2292, S2370, S2152, S2152]	[VTGPRLVsNHSLHET, GDEEVPRsPFKVkVL, GGDEIPFsPYRVRAV, GGHQVPGsPFKVPVH, TRRRRAPsVANVGsH, FEDRKDGsCGVAYVV, AIDAKVHsPSGALEE, TRRRRAPsVANVGsH, TRRRRAPsVANVGsH]	[K504, K508, K578, K700, K781, K837, K891, K973, K994, K1071, K1538, K2024, K2513, K2607, K2621]	[VKETADFkVyTkGAG, ADFkVyTkGAGSGEL, GTECGNQkVRAWGPG, AEFTVDAkHGGKAPL, VYGPGVAkTGLKAHE, DNDTFTVkYTPRGAG, RTGVELGkPTHFTVN, sPSLDLSkIKVSGLG, KDQEFTVkSKGAGGQ, PTKPSKVkAFGPGLQ, PRsPFKVkVLPTHDA, GEHLVHVkKNGQHVA, HIGGsPFkAKVTGPR, PCEEILVkHVGSRLy, ySVSyLLkDKGEYTL]		COM_2796	Q13315 (pp) Q00987
P33993	[]	NP_005907.3 NP_877577.1	MCM7	[S365]	[LVGGVDQsPRGMKIR]	[]	[]		COM_2868	P31749 (pp) Q15027
Q13094	[Plasma membrane]	NP_005556.1	SLP76	[S376, Y113, Y128, Y113, Y128, Y145, Y113, Y128, Y145]	[SSFPQSAsLPPYFSQ, SSFEEDDyESPNDDQ, DGEDDGDyEsPNEEE, SSFEEDDyESPNDDQ, DGEDDGDyEsPNEEE, PVEDDADyEPPPSND, SSFEEDDyESPNDDQ, DGEDDGDyEsPNEEE, PVEDDADyEPPPSND]	[]	[]		COM_71	P61981 (pp) Q92804
O75594	[]	NP_005082.1	Peptidoglycan recognition protein 1	[]	[]	[]	[]			P63104 (pp) Q99829
Q86VP6	[Mitochondrion]	NP_060918.2	CAND1	[]	[]	[K55, K971, K1168]	[KVVKMILkLLEDKNG, ETLLPRLkGYLISGS, SVKQEFEkQDELKRS]			P31947 (pp) Q02241
P49006	[]	NP_075385.1	MLP	[S71]	[AIEPAPPsQGAEAKG]	[]	[]			P63104 (pp) Q5QNW6
Q07817	[Nucleus Cytosol Cytoplasm]	NP_001182.1 NP_612815.1	Bcl-xL	[S62, T115, T47, T115, T47]	[PSWHLADsPAVNGAT, LTSQLHItPGTAYQS, GTESEMEtPSAINGN, LTSQLHItPGTAYQS, GTESEMEtPSAINGN]	[]	[]		COM_2385	P27361 (pp) P10415
Q13362	[]	NP_001155197.1 NP_001155198.1 NP_002710.2 NP_848701.1 NP_848702.1	PPP2R5C	[S336, S298]	[RQLAKCVsSPHFQVA, KYWPKTHsPKEVMFL]	[]	[]		COM_2989	P27361 (pp) O95644
Q9HC98	[Nucleus]	NP_001138473.1 NP_001159639.1 NP_001159640.1 NP_001159641.1 NP_001159642.1 NP_001159643.1 NP_055212.2	NEK6	[S206]	[sEttAAHsLVGTPYY]	[]	[]			P27348 (pp) P49286
P08631	[Plasma membrane Lysosome Nucleus]	NP_001165600.1 NP_001165601.1 NP_001165602.1 NP_001165603.1 NP_001165604.1 NP_002101.2	Hck	[Y410, Y521]	[RVIEDNEyTAREGAK, yTATEsQyQQQP]	[]	[]			P24941 (pp) A1KXE4
P10243	[]	NP_001073885.1 NP_001138227.1	A-Myb	[S7]	[MAKRSRsEDEDDDL]	[K394]	[PIKSTPVkLMRIQHN]			P04049 (pp) Q92934
P24534	[]	NP_001950.1	eEF1B	[]	[]	[K6, K59, K184]	[GFGDLksPAGLQV, LRWYNHIkSYEKEKA, VPVGYGIkKLQIQCV]		COM_3041	P27348 (pp) Q65ZQ1
Q06787	[Nucleus]	NP_002015.1	FMR1	[S500]	[NSEASNAsETESDHR]	[]	[]		COM_486	P27361 (pp) P00533
Q9C0C2	[Cytoplasm]	NP_203754.2	TNKS1BP1	[S691, S437, S435]	[WLDDLLAsPPPsGGG, EGVLQsPsQDQEKLG, FsEGVLQsPsQDQEK]	[]	[]			P24941 (pp) Q9NYV6
O94875	[]	NP_001139142.1 NP_001139143.1 NP_001139144.1 NP_001139145.1 NP_001139146.1 NP_001139147.1 NP_003594.3 NP_066547.1	Sorbin and SH3 domain-containing protein 2	[]	[]	[]	[]		COM_2642	Q15831 (pp) Q13131
P78406	[Cytoplasm Cytoskeleton, Cytoplasm Microtubule Mitochondrion]	NP_001015885.1 NP_003601.1	mRNA export factor	[]	[]	[]	[]			P24941 (pp) P13639
Q00534	[Cytoplasm]	NP_001138778.1 NP_001250.1	CDK6	[T177]	[YSFQMALtSVVVTLW]	[K43, K264]	[GGRFVALkRVRVQtG, KSAQPIEkFVTDIDE]		COM_196	Q04917 (pp) Q92934
P20700	[Nucleolus Mitochondrion Cytoplasm]	NP_005564.1	Lamin B1	[S394, S404, S392, S22]	[LKLsPsPssRVTVSR, VTVSRASsSRSVRTT, ERLKLsPsPssRVTV, GGPttPLsPTRLSRL]	[K32, K122, K156, K180, K270, K378, K482]	[RLSRLQEkEELRELN, QLLLNYAkKESDLNG, ATALGDKkSLEGDLE, EASLAAAkKQLADET, LEQTYHAkLENARLS, MEISAYRkLLEGEEE, GDTSVSYkYTSRYVL]		COM_2685	P31946 (pp) Q6WCQ1
P14866	[Nucleus Cytoplasm Mitochondrion]	NP_001005335.1 NP_001524.2	hnRNP L	[]	[]	[K28, K238, K444, K521]	[sEGGRAPkRLKtDNA, TLKIEYAkPTRLNVF, EDGSCSYkDFSESRN, GLLEWESkSDALETL]		COM_2721	O75494 (pp) P61981
Q06830	[Nucleus Nucleolus Mitochondrion]	NP_002565.1	NKEF-A	[T90]	[CHLAWVNtPKKQGGL]	[K7, K16, K27, K35, K168, K197]	[MSSGNAkIGHPAPN, GHPAPNFkATAVMPD, VMPDGQFkDISLSDY, DISLSDYkGKYVVFF, QAFQFTDkHGEVCPA, KSKEyFSkQK]			P24941 (pp) Q6P1N0
O00444	[Centrosome Cytoplasm Nucleus]	NP_055079.3	PLK4	[S305]	[SSTSISGsLFDKRRL]	[]	[]			P12931 (pp) Q13813
Q02447	[Nuclear matrix]	NP_001017371.3 NP_001166183.1 NP_003102.1	SP3	[S73, S73]	[CSKIGPPsPGDDEEE, CSKIGPPsPGDDEEE]	[K551]	[SPADIRIkEEEPDPE]			Q13464 (pp) P07737
P21731	[]	NP_001051.1 NP_963998.2	TXA2-R iso3	[S329, S324, S331, T337, S329]	[RLsTRPRsLsLQPQL, RRLQPRLsTRPRsLs, sTRPRsLsLQPQLtQ, LsLQPQLtQRSGLQ, RLsTRPRsLsLQPQL]	[]	[]			P27361 (pp) Q9UJY1
P43307	[Microsome Mitochondrion Nucleus]	NP_003135.2	SSR1	[S268]	[LNQINKAsPRRLPRK]	[]	[]		COM_719	P62258 (pp) Q04912
P15531	[Nucleus Extracellular Mitochondrion]	NP_937818.1	NM23	[T94, S120, S44, S120, H118]	[GRVMLGEtNPADSkP, GRNIIhGsDSVESAE, GLKFMQAsEDLLKEH, GRNIIhGsDSVESAE, QVGRNIIhGsDSVES]	[K12, K31, K56, K100]	[ERTFIAIkPDGVQRG, IIKRFEQkGFRLVGL, KEHyVDLkDRPFFAG, EtNPADSkPGTIRGD]	K100		P52597 (pp) P63104
O60269	[]	NP_055511.2	G protein-regulated inducer of neurite outgrowth 2	[]	[]	[]	[]			P48729 (pp) P62745
P06730	[Nucleus Cytoplasm]	NP_001124150.1 NP_001124151.1 NP_001959.1	eIF4E	[S209, S209, S209]	[DTATKSGstTKNRFV, DTATKSGstTKNRFV, DTATKSGstTKNRFV]	[]	[]	K159	COM_2783	AAA03176 (pp) P08581
P12830	[Cytoplasm Extracellular Cell junction]	NP_004351.1	CDH1	[S844, S844, S844, S853, S847, S850]	[GSGSEAAsLSsLNsS, GSGSEAAsLSsLNsS, GSGSEAAsLSsLNsS, SsLNsSEsDKDQDYD, SEAAsLSsLNsSEsD, AsLSsLNsSEsDKDQ]	[]	[]		COM_432	P17612 (pp) P42261
Q01543	[]	NP_002008.2	FLI1	[T312]	[TNGEFKMtDPDEVAR]	[K380]	[PTESSMYkYPSDISY]		COM_259	P68400 (pp) Q13371
P67775	[Chromosome Mitochondrion]	NP_002706.1	PPP2CA	[Y307, Y307, Y307, Y307]	[VTRRtPDyFl, VTRRtPDyFl, VTRRtPDyFl, VTRRtPDyFl]	[K4]	[MDEkVFTKELD]		COM_3121	P31946 (pp) Q86X27
P16220	[]	NP_004370.1 NP_604391.1	CREB	[S133, S121, S133, S133, S133, S156, S108, S111, S114, T100, S133, S111, S121, S108, S111, S133, S133, S133, S133, S98, S133, S133, S133]	[EILsRRPsYRKILND, sVDsVtDsQKRREIL, EILsRRPsYRKILND, EILsRRPsYRKILND, EILsRRPsYRKILND, PRIEEEKsEEETSAP, QISTIAEsEDsQEsV, TIAEsEDsQEsVDsV, EsEDsQEsVDsVtDs, LKRLFsGtQISTIAE, EILsRRPsYRKILND, TIAEsEDsQEsVDsV, sVDsVtDsQKRREIL, QISTIAEsEDsQEsV, TIAEsEDsQEsVDsV, EILsRRPsYRKILND, EILsRRPsYRKILND, EILsRRPsYRKILND, EILsRRPsYRKILND, KDLKRLFsGtQISTI, EILsRRPsYRKILND, EILsRRPsYRKILND, EILsRRPsYRKILND]	[]	[]			P24941 (pp) P46527
Q5BJF6-3	[]	!?	ODF2 iso3	[S796]	[YSTFLTSsPIRSRSP]	[]	[]			AAA03176 (pp) Q96A00
P61587	[Cytoplasm Nucleus Golgi apparatus]	NP_005159.1	RhoE	[S7, S11]	[MKERRAsQKLsSKS, RRAsQKLsSKSIMDP]	[]	[]			P10398 (pp) Q04917
Q12933	[]	NP_066961.2	TRAF2	[S55]	[QCGHRYCsFCLASIL]	[]	[]		COM_963	P31751 (pp) Q9Y3M2
Q53GL7	[]	NP_116178.2	PARP10	[T101]	[QGLPPGTtPQRLEQH]	[K916]	[RNATVYGkGVYFARR]			P50613 (pp) P13631
Q9NY61	[Cytoplasm Nucleolus]	NP_036270.1	AATF	[S189, S143, S510, S477]	[EGDDAEDsQGESEED, SKKSRSHsAKTPGFS, KKVDRKAsKGRKLRF, ELIERKTsSLDPNDQ]	[K383]	[LASGKLGkGFGAFER]			P07948 (pp) P31994
P32929	[]	NP_001893.2	Cystathionine gamma-lyase	[]	[]	[]	[]			P11802 (pp) Q08999
Q9BY44	[]	NP_114414.2	CDA02	[T518, S517]	[PtPAPQstPRNtVSQ, APtPAPQstPRNtVS]	[]	[]			P49674 (pp) P25054
P35658	[]	NP_005076.3	NUP214	[S1809, S1710, S1809, S1710]	[NAPAFGQsPGFGQGG, VSSSGFSsPAFGTTA, NAPAFGQsPGFGQGG, VSSSGFSsPAFGTTA]	[K143]	[KRPFAYHkLLKDAAG]			P61981 (pp) Q14739
Q2NL82	[]	NP_060598.3	TSR1	[T490]	[MFPDEVDtPRDVAAR]	[]	[]		COM_2512	Q99558 (pp) O15111
P33151	[Cell junction]	NP_001786.2	CDH5	[Y685, Y658, Y731]	[LDARPSLyAQVQKPP, GEMDTTSyDVSVLNs, PYDTLHIyGyEGSES]	[]	[]		COM_2807	P37023 (pp) P17813
Q49MG5	[]	NP_001034669.1	MAP9	[S305, S625]	[AVEKSKEsQVTADDL, RKQKKRHsFLESEAL]	[]	[]			P17252 (pp) O75689
Q15796	[Nucleus]	NP_001003652.1 NP_001129409.1 NP_005892.1	Smad2	[S110, S240, S260, S464, S465, S467, S255, T8, T220, S245, S250, S464, S465, S467, S255, T220, S245, S250]	[SFSEQTRsLDGRLQV, SDQQLNQsMDTGsPA, TLsPVNHsLDLQPVT, GsPSVRCssMs, sPSVRCssMs, SVRCssMs, ELsPTTLsPVNHsLD, MSSILPFtPPVVKRL, QSNYIPEtPPPGYIS, NQsMDTGsPAELsPT, TGsPAELsPTTLsPV, GsPSVRCssMs, sPSVRCssMs, SVRCssMs, ELsPTTLsPVNHsLD, QSNYIPEtPPPGYIS, NQsMDTGsPAELsPT, TGsPAELsPTTLsPV]	[K19, K20, K39, K420]	[VKRLLGWkkSAGGSG, KRLLGWkkSAGGSGG, EQNGQEEkWCEKAVK, TIRMSFVkGWGAEYR]		COM_3105	Q9H4A3 (pp) Q9H4A3
P28329-3	[]	!?	ChAT iso3	[S346, S347, S476, T255, S440, S346, S347, S476, T255, S440, T456, S440, S476, S440, S476, S440, S346, S347, S476, T255, S440, S476, S440, S346, S347, S476, T255]	[LLKHMTQssRKLIRA, LKHMTQssRKLIRAD, HKAAVPAsEKLLLLK, TVLVKDStNRDSLDM, VPTYESAsIRRFQEG, LLKHMTQssRKLIRA, LKHMTQssRKLIRAD, HKAAVPAsEKLLLLK, TVLVKDStNRDSLDM, VPTYESAsIRRFQEG, VDNIRSAtPEALAFV, VPTYESAsIRRFQEG, HKAAVPAsEKLLLLK, VPTYESAsIRRFQEG, HKAAVPAsEKLLLLK, VPTYESAsIRRFQEG, LLKHMTQssRKLIRA, LKHMTQssRKLIRAD, HKAAVPAsEKLLLLK, TVLVKDStNRDSLDM, VPTYESAsIRRFQEG, HKAAVPAsEKLLLLK, VPTYESAsIRRFQEG, LLKHMTQ…	[]	[]			P31749 (pp) Q92879
Q8IZL8	[Nucleolus]	NP_055204.2	PELP1	[Y920]	[EEEDEEEyFEEEEEE]	[]	[]		COM_2960	P45984 (pp) P15336
Q03431	[]	NP_000307.1	Parathyroid hormone/parathyroid hormone-related peptide receptor	[]	[]	[]	[]		COM_2362	Q13131 (pp) P52292
P18825	[Endosome]	NP_000674.2	Alpha-2C adrenergic receptor	[]	[]	[]	[]			P78527 (pp) P04637
Q92630	[Nucleus]	NP_006473.2	DYRK2	[S449, T381, S442, T106]	[sQKLLDAsKRAKNFV, YEHQRVytyIQSRFY, IELLGMPsQKLLDAs, NKRTVLTtQPNGLTT]	[]	[]			Q13315 (pp) P23025
P52655	[Nucleus Cytoplasm]	NP_056943.1	TFIIA	[S316, S321]	[VEEEPLNsEDDVsDE, LNsEDDVsDEEGQEL]	[K12]	[ANTNTVPkLYRSVIE]		COM_800	P27348 (pp) Q9NQU5
Q96P79	[]	!?	A-kinase anchor protein 13	[]	[]	[]	[]			O14618 (pp) P61981
P07359	[]	NP_000164.5	Platelet glycoprotein Ib alpha chain	[]	[]	[]	[]			Q15759 (pp) Q01844
Q9H7L9	[Cytoplasm]	NP_071936.2	SDS3	[S236, S234, S237, T244]	[PKRPAsPssPEHLPA, KSPKRPAsPssPEHL, KRPAsPssPEHLPAt, sPEHLPAtPAEsPAQ]	[]	[]		COM_888	P31947 (pp) Q9BRG2
P63000	[Cell projection Plasma membrane Membrane fraction Zymogen granule]	NP_008839.2 NP_061485.1	RAC1	[S71]	[YDRLRPLsYPQTDVF]	[]	[]	K147	COM_972	P31947 (pp) P35568
A7E2X8	[Cytoplasm]	!?	TBC1 domain family member 4	[]	[]	[]	[]			P31749 (pp) Q9Y2I7
P15976	[]	NP_002040.1	GATA-1	[S310]	[QTRNRKAsGkGkkkR]	[K245, K246, K312, K314, K315, K316]	[NRPLIRPkkRLIVSK, RPLIRPkkRLIVSKR, RNRKAsGkGkkkRGS, RKAsGkGkkkRGSSL, KAsGkGkkkRGSSLG, AsGkGkkkRGSSLGG]		COM_651	P48729 (pp) P16220
P05549	[]	NP_001027451.1 NP_001035890.1 NP_003211.1	AP-2 alpha	[S326, S258, S239]	[EFLNRQHsDPNEQVT, GVLRRAKsKNGGRSL, AEVQRRLsPPECLNA]	[]	[]			P17252 (pp) P08567
P20807	[Cytoplasm]	NP_000061.1 NP_077320.1 NP_775110.1 NP_775111.1 NP_775112.1 NP_775113.1 NP_997630.1	Calpain-3	[]	[]	[]	[]			P07814 (pp) P63104
Q14188	[]	NP_006277.1	Transcription factor Dp-2	[]	[]	[]	[]			P27348 (pp) Q9UPR5
Q96S94	[]	AAK67631.1	CCNL2	[S369, S330, S338]	[AKKAKADsPVNGLPK, LDGtSGFsPAPKLVE, PAPKLVEsPKEGKGS]	[]	[]			P06493 (pp) Q8WX93
Q06124	[Plasma membrane]	NP_002825.3	SHP-2	[S580, S595, S580, S595, Y546, Y584, S580, S595, S580, S595]	[CAEMREDsARVyENV, GLMQQQKsFR, CAEMREDsARVyENV, GLMQQQKsFR, SKRKGHEytNIKYsL, REDsARVyENVGLMQ, CAEMREDsARVyENV, GLMQQQKsFR, CAEMREDsARVyENV, GLMQQQKsFR]	[K198, K280]	[TDLVEHYkKNPMVET, NKNKNRykNILPFDH]		COM_73	Q04917 (pp) Q8N5S9
P55011	[]	NP_001037.1	NKCC1	[T203, T207, T212, T203, T207, T212]	[HQHYYYDtHTNtYYL, YYDtHTNtYYLRtFG, TNtYYLRtFGHNtMD, HQHYYYDtHTNtYYL, YYDtHTNtYYLRtFG, TNtYYLRtFGHNtMD]	[]	[]		COM_2393	P27348 (pp) Q6ICG6
Q9UMD9	[Desmosome]	NP_000485.3	COL17A1	[S542, S544]	[LDKIGLHsDSQEELW, KIGLHSDsQEELWMF]	[]	[]			P49815 (pp) P63104
O75582	[Cytoplasm]	NP_004746.2 NP_872198.1	MSK1	[S360, T581, S360, T581, S758, T793, S757, S760, S759, S212, S376, S381, S750, S752, S758, S360, T581]	[TEMDPTYsPAALPQS, PDNQPLKtPCFTLHY, TEMDPTYsPAALPQS, PDNQPLKtPCFTLHY, TsTETRssssESSHS, ADSNNPEtLFQFSDS, sTsTETRssssESSH, TETRssssESSHSSS, sTETRssssESSHSS, DETERAYsFCGTIEY, EKLFQGYsFVAPsIL, GYsFVAPsILFKRNA, RRKMKKTsTsTETRs, KMKKTsTsTETRsss, TsTETRssssESSHS, TEMDPTYsPAALPQS, PDNQPLKtPCFTLHY]	[]	[]			P78527 (pp) P15927
P07737	[Extracellular]	NP_005013.1	profilin 1	[S137]	[MASHLRRsQY]	[K37, K104, K107, K125]	[VWAAVPGkTFVNITP, TFNVTVTkTDkTLVL, VTVTkTDkTLVLLMG, VHGGLINkKCyEMAS]	K53	COM_35	P61981 (pp) P84103
O76090	[]	NP_001132915.1	BEST1	[S358, S358]	[SAQFRRAsFMGSTFN, SAQFRRAsFMGSTFN]	[]	[]			O60674 (pp) O60674
Q13976	[Nucleus Perinuclear region]	NP_001091982.1 NP_006249.1	PKG1	[S64, T58]	[TtRAQGIsAEPQTYR, THIGPRTtRAQGIsA]	[]	[]		COM_31	P04183 (pp) P63104
Q01113	[Extracellular]	NP_002177.2	Interleukin-9 receptor	[]	[]	[]	[]			P31947 (pp) Q07814
Q8TAE8	[Mitochondrion]	NP_443082.2	GADD45GIP1	[S221]	[PAASGAPsS]	[]	[]			O14733 (pp) P45983
Q9BSJ8	[Microsome Golgi apparatus Endoplasmic reticulum Mitochondrion]	NP_056107.1	ESYT1	[]	[]	[K679, K817]	[GKSDPyVkLKLAGRS, LPLRKGTkHLsPyAT]			P12931 (pp) Q92558
Q5JTZ9	[]	NP_065796.1	AARSL	[T673]	[VTTQTPLtPEQLRAV]	[]	[]			P35269 (pp) P35269
P55017	[]	NP_000330.2	SLC12A3	[T46, T55, T60, T46, T55, T60]	[SSHPSHLtHSSTFCM, SSTFCMRtFGYNtID, MRtFGYNtIDVVPTY, SSHPSHLtHSSTFCM, SSTFCMRtFGYNtID, MRtFGYNtIDVVPTY]	[]	[]			Q13153 (pp) Q13418
Q6PIM5	[]	!?	Shootin-1	[]	[]	[]	[]			P04075 (pp) P63104
P22460	[]	NP_002225.2	Kv1.5	[T15]	[LENGGAMtVRGGDEA]	[]	[]			Q05513 (pp) P10636-8
O76061	[]	NP_003705.1	STC2	[S288]	[AQGPSGSsEWEDEQS]	[]	[]			P00519 (pp) P43351
Q7Z417	[Cytoplasm]	NP_065823.1	82-FIP	[T219, T220]	[sGsEsGyttPKKRKA, GsEsGyttPKKRKAR]	[K140]	[TSLKQTVkANTFGKA]		COM_2512	P51812 (pp) P05198
P12236	[]	NP_001627.2	SLC25A6	[]	[]	[K22, K91, K95, K104, K267, K271]	[GIAAAISkTAVAPIE, QALNFAFkDKYkQIF, FAFkDKYkQIFLGGV, IFLGGVDkHTQFWRY, IFRDEGGkAFFkGAW, EGGkAFFkGAWSNVL]			O75628 (pp) P62258
P09601	[Cytosol, Microsome Cytosol]	NP_002124.1	HMOX1	[S188]	[LYRSRMNsLEMTPAV]	[K39]	[EFMRNFQkGQVTRDG]		COM_3124	P43405 (pp) Q06187
Q13595	[Mitochondrion Cytoplasm]	NP_037425.1	Transformer-2 protein homolog alpha	[]	[]	[]	[]			P06241 (pp) Q9NQC3
P63244	[Nucleus Plasma membrane Cytoskeleton]	NP_006089.1	RACK1	[Y228, Y246, Y52, Y194]	[LNEGKHLyTLDGGDI, LCFSPNRyWLCAATG, LTRDETNyGIPQRAL, NHIGHTGyLNTVTVS]	[K130]	[GSRDKTIkLWNTLGV]		COM_512	P31946 (pp) Q9P207
P32942	[Extracellular]	NP_002153.2	ICAM-3	[S518]	[REHQRsGsYHVREEs]	[]	[]			P43405 (pp) P02730
Q9BYE7	[Cytoplasm]	NP_001011663.1	MBLR	[S30]	[LPPPPPVsPPALTPA]	[]	[]			P25054 (pp) P63104
O15446	[Nucleus Cytoplasm]	NP_036231.1	ASE-1	[S285]	[PLEDtVLsPtKKRKR]	[K174]	[PNLLtsGkKKKEMQV]		COM_2301	P63104 (pp) Q6ICG6
Q7L7X3	[]	NP_065842.1	TAO1	[T785, S990, T643]	[SINEMLStQALRLDE, SRSTSVTsQISNGSH, EELNKRQtQKDLEHA]	[]	[]			P63104 (pp) Q15365
P13051	[Cytoplasm, Mitochondrion Nucleolus]	NP_550433.1	UNG	[S64, S12]	[EPGtPPssPLSAEQL, ktLYSFFsPsPARKR]	[K5, K295]	[MIGQktLYSFFs, FGCRHFSkTNELLQK]		COM_2501	P45984 (pp) P52945
Q12778	[Nucleus]	NP_002006.2	FOXO1A	[S319, T24, S256, S249, S249, S329, S322, S325, S329]	[TFRPRtssNAsTIsG, LPRPRSCtWPLPRPE, sPrRrAAsMDNNSkF, EGGkSGksPrRrAAs, EGGkSGksPrRrAAs, sTIsGRLsPIMTEQD, PRtssNAsTIsGRLs, ssNAsTIsGRLsPIM, sTIsGRLsPIMTEQD]	[K245, K248, K262, K265]	[MLNPEGGkSGksPrR, PEGGkSGksPrRrAA, AsMDNNSkFAkSRSR, DNNSkFAkSRSRAAK]			P17252 (pp) P05107
P00519	[Cytoplasm, Mitochondrion Cell projection Plasma membrane Cytoplasm Nucleus]	NP_005148.2 NP_009297.2	Abl	[T735, T735, T735, T735, T735, Y393, Y393, Y393, Y70, Y226, Y393]	[DTEWRSVtLPRDLQS, DTEWRSVtLPRDLQS, DTEWRSVtLPRDLQS, DTEWRSVtLPRDLQS, DTEWRSVtLPRDLQS, RLMTGDtytAHAGAK, RLMTGDtytAHAGAK, RLMTGDtytAHAGAK, PNLFVALyDFVASGD, KRNKPTVyGVSPNyD, RLMTGDtytAHAGAK]	[]	[]		COM_664	P49137 (pp) O00418
Q13621	[]	NP_000329.2 NP_001171761.1	NKCC2	[S130]	[GPKVNRPsLLEIHEQ]	[]	[]			P31947 (pp) P56945
P08047	[]	NP_612482.2	SP1	[S101, T453, T739, S59, T453, T739, S59, S56, S101, T681, T668, S641, S670, T278, T739]	[DLTATQLsQGANGWQ, SGPIIIRtPTVGPNG, sEGSGTAtPSALITT, GGQEsQPsPLALLAA, SGPIIIRtPTVGPNG, sEGSGTAtPSALITT, GGQEsQPsPLALLAA, TGGGGQEsQPsPLAL, DLTATQLsQGANGWQ, QRHKRTHtGEKKFAC, SYCGKRFtRsDELQR, GKVYGKtsHLRAHLR, CGKRFtRsDELQRHK, SVSAATLtPSSQAVT, sEGSGTAtPSALITT]	[K703]	[MRsDHLskHIKTHQN]		COM_658	P63104 (pp) Q96B36
Q9GZY6	[]	NP_071323.1	LAB	[Y110, Y118, Y136, Y193, Y233, Y136, Y95, Y110, Y118, Y119]	[RHGSEEAyIDPIAME, IDPIAMEyyNWGRFS, EDDDANsyENVLICK, EDEESEDyQNSASIH, EEDGEPDyVNGEVAA, EDDDANsyENVLICK, EDPASSRyQNFSKGS, RHGSEEAyIDPIAME, IDPIAMEyyNWGRFS, DPIAMEyyNWGRFSK]	[]	[]			P05129 (pp) P10636-8
P27797	[Nucleus Extracellular Cytoplasm Plasma membrane Sarcoplasmic reticulum]	NP_004334.1	calreticulin	[]	[]	[K48, K62, K64, K153, K159, K206, K207, K209, K238]	[KHKSDFGkFVLSSGK, KFYGDEEkDkGLQTS, YGDEEkDkGLQTSQD, VIFNYKGkNVLINkD, GkNVLINkDIRCKDD, DWDFLPPkkIkDPDA, WDFLPPkkIkDPDAS, FLPPkkIkDPDASKP, SKPEDWDkPEHIPDP]		COM_80	P53350 (pp) P30260
P11216	[Nucleus]	NP_002853.2	PYGB	[S14]	[SEKRKQIsVRGLAGL]	[K315, K810]	[IRRFKSSkFGCRDPV, RNIACSGkFSSDRTI]			P68400 (pp) P06493
Q15797	[Cytoplasm Cell projection]	NP_005891.1	Smad1	[S206, S462, S463, S465, S187, S195, S206, S214, S187, S195, S206, S214, S187, S195, S206, S214, T202]	[SSSTYPHsPTSSDPG, GSPHNPIssVs, SPHNPIssVs, HNPIssVs, NSHPFPHsPNSSYPN, PNSSYPNsPGSSSST, SSSTYPHsPTSSDPG, PTSSDPGsPFQMPAD, NSHPFPHsPNSSYPN, PNSSYPNsPGSSSST, SSSTYPHsPTSSDPG, PTSSDPGsPFQMPAD, NSHPFPHsPNSSYPN, PNSSYPNsPGSSSST, SSSTYPHsPTSSDPG, PTSSDPGsPFQMPAD, sPGSSSStYPHsPTS]	[]	[]	K269	COM_859	P31749 (pp) O60343
Q9Y6D6	[]	NP_006412.2	ARFGEF1	[S883]	[EIAGKKIsMKETKEL]	[K1708]	[EQRTALWkAGFKGKS]			P06493 (pp) Q5SRQ6
P11387	[Cytoplasm Nucleolus]	NP_003277.1	TOP1	[S112, S394, S10, S21, Y268]	[EKENGFSsPPQIkDE, SKDAKVPsPPPGHKW, GDHLHNDsQIEADFR, ADFRLNDsHKHKDKH, AKMLDHEyTTKEIFR]	[K172, K280, K712]	[LEEEEDGkLKKPKNK, IFRKNFFkDWRKEMT, ATDREENkQIALGTS]		COM_3087	P06493 (pp) Q9UK53-2
Q9H6K1	[]	NP_077270.1	C6orf106	[S215]	[GNFNPFAsPQKNRQS]	[]	[]			P48729 (pp) Q9Y2W7
Q9BV40	[Endosome Secretory granule Golgi apparatus Endoplasmic reticulum Zymogen granule]	NP_003752.2	Vesicle-associated membrane protein 8	[]	[]	[]	[]		COM_638	Q15418 (pp) Q15418
P19544	[Cytoplasm]	NP_000369.3 NP_001185480.1 NP_001185481.1 NP_077742.2 NP_077743.2 NP_077744.3	WT1	[S365, S393]	[KDCERRFsRSDQLKR, KTCQRKFsRSDHLKT]	[]	[]		COM_257	O15530 (pp) P08559
P41220	[Plasma membrane Cytoplasm]	NP_002914.1	RGS2	[S46, S64]	[KDWKTRLsYFLQNSS, KPKTGKKsKQQAFIK]	[]	[]			AAA03176 (pp) P17405
Q14191	[Nucleus]	NP_000544.2	WRN	[S1141]	[PEKAYSSsQPVISAQ]	[]	[]			Q96GD4 (pp) P14136
P13010	[Cytoplasm Nucleolus Mitochondrion]	NP_066964.1	Ku80	[S576, S579, T714]	[EQGGAHFsVSsLAEG, GAHFsVSsLAEGSVT, KDKPSGDtAAVFEEG]	[K143, K154, K194, K264, K331, K337, K531, K659, K664]	[DLSSRFSkSQLDIII, DIIIHSLkKCDISLQ, HGPSFPLkGITEQQK, SIRIAAYkSILQERV, KVDEEQMkYKSEGkC, MkYKSEGkCFSVLGF, KSQIPLSkIKTLFPL, QRFNNFLkALQEkVE, FLkALQEkVEIKQLN]		COM_846	P11309 (pp) Q13761
Q96A78	[]	!?	TBL3	[]	[]	[K26]	[RKIEPFYkGGKAQLD]			P21580 (pp) P63104
P60880	[Cytoplasm Nucleus]	NP_003072.2	SNAP-25	[S187]	[RIMEKADsNKTRIDE]	[]	[]		COM_634	P63104 (pp) Q7Z401
Q05516	[]	NP_005997.2	ZBTB16	[S197, T282]	[SFGLSAMsPTKAAVD, RGKEGPGtPTRSSVI]	[]	[]			P15056 (pp) P36507
Q99708	[Nucleus]	NP_002885.1 NP_976036.1 NP_976037.1	Ctip	[T847, S664, S745]	[FRYIPPNtPENFWEV, IDPGADLsQYKMDVT, SCLADSFsQAADEEE]	[]	[]		COM_2342	P12931 (pp) P62258
Q9UDY2	[Nucleus Cell junction]	NP_001163885.1 NP_001163886.1 NP_001163887.1 NP_001164101.1 NP_004808.2 NP_963923.1	Tight junction protein ZO-2	[]	[]	[]	[]			Q15418 (pp) Q9UN36
P55081	[Nucleus Cytoplasm]	NP_005917.2	MFAP1	[]	[]	[K340]	[GKYKFLQkYYHRGAF]			P68400 (pp) O00170
Q96Q89	[]	BAB69456.1	MPHOSPH1	[T1644]	[VKHPGCTtPVTVKIP]	[]	[]			P49840 (pp) P35222
P18433-2	[]	!?	PTPRA iso2	[Y789]	[yIDAFSDyANFK]	[]	[]			P62158 (pp) P62258
Q99996	[]	NP_005742.4 NP_671714.1	AKAP9	[S55]	[QKKKRKTsSSKHDVS]	[]	[]			P06493 (pp) P04637
P35626	[]	NP_005151.2	GRK3	[]	[]	[]	[]			Q13315 (pp) P46379
Q9H462	[]	!?	Q9H462	[]	[]	[]	[]			O60674 (pp) Q9UGK3
P53365	[Cytoplasm]	NP_036534.1	arfaptin 2	[S260]	[GTRGRLEsAQATFQA]	[]	[]			O15151 (pp) P31947
P61326	[Cytoplasm]	NP_002361.1	Protein mago nashi homolog splicing-dependent multiprotein exon	[]	[]	[K114]	[LIDVNQSkDPEGLRV]		COM_1010	P25098 (pp) Q16539
P33991	[Nucleolus Chromosome]	NP_005905.2 NP_877423.1	MCM4	[S54, T53, S32, T110]	[ELQPMPtsPGVDLQs, GELQPMPtsPGVDLQ, RsEDARssPsQRRRG, PRsGVRGtPVRQRPD]	[K220, K450, K627]	[EHIKSFDkNLYRQLI, EKRVELLkELSRKPD, IESQWNPkKTTIENI]		COM_2868	P49841 (pp) P16401
P19634	[]	NP_003038.2	NHE1	[S648, S796, S703, S770, S785, S693, S703, S729, T718, S723, S726]	[KTRQRLRsYNRHTLV, QRIQRCLsDPGPHPE, MsRARIGsDPLAYEP, MMRSKETssPGTDDV, FTPAPsDsPssQRIQ, VPAHKLDsPtMsRAR, MsRARIGsDPLAYEP, AsPQsPEsVDLVNEE, KEDLPVItIDPAsPQ, VItIDPAsPQsPEsV, IDPAsPQsPEsVDLV]	[]	[]		COM_1784	Q8NG66 (pp) P30304
P11309	[Plasma membrane Cytoplasm]	NP_002639.1	Pim1	[]	[]	[]	[]		COM_1447	P06493 (pp) Q02880
Q13233	[]	NP_005912.1	MEKK1	[S67]	[RQLRKVRsVELDQLP]	[]	[]		COM_3108	P49841 (pp) P04637
Q9Y371	[Mitochondrion Microsome]	NP_057093.1	SH3GLB1	[Y80]	[ARIEEFVyEKLDRKA]	[]	[]			O14733 (pp) P53779
Q99814	[]	NP_001421.2	HIF2A	[T324]	[VWLETQGtVIYNPRN]	[K385, K685, K741]	[GKGAVSEkSNFLFTK, TFKTRSAkGFGARGP, HLMWKRMkNLRGGSC]	K512		O60282 (pp) P61981
Q13972	[]	NP_001139120.1 NP_002882.3 NP_722522.1	RasGRF1	[S929]	[KEKYRRMsLASAGFP]	[]	[]			P31749 (pp) Q15910
O14773	[Nucleus]	NP_000382.3	TPP1	[T201]	[VGLHLGVtPSVIRKR]	[]	[]			P28482 (pp) Q9UKX7
P78356	[Nucleus Cytosol Endoplasmic reticulum]	NP_003550.1	PIP5K2B	[S326]	[SyGtPPDsPGNLLSF]	[K150]	[YDRRFVIkTVSSEDV]			P30307 (pp) P63104
P30291	[Cytoplasm]	NP_001137448.1 NP_003381.1	Wee1	[S642, S53, S123, S642, S121]	[KKMNRSVsLTIY, GHSTGEDsAFQEPDS, EEGFGsSsPVKsPAA, KKMNRSVsLTIY, WEEEGFGsSsPVKsP]	[]	[]		COM_1705	Q16620 (pp) P22001
Q8NHY2	[Cytoplasm]	NP_001001740.1 NP_071902.2	RFWD2	[S387]	[SDDSRTAsQLDEFQE]	[]	[]		COM_2889	O15530 (pp) P36507
Q9Y676	[]	NP_054765.1	MRPS18B	[S49]	[SLSSVPIsPYKDEPW]	[]	[]			P63104 (pp) Q9Y490
Q99504	[Cytoplasm]	NP_001981.2	EYA3	[T269, T268, S271, S266]	[sPsLsQttPsKDTDD, TsPsLsQttPsKDTD, sLsQttPsKDTDDQS, PSTsPsLsQttPsKD]	[]	[]			O94915 (pp) P31946
Q15717	[Nucleus Nucleolus Mitochondrion]	NP_001410.2	ELAVL1	[S202, S202, S221, S318, S158, S221, S88, S100, T118, T118]	[LLSQLyHsPARRFGG, LLSQLyHsPARRFGG, QAQrFRFsPMGVDHM, GDKILQVsFKTNKSH, FIRFDKRsEAEEAIT, QAQrFRFsPMGVDHM, LNGLRLQsKTIKVSY, VSYARPSsEVIKDAN, SGLPRTMtQKDVEDM, SGLPRTMtQKDVEDM]	[]	[]	K182	COM_2957	P24941 (pp) Q9H6K1
P08183	[]	NP_000918.2	ABCB1	[S661, S667, S671, S667, S683, S671]	[SSNDsRssLIRKRsT, ssLIRKRsTRRsVRG, RKRsTRRsVRGSQAQ, ssLIRKRsTRRsVRG, QAQDRKLsTKEALDE, RKRsTRRsVRGSQAQ]	[]	[]			P27348 (pp) P55851
Q71U35	[]	!?	Transcription enhancer factor-5	[]	[]	[]	[]			P68400 (pp) P30307
O94885	[]	NP_056093.3	SAM and SH3 domain-containing protein 1	[]	[]	[]	[]			P31946 (pp) Q9Y6M7
Q9NQB0	[]	NP_001139746.1 NP_001139755.1 NP_001139756.1 NP_001139757.1 NP_001139758.1 NP_001185454.1 NP_001185455.1 NP_001185456.1 NP_001185457.1 NP_001185458.1 NP_001185459.1 NP_001185460.1 NP_110383.2	TCF7L2	[T212, T201]	[TYSNEHFtPGNPPPH, PHHVHPLtPLITYSN]	[]	[]		COM_2492	P31749 (pp) Q9UBP6
Q13838	[Nucleolus]	NP_004631.1	BAT1	[]	[]	[K36, K53, K188, K334]	[APAKKDVkGsyVsIH, GFRDFLLkPELLRAI, RNKSLNLkHIKHFIL, LSRYQQFkDFQRRIL]		COM_1274	P63104 (pp) Q9NPB6
Q5TCX8	[]	NP_115811.2	Mitogen-activated protein kinase kinase kinase	[]	[]	[]	[]			P06241 (pp) Q16539
Q08493-2	[]	!?	PDE4C iso2	[S535, S13]	[YQSKIPRsPSDLTNP, PHSQRREsFLYRSDS]	[]	[]			Q14012 (pp) Q9UQL6
P51398	[]	NP_001186778.1 NP_001186779.1 NP_001186780.1 NP_004623.1 NP_387506.1	DAP3	[S185, T186, S31, T237, S280, S220, S185, T186, S31]	[FDQPLEAstWLKNFK, DQPLEAstWLKNFKT, MGTQARQsIAAHLDN, ITRVRNAtDAVGIVL, TLKREDKsPIAPEEL, REstEKGsPLGEVVE, FDQPLEAstWLKNFK, DQPLEAstWLKNFKT, MGTQARQsIAAHLDN]	[K175, K207]	[LLQSSYNkQRFDQPL, NQIKVQEkYVWNKRE]			P31749 (pp) Q96B36
P23945	[]	NP_000136.2	Follicle-stimulating hormone receptor	[]	[]	[]	[]		COM_2603	P11021 (pp) P11021
Q9BPX3	[Cytoplasm]	NP_071741.2	NCAPG	[T308, T332, T931]	[LNALFSItPLSELVG, LIPVETLtPEIALYW, KNKEVyMtPLRGVKA]	[]	[]			P27361 (pp) P15336
P85037	[Cytoplasm]	NP_001032242.1	Forkhead box protein K1	[]	[]	[]	[]			Q9BUB5-2 (pp) P06730
P36956-3	[]	!?	SREBP-1 iso3	[S314]	[IEKRYRSsINDKIIE]	[]	[]			O94887 (pp) P61981
Q9BUJ2	[Nucleus]	NP_008971.2	E1B-AP5	[S718, S716]	[PPPPPsysPARNPPG, QQPPPPPsysPARNP]	[K270]	[INEEISVkHLPSTEP]		COM_2695	P17252 (pp) Q13769
P62805	[Nucleolus]	NP_001029249.1 NP_003486.1 NP_003529.1 NP_003530.1 NP_003531.1 NP_003532.1 NP_003533.1 NP_003534.1 NP_003535.1 NP_003536.1 NP_003537.1 NP_003539.1 NP_068803.1 NP_778224.1	H4	[]	[]	[K5, K8, K12, K16, K20, K31, K59, K91]	[sGrGkGGkGLGk, sGrGkGGkGLGkGGA, kGGkGLGkGGAkRHR, GLGkGGAkRHRkVLR, GGAkRHRkVLRDNIQ, DNIQGITkPAIRRLA, EETrGVLkVFLENVI, MDVVyALkRQGRTLY]	K91	COM_380	P31947 (pp) Q96HA8
Q9BXL7	[Cytoplasm]	NP_115791.3	CARD11	[S556, S558, S116, S615, S559]	[TKMQPPRsRssIMsI, MQPPRsRssIMsITA, KEPTRRFsTIVVEEG, RYSFGPSsIHSSSSS, QPPRsRssIMsITAE]	[]	[]			P05771 (pp) P11171-4
Q16620	[]	NP_001007098.1 NP_001018074.1 NP_001018075.1 NP_001018076.1 NP_006171.2	TrkB	[]	[]	[]	[]		COM_3130	P24941 (pp) Q14194
Q13322	[Mitochondrion Membrane fraction]	NP_005302.3	Grb10	[Y67, S476, S150, Y67]	[NASLESLySACSMQS, MNILGSQsPLHPSTL, PELCGPGsPPVLTPG, NASLESLySACSMQS]	[]	[]		COM_422	P06493 (pp) P11387
Q02153	[]	NP_000848.1	GUCY1B3	[Y192]	[ESKEEDFyEDLDRFE]	[]	[]			P63104 (pp) Q93008
O75116	[Cytoplasm]	NP_004841.2	ROCK2	[]	[]	[]	[]		COM_34	P10721 (pp) Q9GZY6
O14558	[]	NP_653218.1	HSP20	[S16]	[PSWLRRAsAPLPGLS]	[]	[]			P22681 (pp) P31946
P78545	[]	NP_004424.3	ELF3	[S207]	[GTGASRSsHSSDsGG]	[]	[]			P31946 (pp) P57103
O95208	[Golgi apparatus]	NP_001096134.1 NP_055779.2 NP_683723.2	Epsin-2	[]	[]	[]	[]			Q16512 (pp) P10636-8
P35579	[Cytosol Nucleus Mitochondrion]	NP_002464.1	MYH9	[T1799, S1802, S1807, S1942, S1915]	[KLQEMEGtVKsKYKA, EMEGtVKsKYKAsIT, VKsKYKAsITALEAK, RKGAGDGsDEEVDGK, AMNREVSsLKNKLRR]	[K7, K73, K101, K298, K544, K820, K991, K1023, K1273, K1300, K1356, K1391, K1403, K1409, K1440, K1458, K1637, K1827]	[AQQAADkYLyVDKN, VNKDDIQkMNPPKFS, ASVLHNLkERYYSGL, LLLEPYNkYRFLSNG, TDKSFVEkVMQEQGT, RNCAAYLkLRNWQWW, DQNCKLAkEKKLLED, SLAKLKNkHEAMITD, VRTELADkVTKLQVE, SKSSKLTkDFSALES, EAKHNLEkQIATLHA, EVKRKLQkDLEGLSQ, LSQRHEEkVAAyDkL, EkVAAyDkLEKTKTR, QSACNLEkKQKKFDQ, EEKTISAkYAEERDR, KNRDEAIkQLRKLQA, EQLDNETkERQAACK]		COM_2750	P50750 (pp) P04637
Q14980	[Nucleolus Cytosol Microtubule Mitochondrion Cytoplasm]	NP_006176.2	NuMA-1	[T2055, T1776]	[MAFSILNtPKKLGNS, sLEsLyFtPIPARSQ]	[K379, K891, K1511, K2070, K2071]	[DKKCLEEkNEILQGK, ALQQVQEkEVRAQKL, ELEVMTAkYEGAKVK, LLRRGASkkALSKAS, LRRGASkkALSKASP]		COM_493	P27348 (pp) P30305
P60484	[Nucleus Plasma membrane Apical membrane]	NP_000305.3	Phosphatidylinositol-3,4,5-trisphosphate 3-phosphatase and dual-specificity protein phosphatase PTEN	[S229, T232, S380, T382, T383, S370, S385, Y336, S380, T382, T383, S362, T366, Y240, Y315, S380, T382, T383]	[VKIYSSNsGPtRRED, YSSNsGPtRREDKFM, EPDHYRYsDttDsDP, DHYRYsDttDsDPEN, HYRYsDttDsDPENE, TSVtPDVsDNEPDHY, RYsDttDsDPENEPF, NKDKANRyFSPNFKV, EPDHYRYsDttDsDP, DHYRYsDttDsDPEN, HYRYsDttDsDPENE, SNPEASSsTSVtPDV, ASSsTSVtPDVsDNE, RREDKFMyFEFPQPL, RADNDKEyLVLTLTK, EPDHYRYsDttDsDP, DHYRYsDttDsDPEN, HYRYsDttDsDPENE]	[K6, K125, K128, K402]	[MTAIIkEIVSRNK, HVAAIHCkAGkGRTG, AIHCkAGkGRTGVMI, DQHTQItkV]		COM_2874	P27361 (pp) P04637
Q9Y6X7	[]	!?	KIAA0864 protein	[]	[]	[]	[]			P04049 (pp) P61981
P17752	[]	NP_004170.1	Tryptophan 5-hydroxylase 1	[]	[]	[]	[]			P06493 (pp) P11388-2
P62324	[]	NP_001722.1	BTG1	[S159]	[ELLLGRTsPSKNYNM]	[]	[]			P31946 (pp) Q96L34
P30419	[Nucleus]	NP_066565.1	NMT1	[Y180, Y180]	[YTLLNENyVEDDDNM, YTLLNENyVEDDDNM]	[K55]	[PANDTGAkKKKKKQK]			P17252 (pp) Q02156
P08238	[Nucleus Nucleolus Cytosol Microtubule Mitochondrion]	NP_031381.2	HSP90B	[Y300, S254, S225]	[DDItQEEyGEFYksL, PKIEDVGsDEEDDsG, kEREKEIsDDEAEEE]	[K63, K274, K283, K305, K353, K398, K401, K434, K480, K549, K567, K622, K623]	[ESLTDPSkLDSGKEL, KTKKIKEkYIDQEEL, IDQEELNkTKPIWTR, EEyGEFYksLTNDWE, kKKKNNIkLYVRRVF, REMLQQSkILkVIRK, LQQSkILkVIRKNIV, KFYEAFSkNLKLGIH, SRMkETQkSIyyITG, LPEDEEEkKKMEESK, ENLCKLMkEILDKKV, TMGyMMAkkHLEINP, MGyMMAkkHLEINPD]	K622	COM_2750	Q96GD4 (pp) Q9UPY8
Q9Y2X7	[]	NP_001078923.1 NP_054749.2	GIT1	[S508, S700]	[RRDRQAFsMyEPGSA, PALEPVRsSLRLLNA]	[]	[]		COM_2450	P10721 (pp) P10721
P18858	[]	NP_000225.1	LIG1	[S76, S91, T197, T195, S51, T233, S76, S66]	[EEEDEALsPAKGQKP, ALDCsQVsPPRPAts, TSKAEtPtESVsEPE, LKTSKAEtPtESVsE, GVVsEsDsPVKRPGR, KTLSSFFtPRKPAVK, EEEDEALsPAKGQKP, KAARVLGsEGEEEDE]	[]	[]	K422	COM_1713	P11309 (pp) Q00987
O43707	[Nucleus Plasma membrane Mitochondrion]	NP_004915.2	ACTN4	[]	[]	[K114, K214, K417, K592, K625]	[HKINNVNkALDFIAS, PELIEyDkLRKDDPV, RLDHLAEkFRQKAsI, EAILAIHkEAQRIAE, IINsKWEkVQQLVPK]	K378	COM_5	Q00535 (pp) O60260
O60592	[]	!?	Sorbin and SH3 domain-containing protein 2	[]	[]	[]	[]			P31749 (pp) Q07352
P23677	[]	NP_002211.1	ITPKA	[T311]	[EHAQRAVtKPRYMQW]	[]	[]			Q13418 (pp) Q96C90
O60382	[]	!?	KIAA0324	[]	[]	[]	[]			Q13315 (pp) Q8IW19
P12532	[]	NP_001015001.1	Creatine kinase U-type, mitochondrial	[]	[]	[]	[]			P19474 (pp) P63104
Q9ULT8	[]	NP_056197.2	E3 ubiquitin-protein ligase HECTD1	[]	[]	[]	[]			P31947 (pp) Q9H2C0
P30281	[Nucleus]	NP_001129489.1 NP_001129597.1 NP_001129598.1 NP_001751.1	CCND3	[T283, T283, T283, T283]	[QGPSQTStPTDVTAI, QGPSQTStPTDVTAI, QGPSQTStPTDVTAI, QGPSQTStPTDVTAI]	[]	[]			Q13153 (pp) P16949
Q9UQ26	[]	NP_001093587.1 NP_055492.3	Regulating synaptic membrane exocytosis protein 2	[]	[]	[]	[]			P24723 (pp) Q15139
Q13627	[Nucleus]	NP_001387.2	DYRK1A	[S529]	[SNSGRARsDPTHQHR]	[K105]	[VDLIKTYkHINEVyY]			P24941 (pp) P62136
P11388	[Nucleolus Kinetochore]	NP_001058.2	TOP2A	[S1337, T1343, S1525, S1213, S1247, S1354, S1393, S1361, S1213, S1247, S1354, S1393, S1361, S1213, S1247, S1354, S1393, S1361, T1343, S1469, S1525, S1377]	[LDsDEDFsDFDEKtD, FsDFDEKtDDEDFVP, PIKYLEEsDEDDLF, QMAEVLPsPRGQRVI, KNENtEGsPQEDGVE, DFVPsDAsPPKtKTs, GsVPLsssPPAtHFP, sPPKtKTsPKLSNKE, QMAEVLPsPRGQRVI, KNENtEGsPQEDGVE, DFVPsDAsPPKtKTs, GsVPLsssPPAtHFP, sPPKtKTsPKLSNKE, QMAEVLPsPRGQRVI, KNENtEGsPQEDGVE, DFVPsDAsPPKtKTs, GsVPLsssPPAtHFP, sPPKtKTsPKLSNKE, FsDFDEKtDDEDFVP, NRRKRKPstsDDsDS, PIKYLEEsDEDDLF, KPQKsVVsDLEADDV]	[K971]	[TTVKFVVkMTEEKLA]		COM_2721	P31947 (pp) Q9H8W4
Q08999	[Cytoplasm]	NP_005602.3	Rb-like 2	[S413, T417, S639, T642, S662, S688, T694, S952, S1044, S1068, S1080, T1097, S1112, S672, T401, S1035, S659, S672, T401, S1035]	[VRYIKENsPCVtPVS, KENsPCVtPVSTATH, DEICIAGsPLtPRRV, CIAGsPLtPRRVTEV, GLGRsITsPTTLYDR, RLFVENDsPSDGGtP, DsPSDGGtPGRMPPQ, DSRsHQNsPTELNKD, YPFVRTGsPRRIQLS, HKNETMLsPREKIFY, IFYYFSNsPSKRLRE, SMIRTGEtPTKKRGI, LLEDGsEsPAKRICP, TLYDRYssPPASTTR, SKALRIStPLTGVRY, NMDAPPLsPYPFVRT, DTGGLGRsITsPTTL, TLYDRYssPPASTTR, SKALRIStPLTGVRY, NMDAPPLsPYPFVRT]	[]	[]		COM_604	P68400 (pp) P13349
P15927	[Cytoplasm]	NP_002937.1	RFA2	[S52, S72, S174, S33, T21, S23, S29, S23, S29, S33, T21, S4, S8, S23, S29, T21]	[HIVPCTIsQLLSATL, RIGNVEIsQVTIVGI, MVLSKANsQPSAGRA, GFGsPAPsQAEKKsR, YGGAGGYtQsPGGFG, GAGGYtQsPGGFGsP, QsPGGFGsPAPsQAE, GAGGYtQsPGGFGsP, QsPGGFGsPAPsQAE, GFGsPAPsQAEKKsR, YGGAGGYtQsPGGFG, MWNsGFEsYGs, MWNsGFEsYGsssYG, GAGGYtQsPGGFGsP, QsPGGFGsPAPsQAE, YGGAGGYtQsPGGFG]	[]	[]		COM_596	P62258 (pp) Q13164
P61962	[]	NP_005819.3	DDB1- and CUL4-associated factor 7	[]	[]	[]	[]			Q05513 (pp) Q15831
P53671	[Nucleus]	NP_001026971.1 NP_005560.1 NP_057952.1	LIMK2	[T505, T505, S283]	[NDRKKRYtVVGNPYW, NDRKKRYtVVGNPYW, EGTLRRRsLRRsNsI]	[]	[]			P07947 (pp) P11802
P17706-2	[]	!?	PTPN2 iso2	[S304, S304]	[LSPAFDHsPNKIMTE, LSPAFDHsPNKIMTE]	[]	[]			P27348 (pp) Q9UBF8
Q9UBK2	[Nucleoplasm]	NP_037393.1	PGC-1	[T263, T299, S266]	[TTLSLPLtPEsPNDP, AGLTPPTtPPHKANQ, SLPLtPEsPNDPKGS]	[]	[]		COM_848	P17252 (pp) P08670
Q9Y3M2	[Golgi apparatus Endoplasmic reticulum]	NP_056188.1	PGEA1	[S20, S20]	[TPPRKSAsLSNLHSL, TPPRKSAsLSNLHSL]	[]	[]			P31946 (pp) Q96SB4
O43516	[]	NP_001070737.1 NP_003378.3	WIP	[S488]	[RNESRSGsNRRERGA]	[]	[]		COM_2696	Q8TDF7 (pp) Q96FA3
P32322	[Mitochondrion Nucleus Microsome]	NP_008838.2 NP_722546.1	PYCR1	[S301, S303]	[SPAGTALsPsGHTKL, AGTALsPsGHTKLLP]	[]	[]			P11802 (pp) P38398
O43293	[Cytoplasm]	NP_001339.1	DAPK3	[T180, T225, T265, T299, T306, S311, T265, T299]	[EFKNIFGtPEFVAPE, LGETKQEtLTNISAV, KDPKRRMtIAQSLEH, PERRRLKtTRLKEYt, tTRLKEYtIKSHsSL, EYtIKSHsSLPPNNS, KDPKRRMtIAQSLEH, PERRRLKtTRLKEYt]	[]	[]			P07948 (pp) Q06187
P06744	[Mitochondrion]	NP_000166.2	G6PI	[S184]	[GPRVWYVsNIDGTHI]	[K11, K141, K210, K251, K465]	[TRDPQFQkLQQWYRE, RVRSGDWkGYTGKTI, SLFIIASkTFTTQET, ALSTNTTkVKEFGID, LERLLPHkVFEGNRP]			P06493 (pp) A6NKT7
Q16612	[Cytoplasm]	NP_001135946.1 NP_001135947.1 NP_001135948.1 NP_001135949.1 NP_001135950.1 NP_001135951.1 NP_001135952.1 NP_001135953.1 NP_001135954.1 NP_001135955.1 NP_004763.1	P311	[S59, S59]	[LGSSELRsPRISYLH, LGSSELRsPRISYLH]	[]	[]			P31946 (pp) P68400
P55010	[]	NP_001960.2	eIF5	[S389, S390, T208, T207]	[LKEAEEEssGGEEED, KEAEEEssGGEEEDE, DDWGEDttEEAQRRR, DDDWGEDttEEAQRR]	[K55]	[RPPTYPTkYFGCELG]		COM_663	P21127 (pp) P31946
P49841	[Cytoplasm, Nucleus Centrosome]	NP_001139628.1 NP_002084.2	GSK3B	[S9, S9, S9, S9, S9, T43, T43, S9, S9, S9, S9, Y216, Y216, S9, Y216, S9, S9, S9, S9]	[SGRPRtTsFAESCKP, SGRPRtTsFAESCKP, SGRPRtTsFAESCKP, SGRPRtTsFAESCKP, SGRPRtTsFAESCKP, KVTTVVAtPGQGPDR, KVTTVVAtPGQGPDR, SGRPRtTsFAESCKP, SGRPRtTsFAESCKP, SGRPRtTsFAESCKP, SGRPRtTsFAESCKP, RGEPNVSyICSRYYR, RGEPNVsyICsRyyR, SGRPRtTsFAESCKP, RGEPNVsyICsRyyR, SGRPRtTsFAESCKP, SGRPRtTsFAESCKP, SGRPRtTsFAESCKP, SGRPRtTsFAESCKP]	[]	[]		COM_2924	P31749 (pp) Q15BH2
P52292	[Nucleus Plasma membrane Nucleolus Centrosome]	NP_002257.1	KPNA2	[S105]	[QAARKLLsREKQPPI]	[K22]	[HRFKNKGkDSTEMRR]		COM_2301	P68400 (pp) Q8TAE8
Q9Y237	[Cytoplasm Mitochondrion]	NP_006214.2	PIN4	[S19]	[AGKGGAAsGSDSADK]	[K32]	[DKKAQGPkGGGNAVK]		COM_1422	P24941 (pp) P25098
Q9UKM9	[Cytoplasm, Nucleus Nucleus Nucleus]	NP_057951.1	RALY	[S135]	[FDYRGRLsPVPVPRA]	[K165]	[VKTNVPVkLFARSTA]			P15056 (pp) Q04917
Q15417	[Nucleus]	NP_001830.1	calponin 3	[Y10]	[HFNKGPSyGLSAEVK]	[]	[]			P35568 (pp) P62258
P25098	[Plasma membrane]	NP_001610.2	GRK2	[S29, S670, Y86, Y13, Y92, S29]	[ATPAARAsKKILLPE, KMKNKPRsPVVELSK, ARPLVEFyEEIKKyE, AVLADVSyLMAMEKS, FyEEIKKyEKLETEE, ATPAARAsKKILLPE]	[]	[]		COM_65	Q15300 (pp) P40763
Q9Y5S9	[Cytoplasm, Cytoplasm Nucleolus]	NP_005096.1	RBM8A	[S166, S168]	[RRGGRRRsRsPDRRR, GGRRRsRsPDRRRR]	[]	[]		COM_733	P62988 (pp) P63104
Q14164	[]	NP_054721.1	IKK-epsilon	[]	[]	[]	[]		COM_3079	P53779 (pp) Q06481
Q8TDQ1	[]	NP_620587.2	IREM-1	[Y236, Y263]	[VDQVEVEyVTMASLP, AEDQEPTyCNMGHLS]	[]	[]			P43250 (pp) P43250
Q9UKY1	[]	NP_009153.3	ZHX1	[T568]	[WNPFPDFtPQKFKEK]	[]	[]			P28482 (pp) P17655
P30530	[Extracellular]	NP_068713.2	Axl	[Y779]	[ADCLDGLyALMSRCW]	[]	[]			P08069 (pp) P61981
P53778	[Nucleus]	NP_002960.2	p38-gamma	[S3, T183, Y185]	[MSsPPPARSG, RQADSEMtGyVVTRW, ADSEMtGyVVTRWYR]	[]	[]			P63104 (pp) Q6PKG0
P10275	[Cytoplasm, Cytoplasm Plasma membrane]	NP_000035.2 NP_001011645.1	AR	[S791, S213, S81, S515, S650, S515, S578, Y267, Y363, S650, S650]	[CVRMRHLsQEFGWLQ, SGRAREAsGAPTSSK, QQQQQETsPRQQQQQ, VSRVPYPsPTCVkSE, GEASSTTsPTEETTQ, VSRVPYPsPTCVkSE, YGALTCGsCKVFFKR, QLRGDCMyAPLLGVP, AyQSRDyyNFPLALA, GEASSTTsPTEETTQ, GEASSTTsPTEETTQ]	[K630, K632, K633]	[GMTLGARkLkkLGNL, TLGARkLkkLGNLKL, LGARkLkkLGNLKLQ]	K847	COM_754	P17612 (pp) P04637
Q86YP4	[Cytoplasm]	AAO31797.1	p66A	[S600, S598]	[TLAFVsPsLAVHKSS, GGTLAFVsPsLAVHK]	[]	[]			P49841 (pp) P40337
P49407	[Endosome Plasma membrane Nucleus]	NP_004032.2	ARRB1	[S412, S412]	[EEEDGTGsPQLNNR, EEEDGTGsPQLNNR]	[]	[]		COM_65	Q16539 (pp) P10275
Q4VCS5	[]	NP_001106962.1	AMOT	[S847, T848, S852, S855]	[TPSPVPPstPLLsAH, PSPVPPstPLLsAHs, PPstPLLsAHsKTGS, tPLLsAHsKTGSRDC]	[]	[]			P49841 (pp) P12036
O43395	[Nucleolus Ribosome Cytoplasm]	NP_004689.1	PRPF3	[T167, T494]	[LSFIsPPtPQPKtPS, TEAVQDPtKVEAHVR]	[]	[]		COM_610	Q00535 (pp) O14939
Q9Y613	[Perinuclear region Actin cytoskeleton]	NP_037373.2	FHOD1	[S1130, S1130, T1140, S1136]	[AARERKRsRGNRKsL, AARERKRsRGNRKsL, NRKsLRRtLKSGLGD, RsRGNRKsLRRtLKS]	[]	[]			Q13188 (pp) P46937
Q8N163	[]	NP_066997.3	DBC-1	[T454]	[AAEAAPPtQEAQGET]	[K215, K287]	[GGEPWGAkKPRHDLP, RIQVSSEkEAAPDAG]		COM_2305	P27348 (pp) Q9NSK0
O76015	[]	NP_006762.3	Keratin, type I cuticular Ha8	[]	[]	[]	[]			P12931 (pp) Q96KM3
P52732	[Centrosome Microtubule]	NP_004514.2	KIF11	[T926]	[LDIPtGttPQRKsYL]	[K146]	[TLHQIFEkLTDNGTE]		COM_1466	Q04917 (pp) Q9BV73
P39023	[Nucleolus Ribosome]	NP_000958.1 NP_001029025.1	RPL3	[]	[]	[K293, K365, K372]	[IGQGYLIkDGKLIKN, ALEKIDLkFIDTTSk, kFIDTTSkFGHGRFQ]			P22736 (pp) P63104
Q05195	[]	NP_002348.1	Mad1	[S145, S145, S145]	[IERIRMDsIGSTVSS, IERIRMDsIGSTVSS, IERIRMDsIGSTVSS]	[]	[]			P31946 (pp) Q96NE9
P26358	[Nucleolus Mitochondrion]	NP_001124295.1	DNMT1	[]	[]	[K173, K1111, K1113, K1115, K1117, K1119, K1121]	[TITSHFAkGPAKRKP, RsPGNKGkGkGkGkG, PGNKGkGkGkGkGkP, NKGkGkGkGkGkPkS, GkGkGkGkGkPkSQA, GkGkGkGkPkSQACE, GkGkGkPkSQACEPS]		COM_230	O43896 (pp) P31946
O00562	[]	NP_001124320.1 NP_004901.2	PITPNM1	[S382, T287, T794, T1223]	[DFIDAFAsPVEAEGt, SAASNTGtPDGPEAP, LEMLVPStPTSTSGA, AEREGPGtPPTTLAR]	[]	[]			P49137 (pp) P53350
P46940	[Plasma membrane Golgi apparatus Mitochondrion]	NP_003861.1	IQGAP1	[S1443, S1443]	[DKMKKsKsVKEDSNL, DKMKKsKsVKEDSNL]	[]	[]			P68400 (pp) P27540
Q53ET0	[Cytoplasm]	NP_859066.1	TORC2	[S433]	[HHRRVPLsPLSLLAG]	[K228]	[LDDKHLLkPWDAKKL]			Q86UE8 (pp) Q9NVP2
Q00526	[]	NP_001249.1	CDK3	[]	[]	[]	[]		COM_193	P31749 (pp) P03372
Q71F23	[Cytoplasm]	NP_078905.2	MLF1IP	[S77, T78]	[TFDPPLHstAIYADE, FDPPLHstAIYADEE]	[]	[]			P17612 (pp) Q07343
P55064	[Cytoplasmic vesicle]	NP_001642.1	AQP5	[S156]	[STDSRRTsPVGSPAL]	[]	[]			P61981 (pp) Q14204
Q7Z574	[]	NP_001123617.1	YAP1 iso2	[S127]	[PQHVRAHsSPASLQL]	[]	[]			P23528 (pp) P61981
P43681	[]	NP_000735.1	Neuronal acetylcholine receptor subunit alpha-4	[]	[]	[]	[]		COM_172	P31947 (pp) Q99959
P04792	[Nucleus Plasma membrane Microtubule]	NP_001531.1	HSP27	[S82, S15, S78, S82, T143, S15, S78, S82, S78, S82, S82, T143, S78, S82]	[RALsRQLssGVSEIR, FSLLRGPsWDPFRDW, PAYSRALsRQLssGV, RALsRQLssGVSEIR, RCFTRKYtLPPGVDP, FSLLRGPsWDPFRDW, PAYSRALsRQLssGV, RALsRQLssGVSEIR, PAYSRALsRQLssGV, RALsRQLssGVSEIR, RALsRQLssGVSEIR, RCFTRKYtLPPGVDP, PAYSRALsRQLssGV, RALsRQLssGVSEIR]	[K123]	[GVVEITGkHEERQDE]		COM_2881	Q96GD4 (pp) P08670
P20338	[Plasma membrane Cytoplasm]	NP_004569.2	Rab4	[S199]	[AALRQLRsPRRAQAP]	[]	[]			P27348 (pp) Q8IXP7
O43918	[Cytoplasm]	NP_000374.1 NP_000649.1	AIRE	[T68, S156]	[ALLSWLLtQDSTAIL, RGTASPGsQLKAKPP]	[]	[]			O60674 (pp) P78347-2
Q8IVM0	[Cytoplasm]	NP_848018.1	CCDC50 iso2	[Y304, Y217, Y279, Y304, Y217, Y279]	[SSHKGFHyKH, MAEEKKAyKKAKERE, TDGEDADyTHFTNQQ, SSHKGFHyKH, MAEEKKAyKKAKERE, TDGEDADyTHFTNQQ]	[]	[]	K129		P61981 (pp) Q07954
P12268	[Cytoplasm]	NP_000875.2	IMPDH2	[S122]	[ITDPVVLsPKDRVRD]	[K436, K511]	[RYFSEADkIKVAQGV, HSLHSYEkRLF]			P27361 (pp) P02686
Q14012	[]	NP_003647.1	CaMK1-alpha	[T177]	[DPGSVLStACGTPGY]	[]	[]			O14965 (pp) P68431
Q13188	[Nucleus]	NP_006272.2	MST2	[T117, T384]	[IIRLRNKtLIEDEIA, GTMKRNAtsPQVQRP]	[]	[]			P28482 (pp) Q01844
Q6PJP3	[]	!?	TNS4 protein	[]	[]	[]	[]			P00519 (pp) Q06609
Q99741	[Cytoplasm]	NP_001245.1	Cdc6	[S54, S74, S106]	[RVKALPLsPRKRLGD, tPHLPPCsPPKQGKK, DNQLTIksPSkRELA]	[K92, K105, K109]	[PPHSHTLkGRRLVFD, FDNQLTIksPSkREL, LTIksPSkRELAKVH]		COM_2988	P34932 (pp) P63104
Q9Y2W7	[Golgi apparatus Endoplasmic reticulum Plasma membrane]	NP_001030086.1 NP_038462.1	calsenilin	[S63, S95]	[APQGSDSsDSELELS, FTKKELQsLYRGFKN]	[]	[]			Q96SB4 (pp) Q9Y5S9
Q9Y2J2	[Nucleus]	NP_036439.2	DAL-1	[T466, T467, S960, S962]	[IsQtNLIttVtPEKK, sQtNLIttVtPEKKA, TETISFGsVsPGGVK, TISFGsVsPGGVKLE]	[K405]	[KFLTLGSkFRYSGRT]			P31946 (pp) Q9Y4H2
P15529-4	[]	!?	CD46 iso4	[Y354]	[KADGGAEyATyQTKS]	[]	[]			P68400 (pp) Q03014
Q9UEE5	[]	NP_004751.2	DRAK1	[]	[]	[]	[]			P25705 (pp) P61981
Q9Y266	[Nucleus]	NP_006591.1	NudC	[S274, S326, S136, S139]	[KKINPENsKLSDLDS, QHPEMDFsKAKFN, EAQLKNGsLDsPGKQ, LKNGsLDsPGKQDtE]	[K239]	[SWLIEDGkVVTVHLE]			P49841 (pp) Q02156
Q13586	[Endoplasmic reticulum Nucleus Cytoplasm]	NP_003147.2	STIM1	[S668]	[IGEETDSsPGRKKFP]	[]	[]			O43683 (pp) Q12834
O43432	[]	NP_001185730.1 NP_001185731.1 NP_001185732.1 NP_003751.2	eIF4G3	[S1156]	[NTFMRGGsSKDLLDN]	[K944]	[GKDLDFEkAKPRMDQ]			Q8TD19 (pp) Q8TD19
P51003	[]	NP_116021.2	PAP-alpha	[]	[]	[K641, K650, K736, K740]	[TSGNAATkIPTPIVG, PTPIVGVkRTSSPHK, ANPIPVIkNSIkLRL, PVIkNSIkLRLNR]		COM_2294	P06241 (pp) P10636-8
Q9NZJ5	[]	NP_004827.4	PERK	[]	[]	[]	[]			P28482 (pp) P50616
Q9NVI1	[Mitochondrion]	NP_001106849.1 NP_060663.2	FANCI	[S972, S556, S559, S730, S1121]	[SLLNLLSsQEEDFNS, VLGSLSSsQCsQSLS, SLSSsQCsQSLSVSQ, LDKSADFsQSTSIGI, TLSEEAssQATLPNQ]	[]	[]	K523		P61981 (pp) Q13009
Q86YV5	[]	NP_001074295.1	SgK223	[]	[]	[K1365]	[KRALMMMkFAEKAVD]			P24941 (pp) Q14202
Q9BRG2	[]	NP_005481.2	SH2 domain-containing protein 3A	[]	[]	[]	[]			P48729 (pp) P37840
Q16143	[Nucleus]	NP_003076.1	SNCB	[S118, S118, S118]	[LMEPEGEsYEDPPQE, LMEPEGEsYEDPPQE, LMEPEGEsYEDPPQE]	[K6, K12]	[MDVFMkGLSMAkE, MkGLSMAkEGVVAAA]			Q04917 (pp) Q13796
Q9UBN7	[Cytoplasm]	NP_006035.2	HDAC6	[Y570]	[SSNFDSIyICPSTFA]	[]	[]			P06493 (pp) O14773
Q02156	[Cytoplasm]	NP_005391.1	PKCE	[S316, S368, S729, S234, S316, S368, S234, S346, S350, S350, T566]	[tPDKItNsGQRRKKL, NNIRKALsFDNRGEE, QEEFKGFsYFGEDLM, EtPDQVGsQRFSVNM, tPDKItNsGQRRKKL, NNIRKALsFDNRGEE, EtPDQVGsQRFSVNM, sEEDRSKsAPTsPCD, RSKsAPTsPCDQEIK, RSKsAPTsPCDQEIK, LNGVTTTtFCGTPDY]	[]	[]		COM_584	Q9P289 (pp) Q9BUL8
Q15365	[Cytoplasm Nucleolus Mitochondrion]	NP_006187.2	hnRNP E1	[T60, T127]	[NCPERIItLTGPTNA, IKEIREStGAQVQVA]	[K23]	[IRLLMHGkEVGSIIG]			P45984 (pp) Q14934
P60953	[Cytoplasm Plasma membrane Extracellular Microtubule cytoskeleton Apical membrane]	NP_001782.1	Cdc42	[Y64]	[DTAGQEDyDRLRPLS]	[K135, K144]	[KLAKNKQkPITPETA, ITPETAEkLARDLKA]		COM_1604	P62258 (pp) Q14188
P33778	[]	NP_066406.1	H2B	[S36, S14, S32]	[RKRsRKEsYSIyVyK, APAPkkGskkAITkA, DGKKRKRsRKESYSI]	[K5, K11, K12, K15, K16, K20, K23, K24, K46, K85, K108, K116, K120]	[PEPSkSAPAPkk, SkSAPAPkkGskkAI, kSAPAPkkGskkAIT, PAPkkGskkAITkAQ, APkkGskkAITkAQk, GskkAITkAQkkDGK, kAITkAQkkDGKKRK, AITkAQkkDGKKRKR, IyVyKVLkQVHPDTG, SRLAHYNkRsTITSR, LLPGELAkHAVSEGT, HAVSEGTkAVTkYTS, EGTkAVTkYTSSK]	K120		P31946 (pp) P55040
P20265	[]	NP_005595.2	POU3F2	[S360]	[RKRKKRTsIEVSVKG]	[]	[]			P27348 (pp) Q9Y6Q9
P42285	[Nucleolus]	NP_056175.3	SKIV2L2	[]	[]	[K51, K78, K198, K379, K748, K796]	[AGKRFDGkLQSESTN, TDEPIFGkKPRIEES, IKALSNQkYREMYEE, SNVFKIVkMIMERNF, SVRLYIPkDLRPVDN, GLKKVIQkVEAFEHR]		COM_1452	P61981 (pp) Q7Z401
P27708	[Nucleus]	NP_004332.2	CAD	[T456, T456, S1859, S1406]	[KVYFLPItPHYVTQV, KVYFLPItPHYVTQV, PPRIHRAsDPGLPAE, GAGGRRLsSFVTkGY]	[K747, K1411]	[IPRWDLSkFLRVSTK, RLsSFVTkGYRTRRL]		COM_2695	P52294 (pp) P63104
O14641	[]	NP_004413.1	DVL2	[Y18, Y27, Y275, Y295, Y463]	[VGETKVIyHLDEEET, LDEEETPyLVKIPVP, VTLNMEKyNFLGISI, ERGDGGIyIGSIMKG, SDVVDWLyHHVEGFP]	[]	[]		COM_3104	P50750 (pp) P50750
O15151	[Cytoplasm Nucleolus]	NP_002384.2	MDM4	[S367, S96, S367, S342, S289, S403, S367, S342, Y99, Y55]	[PDCRRtIsAPVVRPK, SFSVKDPsPLyDMLR, PDCRRtIsAPVVRPK, SKLTHSLsTSDITAI, DDLEDSKsLSDDTDV, DLAHSSEsQETISSM, PDCRRtIsAPVVRPK, SKLTHSLsTSDITAI, VKDPsPLyDMLRKNL, TVKEVMHyLGQYIMV]	[]	[]		COM_3037	O43707 (pp) P63104
O94804	[]	NP_005981.3	LOK	[]	[]	[]	[]			P31947 (pp) Q96PU5-5
P61073	[Cytoplasm, Nucleus Cytoplasm]	NP_001008540.1 NP_003458.1	CXCR4	[S324, S325, S324, S325, S339]	[LTsVsRGssLKILsK, TsVsRGssLKILsKG, LTsVsRGssLKILsK, TsVsRGssLKILsKG, GKRGGHssVsTESEs]	[]	[]			P17252 (pp) P10275
Q9BZ23	[]	NP_079236.3 NP_705902.2 NP_705904.1	Pantothenate kinase 2, mitochondrial	[]	[]	[]	[]			Q00526 (pp) P06400
Q9NSV4	[]	NP_001035982.1	DIAPH3	[T19]	[AQGSAAGtPYPSSAS]	[]	[]	K139		P10398 (pp) P31947
Q15884	[]	NP_001121080.1 NP_004807.3	Protein FAM189A2	[]	[]	[]	[]			P49841 (pp) Q07820
O15360	[]	NP_000126.2 NP_001018122.1	FANCA	[S1149, S1449]	[CLRSRDPsLMVDFIL, AAPDADLsQEPHLF]	[]	[]		COM_847	P05771 (pp) P35568
P52333	[]	NP_000206.2	Jak3	[Y904, Y785, Y980, Y981, Y939]	[SLRLVMEyLPSGCLR, NSLISsDyELLSDPT, LLPLDKDyyVVREPG, LPLDKDyyVVREPGQ, QICKGMEyLGSRRCV]	[]	[]		COM_85	Q13315 (pp) O75150
Q6NUK4	[]	NP_001001330.1	Receptor expression-enhancing protein 3	[]	[]	[]	[]			P17252 (pp) P06239
Q9H1K0	[]	NP_071735.2	rabenosyn 5	[S215]	[ESLSTHtsPsQsPNS]	[]	[]			P31749 (pp) O43521
Q96J02	[Endosome Vesicle]	NP_113671.3	ITCH	[Y420]	[QFNQRFIyGNQDLFA]	[]	[]		COM_3062	P42684 (pp) P46108
Q92908	[]	NP_005248.2	GATA6	[S266, S266]	[VSARFPYsPsPPMAN, VSARFPYsPsPPMAN]	[]	[]			P24941 (pp) Q8NBZ0
Q53EL6	[Cytoplasm]	NP_001186421.1 NP_055271.2 NP_663314.1	PDCD4	[S67, S457, S67]	[KRRLRKNsSRDsGRG, RGRKRFVsEGDGGRL, KRRLRKNsSRDsGRG]	[]	[]			P08670 (pp) P63104
Q8WTQ7	[]	NP_631948.1	GRK7	[S36, S23, S36]	[ELQRRRRsLALPGLQ, YLQARKPsDCDSKEL, ELQRRRRsLALPGLQ]	[K229, K230, K234]	[LDKKRLKkkGGEkMA, DKKRLKkkGGEkMAL, LKkkGGEkMALLEKE]			P62258 (pp) Q9Y572
Q99704	[Cytoplasm]	NP_001372.1	Dok1	[S439, S443, S446, S450, Y362, Y398]	[EPGTATGsGIKsHNs, ATGsGIKsHNsALys, sGIKsHNsALysQVQ, sHNsALysQVQKSGA, DPKEDPIyDEPEGLA, ARVKEEGyELPyNPA]	[]	[]			P61981 (pp) Q7Z417
Q9BV73	[Centriole Cytoplasm]	NP_009117.2	CEP250	[]	[]	[K1048]	[QEYNRIQkELEREKA]			P27361 (pp) P33076
O14493	[]	NP_001296.1	claudin 4	[Y208, S194]	[RSAAASNyV, PRTDKPysAKySAAR]	[]	[]			P63104 (pp) Q05513
Q9BQA1	[]	NP_077007.1	Methylosome protein 50	[]	[]	[]	[]		COM_2998	P24941 (pp) Q8NFC6
P52272	[Nucleolus Mitochondrion Nucleus]	NP_005959.2	hnRNP M	[]	[]	[K238, K276, K697]	[RADILEDkDGKSRGI, FDRPMHVkMDERALP, SKGCGVVkFEsPEVA]			P31946 (pp) P55196
P02671	[]	NP_000499.1	FGA	[S609, S542]	[KMADEAGsEADHEGT, PMLGEFVsETESRGs]	[K620, K625]	[HEGTHSTkRGHAkSR, STkRGHAkSRPVRDC]		COM_2971	P31749 (pp) Q9H4A3
P49674	[Centrosome Cytoplasm Nucleus]	NP_001885.1 NP_689407.1	CK1-E	[S389, S368, S405, S323, T325, T334, T337, T407, S408]	[RGAPANVsssDLTGR, NtsPRAIsRVDRERK, EVSRIPAsQtsVPFD, RMGQLRGsAtRALPP, GQLRGsAtRALPPGP, ALPPGPPtGAtANRL, PGPPtGAtANRLRsA, SRIPAsQtsVPFDHL, RIPAsQtsVPFDHLG]	[K242]	[TPIEVLCkGYPSEFS]			P49841 (pp) P24864
P29401	[]	NP_001055.1 NP_001128527.1	TKT	[]	[]	[K6, K11, K144, K204, K232, K241, K254, K260, K314, K352, K456, K597, K603]	[MESYHkPDQQkLQ, YHkPDQQkLQALKDT, YTGKYFDkASYRVYC, HQMDIYQkRCEAFGW, CKAFGQAkHQPTAII, QPTAIIAkTFKGRGI, GITGVEDkESWHGkP, DkESWHGkPLPKNMA, PSYKVGDkIATRKAY, STFSEIFkKEHPDRF, SDGVATEkAVELAAN, NRVPRSGkPAELLkM, GkPAELLkMFGIDRD]			Q13153 (pp) P36871
P12524	[]	NP_001028253.1	L-Myc	[S38, S42]	[KKFELVPsPPTsPPW, LVPsPPTsPPWGLGP]	[]	[]			P61981 (pp) P62995
Q7Z6Z7	[Cytoplasm]	NP_113584.3	HUWE1	[S2391, S3797, S2636, S927, S2339, S3695, S3377]	[DEAPSNLsQAsTLQA, QAATSESsQSEASVR, HDQSTATsQAGTLSS, ISVNQWGsQLGLSVL, GQPEVLSsQEMQVEN, ENVVIVAsQKRPLGG, KACsPCSsQSSSSGI]	[K509, K1840, K2248]	[PQRAALLkSMLNFLK, TLRHTMEkVVRSAAT, NTVNAALkPLETLSR]			P27361 (pp) Q92908
P07900	[Nucleus Extracellular space Microtubule Mitochondrion]	NP_001017963.2 NP_005339.3	HSP90A	[T5, T7, S263, T90]	[MPEEtQtQDQPM, MPEEtQtQDQPMEE, PEIEDVGsDEEEEKK, NKQDRtLtIVDTGIG]	[K69, K100, K224, K283, K292, K294, K314, K327, K362, K407, K410, K436, K443, K458, K478, K489, K546, K558, K573, K576, K585, K631]	[ESLTDPSkLDSGKEL, DTGIGMTkADLINNL, PITLFVEkERDKEVs, KKKKIKEkYIDQEEL, IDQEELNkTkPIWTR, QEELNkTkPIWTRNP, EEYGEFYkSLTNDWE, WEDHLAVkHFSVEGQ, RKKKNNIkLYVRRVF, REMLQQSkILkVIRK, LQQSkILkVIRKNLV, EDKENYKkFYEQFSk, kFYEQFSkNIKLGIH, EDSQNRKkLSELLRY, GDEMVSLkDYCTRMK, TRMKENQkHIyyITG, KTLVSVTkEGLELPE, LPEDEEEkKKQEEKK, TKFENLCkIMkDILE, ENLCkIMkDILEKKV, ILEKKVEkVVVSNRL, TMGyMAAkKHLEINP]		COM_62	P62258 (pp) Q92574
Q92918	[]	NP_001036065.1 NP_009112.1	HPK1	[T165, S171]	[ISAQIGAtLARRLsF, AtLARRLsFIGtPYW]	[]	[]			P15056 (pp) P31947
Q8ND30	[]	NP_003612.2	Liprin-beta-2	[]	[]	[]	[]			P11142 (pp) P61981
P02545	[Cytoplasm Nucleolus]	CAA27173.1	lamin A/C	[S22, S390, S392]	[QAsstPLsPTRITRL, EEERLRLsPsPtsQR, ERLRLsPsPtsQRsR]	[K97, K108, K114, K233, K260, K261, K270, K311, K378, K417, K450, K470]	[KTLDSVAkERARLQL, RLQLELskVREEFkE, skVREEFkELKARNT, LVEIDNGkQREFESR, EDQVEQYkkELEKTY, DQVEQYkkELEKTYS, LEKTYSAkLDNARQs, AQLSQLQkQLAAKEA, MEIHAYRkLLEGEEE, QGGGSVtkKRKLEsT, EEVDEEGkFVRLRNK, SMGNWQIkRQNGDDP]		COM_2745	P28482 (pp) P35398-4
Q9H1D0	[Endoplasmic reticulum Mitochondrion Nucleus]	NP_061116.2	TRPV6	[S144, T688, T702]	[LARRASVsARATGTA, MPSVSRStSRSSANW, WERLRQGtLRRDLRG]	[]	[]		COM_105	P27348 (pp) P48729
Q86V86	[]	NP_001001852.2	Pim3	[]	[]	[]	[]			P78527 (pp) P07900
Q9UPT8	[]	NP_055983.1	KIAA1064	[Y158, Y1218, Y247]	[GHRKyREysPPYAPS, PTDRYNSyNRPRPKA, SRGRGRGyRGRGSRG]	[]	[]			Q08881 (pp) P19174
P18583	[Cytoplasm]	NP_620305.1	SON	[]	[]	[K16, K288, K2055, K2063]	[FRSFVVSkFREIQQE, StsPEPSkIMLVEPP, KRLTDLDkAQLLEIA, AQLLEIAkANAAAMC]			Q13464 (pp) Q9NRY4
Q12959	[Cytoplasm, Cytoplasm Membrane fraction Cell junction]	NP_004078.2	DLG1	[S158, S443, S158, S443]	[FVSHSHIsPIKPTEA, FLGQTPAsPARYSPV, FVSHSHIsPIKPTEA, FLGQTPAsPARYSPV]	[]	[]		COM_720	P06493 (pp) O00418
P17987	[Nucleus Cytosol Microtubule]	NP_110379.2	CCT-alpha	[]	[]	[K199, K400, K532]	[VNSVNILkAHGRSQM, HDALCVVkRVLESKS, LRIDDLIkLHPESKD]		COM_650	P23443 (pp) Q9H3D4
P30518	[]	NP_000045.1 NP_001139623.1	AVPR2	[S255]	[RRGRRTGsPGEGAHV]	[]	[]		COM_56	P53350 (pp) Q3KR16
P49760	[Cytoplasm]	NP_003984.2	CLK2	[]	[]	[]	[]			P17612 (pp) Q8WZ42
Q96SD1	[Cytoplasm]	NP_001029027.1 NP_001029029.1 NP_001029030.1 NP_071932.2	Artemis	[S645, S516, S645, S534, S538, S548, S553, S503, S516, S645, S503, S516]	[NLSTNADsQSSSDFE, SSTVAGGsQSPKLFS, NLSTNADsQSSSDFE, GESTHISsQNSsQST, HISsQNSsQSTHITE, THITEQGsQGWDsQS, QGsQGWDsQSDTVLL, NDEITDEsLENFPSS, SSTVAGGsQSPKLFS, NLSTNADsQSSSDFE, NDEITDEsLENFPSS, SSTVAGGsQSPKLFS]	[]	[]			P17612 (pp) P39019
O95271	[Nucleus Cytoplasm Endosome]	NP_003738.2	TNKS	[S978, T982, S987, S991]	[VVSASLIsPAStPSC, SLIsPAStPSCLsAA, AStPSCLsAASsIDN, SCLsAASsIDNLTGP]	[]	[]			P61981 (pp) Q6UUV9
P30260	[Kinetochore]	NP_001107563.1	Cdc27	[T446, T205, T209, S426, T430, S434, S435, T205, T209, S222, T289, S312, T329, T343, S426, T430, S434, S435, T446]	[EGKIStItPQIQAFN, PETVLtEtPQDtIEL, LtEtPQDtIELNRLN, TQPNINDsLEItKLD, INDsLEItKLDssII, LEItKLDssIIsEGK, EItKLDssIIsEGKI, PETVLtEtPQDtIEL, LtEtPQDtIELNRLN, LNLESsNsKYSLNTD, FGILPLEtPsPGDGs, PPVIDVPstGAPSKK, ARIGQTGtKSVFsQs, sGNsREVtPILAQTQ, TQPNINDsLEItKLD, INDsLEItKLDssII, LEItKLDssIIsEGK, EItKLDssIIsEGKI, EGKIStItPQIQAFN]	[]	[]		COM_3127	Q02156 (pp) P16220
Q9NSB4	[]	NP_149022.3	Keratin, type II cuticular Hb2	[]	[]	[]	[]			P61981 (pp) Q6ZR29
P09651	[Cytoplasm Nucleolus Mitochondrion]	NP_112420.1	hnRNP A1	[S199, S199, S192, S362, S363, S364]	[sQrGRSGsGNFGGGr, sQrGRSGsGNFGGGr, EMASASSsQrGRSGs, GGyGGSSssssyGsG, GyGGSSssssyGsGR, yGGSSssssyGsGRR]	[K3, K52, K113, K144, K350]	[MSksEsPKEP, VMRDPNTkRSRGFGF, KIFVGGIkEDTEEHH, MtDRGsGkKRGFAFV, GGGQyFAkPRNQGGy]		COM_2768	P49841 (pp) Q7KZI7
O14497	[Nucleus]	NP_006006.3	ARID1A	[S1320, S363, S1322]	[NPDSGMYsPsRYPPQ, RSHHAPMsPGSSGGG, DSGMYsPsRYPPQQQ]	[K997, K1007, K1612, K1905]	[KTESKSKkSSSSTTT, SSTTTNEkITKLYEL, PFLHSGMkMQKAGPP, PPDGPPEkRITATMD]		COM_961	P50750 (pp) P37231
Q92556	[Plasma membrane]	NP_001034548.1 NP_001193409.1 NP_001193411.1 NP_055615.8 NP_569709.1	ELMO1	[Y18, Y216, Y511, Y395, Y720]	[AIEWPGAyPKLMEID, VLNSHDLyQKVAQEI, SKLQNLSyTEILKIR, AKHHQDAyIRIVLEN, IPKEPSNyDFVyDCN]	[K100, K105]	[QSSSMDAkLEALkDL, DAkLEALkDLASLSR]		COM_2515	P18615 (pp) P61981
Q15648	[Kinetochore]	NP_004765.2	PPARBP	[S1207, T1215, T1457, T1032, T1457, T1032, S816, S872, S887, S1147, S1141, S874, S953, S1134]	[GGSDKLAsPMKPVPG, PMKPVPGtPPSSKAK, HSKSPAYtPQNLDsE, SSSNRPFtPPTsTGG, HSKSPAYtPQNLDsE, SSSNRPFtPPTsTGG, DSSSSGHsQSTLFDS, FNPDLLNsQsQSGFG, EEYFDESsQSGDNDD, SsQSKNSsQSGGKPG, sQGSSGSsQSKNSsQ, PDLLNsQsQSGFGEE, LMEHHSGsQGPLLTT, LSSSMYSsQGSSGSs]	[K15, K1076, K1177, K1309, K1354, K1502, K1504, K1529]	[EESEKLSkMSsLLER, KGTVMVGkPSSHSQY, TKMKPQGkPSSLMNP, sLTAVIDkLKHGVVT, SGGEFQGkREKSDKD, EKHKKHKkEkKKVKD, HKKHKkEkKKVKDKD, KKKSHSIkPESWSKS]		COM_922	P17612 (pp) O75228
P11802	[]	NP_000066.1	CDK4	[T172, Y17, Y17, Y17]	[YSYQMALtPVVVTLW, AEIGVGAyGTVYKAR, AEIGVGAyGTVYKAR, AEIGVGAyGTVYKAR]	[K35]	[SGHFVALkSVRVPNG]		COM_200	P27348 (pp) P35527
P35240	[Cytoplasm Endosome Plasma membrane]	NP_000259.1	merlin	[S518, S518, S10, S518]	[DTDMKRLsMEIEKEK, DTDMKRLsMEIEKEK, GAIASRMsFSsLKRK, DTDMKRLsMEIEKEK]	[]	[]		COM_2977	O15264 (pp) P30281
Q14934	[Cytoplasm]	NP_001129494.1	NFAT3	[S676, S676, S676, S217, S213, S168, S170, S217, S213]	[SNGRRKRsPTQSFRF, SNGRRKRsPTQSFRF, SNGRRKRsPTQSFRF, GLGsPLPsPRASPRP, ASRFGLGsPLPsPRA, QGGGAFFsPsPGSSS, GGAFFsPsPGSSSLS, GLGsPLPsPRASPRP, ASRFGLGsPLPsPRA]	[]	[]			P68400 (pp) Q8NE71
Q9ULK5	[]	NP_065068.1	Vang-like protein 2	[]	[]	[]	[]			P12931 (pp) O15162
Q14315	[]	NP_001120959.1 NP_001449.3	FLNC	[S2233, S2233]	[LGRERLGsFGsItRQ, LGRERLGsFGsItRQ]	[]	[]			O96017 (pp) O60673
P11717	[Cytoplasm Nucleus]	NP_000867.2	IGF2R	[S2409, S2484]	[LHGDDQDsEDEVLTI, LVsFHDDsDEDLLHI]	[K2352]	[RSSNVSYkYSKVNKE]		COM_2894	P28482 (pp) P49795
Q5SRQ6	[]	!?	CK2-B	[S228, T232, S21, S22, S21, S22]	[QAAsNFKsPVktIR, NFKsPVktIR, tsADVKMsssEEVsW, sADVKMsssEEVsWI, tsADVKMsssEEVsW, sADVKMsssEEVsWI]	[K231]	[sNFKsPVktIR]			Q13464 (pp) P60484
P84098	[]	NP_000972.1	RPL19	[]	[]	[K80, K180]	[GRHMGIGkRKGTANA, REERLQAkKEEIIKt]			P28482 (pp) P29590-4
Q9H4X1	[Nucleus]	NP_054778.2	RGC32	[T111]	[ALLSATVtPQKAKLG]	[]	[]			P04049 (pp) P62258
P05067-4	[]	!?	APP iso4	[T668, T668, T668]	[VEVDAAVtPEERHLS, VEVDAAVtPEERHLS, VEVDAAVtPEERHLS]	[]	[]			P00533 (pp) P27348
P13796	[Mitochondrion]	NP_002289.2	L-plastin	[S5, S5]	[MARGsVsDEEMM, MARGsVsDEEMM]	[K76, K88, K294, K297, K361, K468, K472, K542, K579]	[ISFDEFIkIFHGLKS, LKSTDVAkTFRKAIN, GNFSTDIkDSkAYYH, STDIkDSkAYYHLLE, DVVRGNPkLNLAFIA, NYAVELGkNQAkFSL, ELGkNQAkFSLVGIG, SSSISSFkDPKISTS, ENLNDDEkLNNAKYA]		COM_1759	Q13315 (pp) O96017
Q7Z401	[]	NP_001138295.1 NP_005839.3	C-myc promoter-binding protein	[]	[]	[]	[]			O96017 (pp) O15151
Q9C0C9	[]	NP_071349.3	UBE2O	[S857]	[VEQLLTGsPtsPtVE]	[]	[]			P06213 (pp) P53004
P06576	[Plasma membrane Nucleolus Extracellular Zymogen granule]	NP_001677.2	ATP5B	[]	[]	[K133, K198, K426, K485]	[LDSGAPIkIPVGPET, DLLAPYAkGGKIGLF, DVARGVQkILQDYKS, MGKLVPLkETIKGFQ]			P27361 (pp) P13631
Q14161	[Golgi apparatus Endoplasmic reticulum Focal adhesion]	NP_001128685.1 NP_001128686.1 NP_055591.2 NP_476510.1 NP_476511.1 NP_631940.2	ARF GTPase-activating protein GIT2	[]	[]	[]	[]		COM_1671	P17612 (pp) Q08499-2
O14654	[Plasma membrane]	NP_003595.1	Insulin receptor substrate 4	[]	[]	[]	[]		COM_368	P49841 (pp) P38936
Q8NHQ8	[]	NP_001158218.1 NP_001158219.1 NP_001158220.1 NP_009142.2	Ras association domain-containing protein 8	[]	[]	[]	[]			P17612 (pp) Q14738
Q9BZL4	[]	NP_060077.1	PPP1R12C	[S509]	[SRIPEPEsPAKPNVP]	[]	[]			P06239 (pp) Q9UN19
Q8WX93	[]	NP_001159580.1 NP_001159581.1 NP_001159582.1 NP_057165.3	palladin	[S641, S766]	[PTPAVLLsPTKEPPP, SSLPSPMsPTPRQFG]	[]	[]			P06493 (pp) Q16513
P01589	[Cytoplasm]	NP_000408.1	IL2RA	[S268, T271]	[WQRRQRKsRRtI, RQRKsRRtI]	[]	[]			O14965 (pp) Q15398
Q9ULW0	[]	NP_036244.2	TPX2	[S738, T72]	[QPLTVPVsPKFSTRF, NLQQAIVtPLKPVDN]	[K305]	[TKGCTIVkPFNLsQG]		COM_3027	P61981 (pp) Q8IUD2
Q9HAW7	[]	NP_061950.2	UGT1A7	[S432]	[KAVINDKsYKENIMR]	[]	[]			P49841 (pp) P49768
P16150	[Nucleus]	NP_001025459.1 NP_003114.1	sialophorin	[S351]	[TFFGRRKsRQGsLAM]	[]	[]		COM_60	P63104 (pp) Q13625
Q08050-2	[]	!?	FOXM1 iso2	[T596, T596, S361]	[ETLPISStPSKSVLP, ETLPISStPSKSVLP, PLLPRVSsYLVPIQF]	[]	[]			P28482 (pp) P10636-8
P04637	[Mitochondrion Nucleolus Cytosol Endoplasmic reticulum Cytoplasm]	NP_000537.3 NP_001119584.1 NP_001119585.1 NP_001119586.1 NP_001119587.1 NP_001119588.1 NP_001119589.1	p53	[S20, S392, S15, S37, S37, S376, S33, S371, S378, S392, S315, S315, S313, S314, S33, S46, S15, S20, S37, S378, T18, T387, S15, S20, T18, S15, S20, S37, S46, S9, T18, S15, T18, S20, T18, S20, S315, S33, S392, S20, S9, T18, S20, T18, T55, S15, S20, S46, S20, S315, S215, S15, S20, S15, S149, T150, S392, T155, S15, S46, S371, S378, T377, S376, T55, S376, S20, S37, S378, T18, S366, S15, S20, T81, S392…	[PLsQEtFsDLWKLLP, FktEGPDsD, PsVEPPLsQEtFsDL, NVLsPLPsQAMDDLM, NVLsPLPsQAMDDLM, LkskkGQstsRHkkL, LPENNVLsPLPsQAM, AHsSHLkskkGQsts, skkGQstsRHkkLMF, FktEGPDsD, LPNNtsssPQPkkkP, LPNNtsssPQPkkkP, RALPNNtsssPQPkk, ALPNNtsssPQPkkk, LPENNVLsPLPsQAM, AMDDLMLsPDDIEQW, PsVEPPLsQEtFsDL, PLsQEtFsDLWKLLP, NVLsPLPsQAMDDLM, skkGQstsRHkkLMF, EPPLsQEtFsDLWKL, HkkLMFktEGPDsD, PsVEPPLsQEtFsDL, PLsQEtFsDLWKLLP, EPP…	[K120, K164, K292, K305, K319, K320, K321, K370, K372, K373, K381, K382, K386]	[FLhSGTAkSVTCTYS, VRAMAIYkQSQHMTE, EEENLRkkGEPHHEL, ELPPGSTkRALPNNt, tsssPQPkkkPLDGE, sssPQPkkkPLDGEY, ssPQPkkkPLDGEYF, RAHsSHLkskkGQst, HsSHLkskkGQstsR, sSHLkskkGQstsRH, GQstsRHkkLMFktE, QstsRHkkLMFktEG, RHkkLMFktEGPDsD]	K386	COM_682	P06239 (pp) P29350
Q3LI72	[]	NP_853642.1	Keratin-associated protein 19-5	[]	[]	[]	[]			P28482 (pp) Q08499-2
Q9UJY1	[Plasma membrane]	NP_055180.1	H11	[S27, T87, S57]	[PFRDsPLsSRLLDDG, GVPAEGRtPPPFPGE, DWALPRLsSAWPGTL]	[]	[]			P49407 (pp) P63104
Q14103-4	[]	!?	Heterogeneous nuclear ribonucleoprotein D0	[]	[]	[]	[]			P61981 (pp) Q9Y6A4
P54578	[]	NP_001032411.1 NP_005142.1	USP14	[T234]	[SSSASAAtPSKKKSL]	[K290, K312, K448]	[KYLFTGLkLRLQEEI, QRNALYIkSSKISRL, RKQDEWIkFDDDKVS]			P00519 (pp) P25963
O60565	[]	NP_001178251.1 NP_001178252.1 NP_037504.1	Gremlin-1	[]	[]	[]	[]			P00533 (pp) P35222
Q8NEM2	[]	NP_079021.3	SHC SH2 domain-binding protein 1	[]	[]	[]	[]			Q06187 (pp) P16885
Q9H9C9	[]	!?	Protein virilizer homolog	[]	[]	[]	[]			P63104 (pp) Q8N4C8
Q5W0U4	[]	NP_060158.2	B box and SPRY domain-containing protein	[]	[]	[]	[]			P68400 (pp) Q13393
Q04724	[]	NP_005068.2	TLE1	[S239]	[KDSSHYDsDGDKSDD]	[]	[]		COM_201	P55916 (pp) P63104
Q16531	[Cytoplasm Nucleolus Cytosol]	NP_001914.3	DDB1	[]	[]	[K153, K383, K1067]	[DRDNKELkAFNIRLE, VTCSGAFkEGSLRII, KVIKSVGkIEHSFWR]		COM_3042	P17252 (pp) O94806
Q5T5Z1	[]	!?	Ras-specific guanine nucleotide-releasing factor RalGPS2	[]	[]	[]	[]			P17612 (pp) P07101-2
Q92934	[Cytoplasm]	NP_004313.1 NP_116784.1	Bad	[S99, S118, S75, S99, S118, S75, S99, S118, S75, S99, S91, S75, S99, S118, S75, S99, S75, S75, S118, S75, S99, S118, S75, S99]	[PFRGRsRsAPPNLWA, GRELRRMsDEFVDsF, EIRSRHssyPAGtED, PFRGRsRsAPPNLWA, GRELRRMsDEFVDsF, EIRSRHssyPAGtED, PFRGRsRsAPPNLWA, GRELRRMsDEFVDsF, EIRSRHssyPAGtED, PFRGRsRsAPPNLWA, EGMGEEPsPFRGRsR, EIRSRHssyPAGtED, PFRGRsRsAPPNLWA, GRELRRMsDEFVDsF, EIRSRHssyPAGtED, PFRGRsRsAPPNLWA, EIRSRHssyPAGtED, EIRSRHssyPAGtED, GRELRRMsDEFVDsF, EIRSRHssyPAGtED, PFRGRsRsAPPNLWA, GRELRRMsDEFVDsF, EIRSRHssyPAGtED, PFRGRsR…	[K36]	[DGPsGsGkHHRQAPG]		COM_2642	Q13164 (pp) P01100
Q8WWK9	[Microtubule]	NP_001091995.1	CKAP2	[T623]	[FKELKFLtPVRRsRR]	[]	[]			Q04917 (pp) Q9P0K1-3
P10636-8	[]	!?	tau iso8	[S293, S324, S258, S352, S293, S324, S258, S352, S293, S324, S258, S352, S214, S258, S352, S320, S262, S416, S396, S404, T181, S199, S202, T205, T212, S214, T217, T231, S235, S396, S404, S262, S422, S409, S214, Y18, T153, T181, S202, T205, T212, T217, T231, S235, S422, T175, S202, T205, S396, S404, T181, S202, T212, S293, S324, S258, S352, S293, S324, S258, S305, S352, S202, T212, S404, S293, S32…	[NVQsKCGsKDNIKHV, KVTsKCGsLGNIHHK, PDLkNVKsKIGstEN, DFKDRVQskIGsLDN, NVQsKCGsKDNIKHV, KVTsKCGsLGNIHHK, PDLkNVKsKIGstEN, DFKDRVQskIGsLDN, NVQsKCGsKDNIKHV, KVTsKCGsLGNIHHK, PDLkNVKsKIGstEN, DFKDRVQskIGsLDN, GsRsRtPsLPtPPtR, PDLkNVKsKIGstEN, DFKDRVQskIGsLDN, VDLsKVTsKCGsLGN, NVKsKIGstENLKHQ, sNVsstGsIDMVDsP, GAEIVyKsPVVsGDt, PVVsGDtsPRHLsNV, KtPPAPKtPPssGEP, GDRSGyssPGsPGtP, SGyssPGsPGtPGsR, ssPGsPG…	[]	[]	K353		P17252 (pp) Q9NQA5
Q13310	[]	NP_001129125.1 NP_001129126.1 NP_003810.1	PABP 4	[]	[]	[K104, K108]	[GVGNVFIkNLDkSID, VFIkNLDkSIDNKAL]			P06493 (pp) P30304
Q8TAQ5	[]	NP_653290.2	ZNF420	[S68]	[NTYETELsQWEMSDR]	[]	[]			Q13315 (pp) Q12888
Q12788	[]	NP_006444.2	Transducin beta-like protein 3	[]	[]	[]	[]		COM_2813	P45983 (pp) Q07820
P22459	[]	NP_002224.1	Kv1.4	[T601]	[LKKFRSStSSSLGDK]	[]	[]			AAA03176 (pp) P21730
O60673	[]	NP_002903.3	REV3	[S1075]	[ENIKRTLsFRKKRSH]	[]	[]			P17612 (pp) P54296
O75592	[Cytoplasm]	NP_055872.3	MYCBP2	[]	[]	[K1790, K2422]	[VPLKENVkYAVRLRN, GTQLVKPkSEPQPNK]			P63104 (pp) Q92973
P53779-2	[]	!?	JNK3 iso2	[Y223, T221]	[TSFMMtPyVVTRYYR, AGTSFMMtPyVVTRY]	[]	[]			P19634 (pp) P31946
P49757	[Cytoplasm, Endosome Golgi apparatus Cytoplasmic vesicle Cytosol]	NP_001005743.1	NUMB	[T102]	[LRVVDEKtKDLIVDQ]	[]	[]		COM_136	Q16539 (pp) P11362
Q8TEU7	[Plasma membrane Nucleus]	NP_001157858.1 NP_001157859.1 NP_001157860.1 NP_001157861.1 NP_001157862.1 NP_057424.3	Rap guanine nucleotide exchange factor 6	[]	[]	[]	[]			P17252 (pp) Q96A00
Q9UER6	[]	!?	PSIP1	[S206]	[MVKQPCPsESDIITE]	[]	[]			P12931 (pp) P25098
O75494	[Cytoplasm, Nucleus Cytoplasm Nucleoplasm]	NP_473357.1	Splicing factor, arginine/serine-rich 13A	[]	[]	[]	[]			P19784 (pp) Q96SB4
Q7Z6B7	[Nucleus]	NP_065813.1	ARHGAP13	[]	[]	[K216, K220, K222, K224]	[HQRRSSVkKIEkMkE, SSVkKIEkMkEkRQA, VkKIEkMkEkRQAKY, KIEkMkEkRQAKYSE]			P27361 (pp) P08047
Q9UIG0	[Nucleolus]	BAA89210.1	WSTF	[S158, S158, S158]	[KSDGACDsPSsDKEN, KSDGACDsPSsDKEN, KSDGACDsPSsDKEN]	[K416, K426, K1335]	[KGILNGQkSTGNSKS, GNSKSPKkGLKTPKT, DELVLQTkRSSRRQs]		COM_2973	P06493 (pp) P05067
Q15027	[Endosome Mitochondrion]	NP_055531.1	CENTB1	[S554]	[SIRPRPGsLRSKPEP]	[K274]	[VMEGHLFkRASNAFK]			P28482 (pp) Q15796
Q9BXW9	[Mitochondrion]	NP_149075.2	FANCD2	[T596, T691, T608, S717, S331, S717, S222, T691]	[RsEsPSLtQERANLS, yGLEEYDtQDGIAIN, NLSDEQCtQVTSLLQ, KDGGPVTsQESGQKL, KSKGRAssSGNQESS, KDGGPVTsQESGQKL, LPEILGDsQHADVGK, yGLEEYDtQDGIAIN]	[]	[]	K561	COM_704	P08238 (pp) P63104
P51649	[]	NP_001071.1 NP_733936.1	ALDH5A1	[T181]	[VYGDIIHtPAKDRRA]	[K126, K135, K358]	[ERSSLLRkWYNLMIQ, YNLMIQNkDDLARII, GIHDAFVkAFAEAMK]			Q9H4B4 (pp) P04637
Q969V6	[Cytoplasm]	NP_065882.1	MKL1	[T573, S454, S454]	[PAPAPLGtPVkQENS, TGStPPVsPTPsERS, TGStPPVsPTPsERS]	[]	[]			Q00534 (pp) P38936
Q12809	[Endoplasmic reticulum Golgi apparatus]	NP_000229.1	Kv11.1	[T895, S1137, S283, S890]	[KLsFRRRtDKDTEQP, EGPTRRLsLPGQLGA, CASVRRAsSADDIEA, RQRKRKLsFRRRtDK]	[]	[]			Q96QT4 (pp) P04083
Q01970	[Extracellular Nucleus]	NP_000923.1	PLCB3	[S537, S1105, S1105]	[PSLEPQKsLGDEGLN, LDRKRHNsISEAKMR, LDRKRHNsISEAKMR]	[]	[]			P63104 (pp) Q6AWC2
Q9BVC5	[]	NP_076998.1	Ashwin. Component of the tRNA-splicing ligase complex	[S193, T197, T198]	[PVKsPPLsPVGttPV, PPLsPVGttPVKLKR, PLsPVGttPVKLKRA]	[]	[]			Q96PY6 (pp) O14777
P19174	[]	NP_002651.2 NP_877963.1	PLCG1	[S1248, Y783, Y771, Y783, Y771, S1248, Y783, S1248]	[HGRAREGsFESRyQQ, EGRNPGFyVEANPMP, IGTAEPDyGALyEGR, EGRNPGFyVEANPMP, IGTAEPDyGALyEGR, HGRAREGsFESRyQQ, EGRNPGFyVEANPMP, HGRAREGsFESRyQQ]	[]	[]		COM_528	Q02156 (pp) P19429
Q8WV28	[Plasma membrane]	NP_037446.1	BLNK	[Y178, Y189, Y72, Y96, Y84]	[LLEDEADyVVPVEDN, VEDNDENyIHPTESS, SDDFDSDyENPDEHS, EENADDSyEPPPVEQ, EHSDSEMyVMPAEEN]	[]	[]		COM_69	Q9BWU1 (pp) Q13153
Q7Z460	[Nucleus Cytoplasm Microtubule]	NP_001135745.1 NP_001135746.1 NP_001193980.1 NP_056097.1	CLIP-associating protein 1	[]	[]	[]	[]			Q13418 (pp) P31749
O15217	[Cytoplasm]	NP_001503.1	GSTA4	[T193, S189]	[VKLsNIPtIKRFLEP, QEYTVKLsNIPtIKR]	[]	[]			P08631 (pp) Q13905
Q07021	[Endoplasmic reticulum Golgi apparatus Cytoplasm Plasma membrane Nucleus]	NP_001203.1	C1QBP	[]	[]	[K91, K179]	[DFLSDEIkEERKIQK, VIKNDDGkKALVLDC]		COM_2745	P42336 (pp) P31749
P18754	[]	NP_001041659.1 NP_001041660.1 NP_001041664.1 NP_001260.1	RCC1	[S11, T274, S387]	[KRIAKRRsPPADAIP, SNYHQLGtPGTESCF, GQDEDAWsPVEMMGK]	[]	[]		COM_2998	P27348 (pp) Q15788
P17813	[]	NP_000109.1 NP_001108225.1	ENG	[S649, S646, S634, S635, S649, S646, T640, T654]	[HSIGsTQstPCStSS, StNHSIGsTQstPCS, VAVAAPAssESSStN, AVAAPAssESSStNH, HSIGsTQstPCStSS, StNHSIGsTQstPCS, AssESSStNHSIGsT, TQstPCStSSMA]	[]	[]			AAA03176 (pp) Q09472
Q05209	[Nucleus]	NP_001124480.1 NP_001124481.1 NP_002826.3	PTPN12	[S39, S435, S39, S435]	[FMRLRRLsTKYRTEK, KKLERNLsFEIKKVP, FMRLRRLsTKYRTEK, KKLERNLsFEIKKVP]	[]	[]		COM_2570	P61981 (pp) Q92597
P51451	[]	NP_001706.2	Blk	[]	[]	[]	[]			O75077 (pp) P63104
Q12772	[Golgi apparatus Endoplasmic reticulum]	NP_004590.2	SREBP-2	[S432, S455, S432, S455]	[NQNVLLMsPPASDSG, SIDSEPGsPLLDDAK, NQNVLLMsPPASDSG, SIDSEPGsPLLDDAK]	[]	[]		COM_797	Q5VT25 (pp) Q5VT25
Q8IWS0	[]	NP_001015877.1 NP_115711.2 NP_115834.1	PHF6	[S154, S155]	[NEHELEPssPKsKKK, EHELEPssPKsKKKS]	[]	[]			P27348 (pp) Q9H4G0
Q9BZE4	[Nucleolus Ribosome]	NP_036473.2	GTPBP4	[]	[]	[K103, K522]	[LGQINIAkNLVDNVA, VQRTVLEkEMRSLGV]		COM_1422	P28482 (pp) Q13322
Q9UJX2	[]	NP_004652.2	Cdc23	[T562, T565, T562, T565]	[QLRNQGEtPttEVPA, NQGEtPttEVPAPFF, QLRNQGEtPttEVPA, NQGEtPttEVPAPFF]	[K467]	[YAVGDVEkMALVKLA]		COM_2876	P06493 (pp) O60701
Q9ULJ3	[]	NP_001091872.1 NP_001091873.1 NP_065778.3	Zinc finger protein 295	[]	[]	[]	[]			P17252 (pp) Q13303
Q16513	[Extracellular Nucleus]	NP_006247.1	PKN2	[S535, T816]	[VNHsGtFsPQAPVPT, GYGDRtstFCGtPEF]	[]	[]			P78527 (pp) O96017
O60812	[]	NP_001013653.1	hnRNP CL1	[]	[]	[K39, K157, K203]	[DVEAIFSkYGKIAGC, GNtSRRGksGFNSKs, SLLENLEkIEKEQSK]			P06239 (pp) Q8IVM0
Q9H2S1	[Endoplasmic reticulum]	NP_067627.2 NP_740721.1	KCNN2	[S464, S567, S568, S569, S135]	[QAIHQLRsVKMEQRK, SSSRRRRsssTAPPT, SSRRRRsssTAPPTS, SRRRRsssTAPPTSS, FEKRKRLsDYALIFG]	[]	[]			P27361 (pp) P41212
Q92552	[]	NP_055899.2	MRPS27	[]	[]	[K340]	[RFKALHSkLQALGKI]			Q04917 (pp) Q15643
Q15654	[Cytoplasm Plasma membrane]	NP_003293.2	TRIP6	[Y55]	[PLPSEQCyQAPGGPE]	[]	[]			Q8N5S9 (pp) Q14012
Q6R327	[Myosin Cytoplasm]	NP_689969.2	Rapamycin-insensitive companion of mTOR (RICTOR)	[T1135, T1135]	[NRRIRTLtEPsVDFN, NRRIRTLtEPsVDFN]	[K582]	[RRLLYFYkPSSKLYA]		COM_880	P31947 (pp) Q86VP3
P84103	[Cytoplasm Nucleolus Mitochondrion]	NP_003008.1	SFRS3	[]	[]	[K23]	[NLGNNGNkTELERAF]			P24941 (pp) P49915
P52565	[]	NP_004300.1	RhoGDI alpha	[Y156, Y27, S96, S101, S174, S174]	[YGPRAEEyEFLTPVE, EDEHSVNyKPPAQKS, DLTGDLEsFKKQsFV, LEsFKKQsFVLkEGV, KGMLARGsYSIkSRF, KGMLARGsYSIkSRF]	[K105, K127, K141, K178]	[KKQsFVLkEGVEYRI, REIVSGMkYIQHTyR, RKGVKIDkTDyMVGS, ARGsYSIkSRFTDDD]			P00519 (pp) P31946
Q96RI1-2	[]	!?	NR1H4 iso2	[S154, S135, T442]	[CKGFFRRsITKNAVY, VVCGDRAsGYHYNAL, GRLTELRtFNHHHAE]	[]	[]			P63104 (pp) Q15287
P53350	[Cytoplasm Centrosome Microtubule Cytoskeleton]	NP_005021.2	PLK1	[S326, S383, T210, T210, S49]	[LTIPPRFsIAPsSLD, DMLQQLHsVNAsKPS, YDGERKKtLCGtPNy, YDGERKKtLCGtPNy, EVLVDPRsRRRYVRG]	[]	[]		COM_2963	P27348 (pp) Q5PRF9
P54646	[Nucleus]	NP_006243.2	AMPK2	[]	[]	[K69]	[KREIQNLkLFRHPHI]			Q15831 (pp) P04637
O95171	[]	NP_001154178.1 NP_003834.3 NP_659001.2	Sciellin	[]	[]	[]	[]			P06241 (pp) Q03135
O75531	[Nucleolus]	AAC08964.1	BAF	[T2, T3, S4, T2, T3, S4]	[MttsQKHRD, MttsQKHRDF, MttsQKHRDFV, MttsQKHRD, MttsQKHRDF, MttsQKHRDFV]	[K64]	[DLFREWLkDTCGANA]			Q15831 (pp) P27448
P35570	[]	!?	Insulin receptor substrate 1	[]	[]	[]	[]			Q16539 (pp) Q15717
Q92558	[Plasma membrane]	NP_003922.1	WAVE1	[Y125]	[PIPLQETyDVCEQPP]	[]	[]		COM_972	P17252 (pp) P11831
P63010	[Mitochondrion]	NP_001025177.1 NP_001273.1	AP2B1	[Y737]	[THRQGHIyMEMNFTN]	[K265, K318]	[SAVKVLMkFLELLPK, QKRPEILkQEIKVFF]		COM_411	P06703 (pp) P63104
Q96EB6	[Cytoplasm]	NP_001135970.1 NP_036370.2	SirT1	[S540, T530, S659, S661, S27, S47, T530]	[HVsEDSSsPERtSPP, YLSELPPtPLHVsED, FHGAEVYsDsEDDVL, GAEVYsDsEDDVLSS, ADREAAssPAGEPLR, DGPGLERsPGEPGGA, YLSELPPtPLHVsED]	[]	[]		COM_3101	Q05397 (pp) P26010
Q5CAQ5	[]	!?	Tumor rejection antigen	[]	[]	[]	[]			P68400 (pp) P42575
Q13085	[]	NP_942131.1 NP_942133.1 NP_942134.1 NP_942135.1 NP_942136.1	ACC1	[S80, S80]	[LHIRSsMsGLHLVKQ, LHIRSsMsGLHLVKQ]	[K1334, K1580, K2031]	[LTFLVAQkDFRKQVN, INTPYVTkDLLQSKR, FKTYQAIkDFNREGL]			P17252 (pp) P41180
P09917	[Nucleus]	NP_000689.1	5-LO	[S271, S271, S663, S271, S523]	[CSLERQLsLEQEVQQ, CSLERQLsLEQEVQQ, QLPYYYLsPDRIPNS, CSLERQLsLEQEVQQ, GMRGRKSsGFPKSVK]	[]	[]			Q8IW41 (pp) P07101-2
Q9UK53	[]	NP_005528.3 NP_937860.1 NP_937861.1 NP_937862.1	Inhibitor of growth protein 1	[]	[]	[]	[]		COM_881	Q04917 (pp) Q8WWI1
Q16584	[]	NP_002410.1	MLK3	[S674, S281, S281, T277]	[PGRERGEsPTtPPtP, WHKtTQMsAAGTYAW, WHKtTQMsAAGTYAW, LAREWHKtTQMsAAG]	[]	[]			P06241 (pp) P00519-2
P46109	[Nucleus]	NP_005198.1	CrkL	[Y207, Y207]	[IPEPAHAyAQPQtTT, IPEPAHAyAQPQtTT]	[]	[]		COM_664	P49841 (pp) P50895
Q14157-1	[]	!?	NICE-4 iso2	[S454]	[AAPPPPSsPLPSKST]	[K976]	[RKYPPPYkHFWTAES]			P24941 (pp) Q5JTZ9
P35527	[Cytoskeleton]	NP_000217.2	Keratin, type I cytoskeletal 9	[]	[]	[]	[]		COM_2973	P63104 (pp) Q86U42
Q13522	[]	NP_006732.3	PPP1R1A	[T75, S67, T75, S67, T35]	[PRQRKKMtRITPTMK, LKSTLAMsPRQRKKM, PRQRKKMtRITPTMK, LKSTLAMsPRQRKKM, QIRRRRPtPATLVLT]	[]	[]			P31946 (pp) Q9Y2H1
Q06609	[]	NP_001157741.1 NP_001157742.1 NP_002866.2 NP_597994.3	Rad51	[Y315, Y315, Y54]	[EtRICKIyDSPCLPE, EtRICKIyDSPCLPE, HTVEAVAyAPKKELI]	[]	[]		COM_2506	P31946 (pp) Q96Q42
P63104	[Cytosol Plasma membrane]	NP_001129171.1 NP_001129172.1 NP_001129173.1 NP_001129174.1 NP_003397.1 NP_663723.1	14-3-3 zeta	[S58, S58, T232, T232, S184, S58]	[VVGARRSsWRVVSSI, VVGARRSsWRVVSSI, LTLWTSDtQGDEAEA, LTLWTSDtQGDEAEA, FYYEILNsPEKACSL, VVGARRSsWRVVSSI]	[K3, K49, K68, K115, K120]	[MDkNELVQKA, NLLSVAYkNVVGARR, VVSSIEQkTEGAEKK, NASQAESkVFYLkMK, ESkVFYLkMKGDYyR]		COM_368	Q99759 (pp) P53805
Q9NPF5	[]	NP_061973.1	DMAP1	[S448, T445]	[GAPLtPNsRKRRESA, DVVGAPLtPNsRKRR]	[K28, K35, K36]	[ASGTISKkDIINPDk, kDIINPDkkKSKKSS, DIINPDkkKSKKSSE]		COM_2556	O14654 (pp) P63104
P36507	[Nucleus]	NP_109587.1	MEK2	[S222, S226, S226, S222, S226]	[VsGQLIDsMANsFVG, LIDsMANsFVGTRSY, LIDsMANsFVGTRSY, VsGQLIDsMANsFVG, LIDsMANsFVGTRSY]	[T13, S222, S226]	[KPVLPALtINPTIAE, VsGQLIDsMANsFVG, LIDsMANsFVGTRSY]		COM_2732	P28482 (pp) Q9UQC2
P23528	[Nucleus Plasma membrane Extracellular Microsome Cytosol]	NP_005498.1	cofilin 1	[Y67, S2, S2, S2, S2]	[GQTVDDPyATFVkML, AsGVAVSDG, AsGVAVSDG, AsGVAVSDG, AsGVAVSDG]	[K12, K18, K43, K72, K91, K95, K113, K120, K131, K143]	[AVSDGVIkVFNDMkV, IkVFNDMkVRKSSTP, LFCLsEDkKNIILEE, DPyATFVkMLPDKDC, yDATyETkESKkEDL, yETkESKkEDLVFIF, ESAPLKSkMIyASSk, kMIyASSkDAIKKKL, KKKLTGIkHELQANC, ANCyEEVkDRCTLAE]	K113	COM_3107	P17252 (pp) Q01954
O75469	[Cytoplasm]	NP_071285.1	PXR	[S350]	[MQAISLFsPDRPGVL]	[]	[]			P68400 (pp) P09629
Q9HC77	[Centrosome Nucleus]	NP_060921.3	Centromere protein J	[]	[]	[]	[]			P27348 (pp) Q9NRR5
P62993	[Nucleus Plasma membrane]	NP_002077.1 NP_987102.1	Grb2	[Y209, Y37, Y52, Y209, Y7]	[TGMFPRNyVtPVNRN, EECDQNWykAELNGK, DGFIPkNyIEMKPHP, TGMFPRNyVtPVNRN, MEAIAkyDFKATAD]	[K6, K38, K50, K109]	[MEAIAkyDFKATA, ECDQNWykAELNGKD, GKDGFIPkNyIEMKP, GNDVQHFkVLRDGAG]		COM_76	Q14012 (pp) Q9UQM7-2
O14980	[Cytoplasm Nucleolus Kinetochore Cytosol]	NP_003391.1	exportin 1	[]	[]	[K446, K455, K568, K686, K693]	[EVVREFMkDTDSINL, TDSINLYkNMRETLV, FLKTVVNkLFEFMHE, LKDPETVkQLGSILk, kQLGSILkTNVRACK]		COM_795	O14757 (pp) P30307
Q96PU5	[Perinuclear region]	NP_001138436.1 NP_001138437.1 NP_001138438.1 NP_001138439.1 NP_001138440.1 NP_001138441.1 NP_001138442.1 NP_001138443.1 NP_056092.2	E3 ubiquitin-protein ligase NEDD4-like	[]	[]	[]	[]		COM_2999	P06493 (pp) P49915
Q8IX03	[]	NP_001155133.1 NP_001155134.1 NP_056053.1	WWC1	[S975, S978]	[VRMKRPSsVKsLRSE, KRPSsVKsLRSERLI]	[K154]	[SGSSSSSkYDPEILK]			P63104 (pp) Q9UCX8
Q08881	[Plasma membrane Nucleus]	NP_005537.3	ITK	[Y180, Y180, Y512, Y180]	[ETVVIALyDYQTNDP, ETVVIALyDYQTNDP, RFVLDDQyTSSTGTK, ETVVIALyDYQTNDP]	[K296]	[CIKHYHIkETNDNPK]			P00519 (pp) Q15139
Q01105	[Endoplasmic reticulum Nucleus Plasma membrane Cytosol]	NP_001116293.1 NP_003002.2	SET	[]	[]	[K83, K132, K150, K172]	[LRQPFFQkRSELIAK, VTEFEDIkSGYRIDF, ENPyFENkVLSkEFH, SSKSTEIkWKSGKDL]	K154	COM_2745	P06493 (pp) P52732
A2RRB4	[]	!?	NFAT5	[S1214, S1264, S1384, S176]	[HIQTPMLsQEQAQPP, AMQSNSPsQEQQQQQ, LVQGSPSsQEQQVTL, LLDNsRMsCQDEGCG]	[]	[]			P55042 (pp) P63104
P16401	[Nucleolus Mitochondrion]	NP_005313.1	H1B	[T10]	[tAPAETAtPAPVEKs]	[K92, K108, K167, K198, K201, K203, K208, K211, K213]	[GLKSLVSkGTLVQTk, TGASGSFkLNKKAAS, KPAAAGVkKVAKsPK, KPKAVKPkAAkPkAA, AVKPkAAkPkAAKPk, KPkAAkPkAAKPkAA, kPkAAKPkAAkPkAA, AAKPkAAkPkAAKAK, KPkAAkPkAAKAKKA]	K99	COM_380	AAA03176 (pp) P29353-2
Q8IU85	[Nucleus]	NP_065130.1 NP_705718.1	CaMK1-delta	[T180]	[GKGDVMStACGTPGY]	[]	[]			P24941 (pp) Q96C19
O15519-2	[]	!?	CFLAR iso2	[S193, S193]	[LQAAIQKsLKDPSNN, LQAAIQKsLKDPSNN]	[]	[]			P27361 (pp) Q16828
Q07955	[Cytoplasm Nucleolus]	NP_001071634.1 NP_008855.1	SF2	[S220, S204, S212, S214, S216, S206, S208, S210, S218, S224, S226, S222]	[RsRsRsNsRsRsYsP, RsPsyGRsRsRsRsR, RsRsRsRsRsRsRsN, RsRsRsRsRsRsNsR, RsRsRsRsRsNsRsR, PsyGRsRsRsRsRsR, yGRsRsRsRsRsRsR, RsRsRsRsRsRsRsR, RsRsRsRsNsRsRsY, RsNsRsRsYsPRRsR, NsRsRsYsPRRsRGs, RsRsNsRsRsYsPRR]	[K37, K178]	[DIEDVFykYGAIRDI, VRKLDNTkFRSHEGE]		COM_2721	Q15746 (pp) P24844
P62136	[Nucleolus Microtubule Mitochondrion]	NP_001008709.1 NP_002699.1 NP_996756.1	PPP1CA	[T320, T320, T320, T320]	[NPGGRPItPPRNSAK, NPGGRPItPPRNSAK, NPGGRPItPPRNSAK, NPGGRPItPPRNSAK]	[K147]	[CKRRYNIkLWKTFTD]		COM_2833	P17252 (pp) P22460
Q13470	[Integral to membrane]	NP_003976.2	Non-receptor tyrosine-protein kinase TNK1	[]	[]	[]	[]			P61981 (pp) Q00537
Q8IYB3	[Cytoplasm]	NP_005830.2	SRm160	[S773, S769]	[APPsPVQsQsPstNW, KKPPAPPsPVQsQsP]	[K140]	[QRQIEQEkLASMKKQ]		COM_849	P17612 (pp) P20265
P35580	[]	NP_005955.1	MYH10	[S1965, S1975, S1952, S1956, T1960, S1937]	[DDtESKTsDVNETQP, NETQPPQsE, QLHLEGAsLELsDDD, EGAsLELsDDDtESK, LELsDDDtESKTsDV, RGGPISFsSsRSGRR]	[K78, K442, K552, K828, K1224, K1247, K1345, K1645]	[VNKDDIQkMNPPKFS, WLVHRINkALDRTKR, TDKTFVEkLVQEQGS, RNCAAYLkLRHWQWW, RFKANLEkNKQGLET, VKVLQQVkAESEHKR, IRQLEEEkNSLQEQQ, KARDEVIkQLRKLQA]			Q9H2X6 (pp) Q9P1Z0
P30101	[Cytoplasm Plasma membrane Mitochondrion]	NP_005304.3	GRP58	[S456]	[GFPTIYFsPANKKLN]	[K94, K104, K362]	[ANTNTCNkYGVSGYP, VSGYPTLkIFRDGEE, DYFDGNLkRYLKSEP]		COM_80	P17252 (pp) P31749
Q8WWY3	[]	NP_056444.3	PRPF31	[T455, S445, S446, S450, S451]	[tAssVAFtPLQGLEI, KstIRDRssGtAssV, stIRDRssGtAssVA, DRssGtAssVAFtPL, RssGtAssVAFtPLQ]	[]	[]			P49841 (pp) Q9BYG3
P31946	[Mitochondrion]	NP_003395.1	14-3-3 beta	[S185]	[FYYEILNsPEKACSL]	[K50, K69, K116, K121]	[NLLSVAYkNVVGARR, VISSIEQkTERNEKK, NATQPESkVFYLkMK, ESkVFYLkMKGDYFR]		COM_368	P28482 (pp) P10275
P22607	[Nucleus Cytoplasm Cytoplasmic vesicle Perinuclear vesicle]	NP_000133.1 NP_001156685.1 NP_075254.1	FGFR3	[Y647, Y648, Y724]	[RDVHNLDyyKKTTNG, DVHNLDyyKKTTNGR, ANCTHDLyMIMRECW]	[]	[]			AAA03176 (pp) P05107
Q9UBF6	[Cytoplasm]	NP_001188299.1 NP_055060.1 NP_899060.1	RNF7	[T10]	[DVEDGEEtCALASHS]	[]	[]		COM_2760	Q13131 (pp) Q13621
P06703	[Nucleus]	NP_055439.1	S100A6	[]	[]	[K40]	[ELKELIQkELTIGSK]			P12931 (pp) Q12879
Q9UM11	[Cytoplasm]	NP_001129670.1	FZR1	[S40, T121, S163]	[PASsPVSsPSKHGDR, DRRLQPStPEKKGLF, KSQKLLRsPRKPTRK]	[]	[]		COM_2851	O43524 (pp) P61981
O43665	[Plasma membrane Nucleus]	NP_001005339.1	RGS10	[S176]	[QTAAKRAsRIYNT]	[]	[]			P48729 (pp) Q12968
P53805	[Cytoplasm]	NP_004405.3 NP_981962.1 NP_981963.1	DSCR1	[S163, S167]	[PDKQFLIsPPAsPPV, FLIsPPAsPPVGWKQ]	[]	[]		COM_106	Q16189 (pp) P62993
P78524	[]	NP_005409.3	Suppression of tumorigenicity 5 protein	[]	[]	[]	[]			P62258 (pp) Q92834
P35637	[Cytoplasm Nucleolus Mitochondrion]	NP_001164105.1 NP_001164408.1 NP_004951.1	hnRNP P2	[S257, S61, S26, S84, S131, S42, S42]	[GRGGMGGsDRGGFNK, SYSSYGQsQNTGYGT, TQPGQGYsQQSSQPY, STGGYGSsQSSQSSY, QPQSGSYsQQPSYGG, QQSYSGYsQSTDTSG, QQSYSGYsQSTDTSG]	[]	[]			P04350 (pp) P61981
P29803	[Nucleus Cytoplasm]	NP_005381.1	PDHA2	[S298, S291, S298, S291, S298, S291, S298, S230, S291]	[sMsDPGVsyRTREEI, TYRyHGHsMsDPGVs, sMsDPGVsyRTREEI, TYRyHGHsMsDPGVs, sMsDPGVsyRTREEI, TYRyHGHsMsDPGVs, sMsDPGVsyRTREEI, NLYGMGTsTERAAAS, TYRyHGHsMsDPGVs]	[K75, K81]	[TVRRMELkADQLYkQ, LkADQLYkQKFIRGF]			P42704 (pp) P63104
Q9H8V3	[Nucleus Membrane fraction]	NP_060568.3	ECT2	[T413, T342, T815]	[TKSSKsStPVPsKQS, VsMLsLNtPNsNRKR, RAFsFSKtPKRALRR]	[]	[]		COM_1184	P63104 (pp) Q8WUI4
Q8TAS1	[Cytoplasm]	NP_787062.1	KIS	[]	[]	[]	[]			Q8TDF7 (pp) P51617
P51955	[Cytoplasm Nucleus Nucleolus Centriole]	NP_002488.1	NEK2	[S397, T170, S241, T179, S356, T175, S171, S428, S402]	[SKENIMRsENSEsQL, ARILNHDtSFAKTFV, RRIPYRYsDELNEII, FAKTFVGtPYYMsPE, ENLLKNYsLLKERKF, HDtSFAKtFVGTPYY, RILNHDtsFAKTFVG, QLRAQALsDIEKNYQ, MRsENSEsQLTSKSK]	[]	[]			P28482 (pp) P33076
Q49A73	[]	!?	ZSCAN5	[T422]	[DVCQKQFtQKSYLKC]	[]	[]			P21675 (pp) P52655
P57059	[Nucleus Cytosol]	NP_775490.2	SIK	[T182]	[KSGEPLStWCGSPPY]	[]	[]		COM_2647	P22681 (pp) P63104
Q9H4G0	[Nucleus Cytoplasm Cytoskeleton]	NP_036288.2	Band 4.1-like protein 1	[]	[]	[]	[]			P06493 (pp) P49418
P16070	[Cytoplasm Nucleus]	NP_000601.3 NP_001001389.1 NP_001001390.1 NP_001001391.1 NP_001001392.1 NP_001189484.1 NP_001189485.1 NP_001189486.1	CD44	[S706, S672, S697]	[LNGEAsKsQEMVHLV, AVCIAVNsRRRCGQK, AVEDRKPsGLNGEAs]	[]	[]		COM_60	P31947 (pp) Q9Y2I8
Q96MY5	[]	!?	SEPT5 iso2	[S17]	[RLVEQLLsPRTQAQR]	[]	[]			O15530 (pp) Q99814
Q59GN7	[]	!?	RCHY1	[T156, S157]	[ICLEDIHtSRVVAHV, CLEDIHTsRVVAHVL]	[]	[]			P06493 (pp) Q9H1E3
Q9Y365	[]	NP_006636.2	StARD10	[S284]	[GGAGGEGsDDDTSLT]	[]	[]			P24941 (pp) Q9UEY8
Q5UIP0	[]	NP_060621.3	RIF1	[S1851]	[SEAMSLEsQESPNEN]	[K1274, K2249]	[QREGTFSkSDSEKIV, TSPTTQSkHNTTSAK]			P06239 (pp) Q9NP31
P40818	[]	NP_001122082.1 NP_001122083.1 NP_005145.3	USP8	[]	[]	[K601]	[TGDSGSGkPFKIKGQ]		COM_741	P27361 (pp) O43521
Q02790	[Nucleus]	NP_002005.1	FKBP4	[]	[]	[K273, K281]	[LEQSTIVkERGTVYF, ERGTVYFkEGKYKQA]		COM_372	P25705 (pp) P63104
P29692	[Mitochondrion Nucleus Cytoplasm]	NP_001123525.2 NP_001123527.1 NP_001123528.1 NP_001123529.1 NP_001182132.1 NP_001951.2 NP_115754.3	eEF1D	[S132]	[APQtQHVsPMRQVEP]	[K16, K106, K116]	[KIWFDKFkYDDAERR, ELQQAISkLEARLNV, ARLNVLEkSSPGHRA]			P38919 (pp) P61981
P15391	[]	NP_001761.3	CD19	[Y500, Y531, Y508]	[TSLGsQSyEDMRGIL, HEEDADSyENMDNPD, EDMRGILyAAPQLRS]	[]	[]		COM_59	P63104 (pp) Q567R6
O43524	[Cytoplasm]	NP_001446.1	FOXO3A	[S253, T32, S315, S425, S344, S294, S425, S344, S294, S215, S243, S231, S232, S209, S644, S644, S253, T32]	[APRRRAVsMDNSNKY, QSRPRSCtWPLQRPE, DFRSRTNsNAsTVsG, TKGsGLGsPtSSFNS, QDDDAPLsPMLYSSS, QLSKWPGsPTSRsSD, TKGsGLGsPtSSFNS, QDDDAPLsPMLYSSS, QLSKWPGsPTSRsSD, NsIRHNLsLHSRFMR, INPDGGKsGKAPRRR, QNEGTGKssWWIINP, NEGTGKssWWIINPD, SSAGWKNsIRHNLsL, GLDFNFDsLISTQNV, GLDFNFDsLISTQNV, APRRRAVsMDNSNKY, QSRPRSCtWPLQRPE]	[]	[]			P27348 (pp) Q9NZT1
P51681	[]	NP_000570.1 NP_001093638.1	CCR5	[S349, S336, S342, S337]	[sTGEQEIsVGL, QEAPERAssVyTRsT, AssVyTRsTGEQEIs, EAPERAssVyTRsTG]	[]	[]			O14965 (pp) P38398
Q9H6H4	[Cytoplasm]	NP_079508.2	Receptor expression-enhancing protein 4	[]	[]	[]	[]			P45984 (pp) P98177
P78536	[Cell surface Nucleus]	NP_003174.3	ADAM17	[T735, T735, T735, T735]	[KPFPAPQtPGRLQPA, KPFPAPQtPGRLQPA, KPFPAPQtPGRLQPA, KPFPAPQtPGRLQPA]	[]	[]			P28482 (pp) P15056
O75030-9	[]	!?	MITF iso9	[S73, S409, S298, S298]	[PGSSAPNsPMAMLTL, KTSSRRSsMSMEETE, QARAHGLsLIPSTGL, QARAHGLsLIPSTGL]	[]	[]			P68400 (pp) P23760
Q9H427	[]	NP_071753.1	Potassium channel subfamily K member 15	[]	[]	[]	[]			Q13164 (pp) P14921
Q00987	[Nucleus Nucleolus Nucleoplasm]	NP_002383.2	MDM2	[S188, S166, S186, S157, S166, S260, S407, S166, S186, S429, S386, S395, S260, S269, Y394, Y276, Y405, S166, S186]	[RKRHKsDsISLSFDE, SSRRRAIsETEENSD, RQRKRHKsDsISLSF, SHLVSRPsTSSRRRA, SSRRRAIsETEENSD, sLDsEDYsLsEEGQE, SSSIIySsQEDVKEF, SSRRRAIsETEENSD, RQRKRHKsDsISLSF, KEEsVESsLPLNAIE, DDKITQAsQSQESED, SQESEDysQPSTSSS, sLDsEDYsLsEEGQE, sEEGQELsDEDDEVy, QSQESEDysQPSTSS, sDEDDEVyQVTVYQA, STSSSIIySsQEDVK, SSRRRAIsETEENSD, RQRKRHKsDsISLSF]	[]	[]		COM_521	P61981 (pp) Q6W9G7
Q6WKZ4	[Endosome Cytosol]	NP_001002814.2 NP_079427.4	Rab11 family-interacting protein 1	[]	[]	[]	[]			O00168 (pp) P27348
P07101	[]	NP_000351.2 NP_954986.2 NP_954987.2	TH	[S19, S67, S18, S70, S18, S70, S67, S70, S58, S61, S58, S61, S70, S67]	[KGFRRAVsELDAKQA, RFIGRRQsLIEDARK, KGFRRAVsELDAKQA, RFIGRRQsLIEDARK, KGFRRAVsELDAKQA, RFIGRRQsLIEDARK, RFIGRRQsLIEDARK, RFIGRRQsLIEDARK, SYTPTPRsPRFIGRR, SYTPTPRsPRFIGRR, SYTPTPRsPRFIGRR, SYTPTPRsPRFIGRR, RFIGRRQsLIEDARK, RFIGRRQsLIEDARK]	[]	[]			P31946 (pp) Q02750
Q8N6F7	[]	NP_689998.1	GCET2	[Y107, Y128, Y107, Y128]	[GNSAEEyyENVPCKA, LGGTETEySLLHMPS, GNSAEEyyENVPCKA, LGGTETEySLLHMPS]	[]	[]			P61981 (pp) Q68D09
P17181	[]	NP_000620.2	IFNAR1	[S535, Y481, Y466]	[SSQTsQDsGNYSNED, PSSSIDEyFSEQPLK, VFLRCINyVFFPSLK]	[]	[]			P61981 (pp) Q92934
Q8TAP8	[]	NP_659467.1	MGC22793	[S47, S52, S45]	[PGLDLsLsPRPDsPQ, sLsPRPDsPQPRHGS, PEPGLDLsLsPRPDs]	[]	[]			P25098 (pp) P07550
Q96N16	[Microtubule Membrane fraction Soluble fraction]	NP_001092903.1	Janus kinase and microtubule-interacting protein 1	[]	[]	[]	[]			P63104 (pp) Q86X27
P62714	[Nucleus]	NP_004147.1	Serine/threonine-protein phosphatase 2A catalytic subunit beta isoform	[]	[]	[]	[]			Q9UM73 (pp) Q06124
P06493	[]	NP_001163877.1 NP_001163878.1 NP_001777.1 NP_203698.1	CDK1	[T161, Y15, Y15, S39, Y15, T14, Y15]	[GIPIRVytHEVVTLW, EKIGEGtyGVVyKGR, EKIGEGtyGVVyKGR, MkKIRLEsEEEGVPs, EKIGEGtyGVVyKGR, IEKIGEGtyGVVyKG, EKIGEGtyGVVyKGR]	[K6, K33]	[MEDytkIEKIGEG, TGQVVAMkKIRLEsE]	K89	COM_2914	Q99558 (pp) Q00653
P55087	[Lysosome Golgi apparatus]	NP_001641.1	AQP4	[S180]	[TIFASCDsKRTDVTG]	[]	[]		COM_235	Q16539 (pp) P42224
P78527-2	[]	!?	DNA-dependent protein kinase catalytic subunit	[]	[]	[]	[]			P63104 (pp) Q9HC77
Q99959	[Plasma membrane Desmosome Nucleus]	NP_001005242.2 NP_004563.2	Plakophilin-2	[]	[]	[]	[]		COM_2852	P24941 (pp) Q96RK0
P42892	[Golgi apparatus Nucleus Cytoplasm]	NP_001106818.1 NP_001106819.1 NP_001106820.1 NP_001388.1	ECE1	[S34, S36]	[DEEDLVDsLsEGDAY, EDLVDsLsEGDAYPN]	[]	[]			Q15349 (pp) P16220
Q13428	[]	NP_000347.2 NP_001008657.1 NP_001128715.1 NP_001128716.1 NP_001128717.1 NP_001182070.1	treacle	[S156, T983, S583, S582, S982, T983, S583]	[ANLLsGksPRKSAEP, AQAQAAstPRKARAS, LQAKPtssPAKGPPQ, ILQAKPtssPAKGPP, PAQAQAAstPRKARA, AQAQAAstPRKARAS, LQAKPtssPAKGPPQ]	[K155, K296, K600, K755, K1414]	[VANLLsGksPRKSAE, SQVKASEkILQVRAA, GPVAVQVkAEKPMDN, GPTVTQVkAEKQEDs, sLGsQGAkDEPEEEL]		COM_2721	P49840 (pp) P61981
P17661	[]	NP_001918.3	desmin	[S11, T16, S59, T75, T76, S11, T16, S59, S11, T16, T75]	[YSSSQRVssYRRtFG, RVssYRRtFGGAPGF, VYQVSRTsGGAGGLG, LRASRLGttRTPSSY, RASRLGttRTPSSYG, YSSSQRVssYRRtFG, RVssYRRtFGGAPGF, VYQVSRTsGGAGGLG, YSSSQRVssYRRtFG, RVssYRRtFGGAPGF, LRASRLGttRTPSSY]	[K108, K239, K406]	[LTTRTNEkVELQELN, NEEIAFLkKVHEEEI, VEIATYRkLLEGEES]			P63104 (pp) Q99698
P49450	[Chromosome]	NP_001800.1	CENPA	[S7, S7]	[MGPRRRsRKPEAPR, MGPRRRsRKPEAPR]	[]	[]		COM_2873	P31946 (pp) P55957
O15350	[Cytoplasm]	NP_005418.1	p73	[T27, S388, T86, T86, S47, S388, Y99]	[SSLEPDStyFDLPQS, VPQPLVDsYRQQQQL, AASASPYtPEHAASV, AASASPYtPEHAASV, EVVGGTDsSMDVFHL, VPQPLVDsYRQQQQL, SVPTHSPyAQPSSTF]	[K321, K327, K331]	[ALNESSAkNGAASkR, AkNGAASkRAFkQSP, AASkRAFkQSPPAVP]			P07900 (pp) P62258
P20749	[Cytoplasm]	NP_005169.2	Bcl-3	[S394, S398]	[LSASPSSsPSQsPPR, PSSsPSQsPPRDPPG]	[]	[]	K26	COM_2930	Q13464 (pp) P24844
Q15942	[Cytoplasm Nucleus]	NP_001010972.1 NP_003452.1	zyxin	[S142, T306, S308, S303]	[PQPREKVssIDLEID, PEALsAGtGsPQPPs, ALsAGtGsPQPPsFt, LGHPEALsAGtGsPQ]	[K24, K265, K272, K279, K528]	[PAFyAPQkKFGPVVA, ssPAPAPkFsPVtPk, kFsPVtPkFtPVAsk, kFtPVAskFsPGAPG, VRVVALDkNFHMKCY]			P12931 (pp) Q07954
P07332	[Cytoplasm Plasma membrane Golgi apparatus Extracellular]	NP_001137255.1 NP_001137256.1 NP_001137257.1 NP_001996.1	Fes	[Y713, Y811]	[REEADGVyAAsGGLR, RPSFSTIyQELQSIR]	[]	[]			P45984 (pp) P01106
Q14202	[]	NP_001164633.1 NP_001164634.1 NP_005087.1 NP_963893.1	ZNF261	[T826, T826]	[PPPPPPAtPRKNKAA, PPPPPPAtPRKNKAA]	[K439, K645]	[CSDSCFSkFRANKGL, QEKLLHEkLRFSGVE]		COM_2332	P24941 (pp) Q9NTI5
Q08499-5	[]	!?	PDE4D iso5	[S413]	[YQSTIPQsPSPAPDD]	[]	[]			P27361 (pp) P19419
P52757	[Cytoplasm Plasma membrane Nucleus Perinuclear region]	NP_001035025.1 NP_004058.1	ARHGAP3	[Y21, Y21, Y153]	[VSSDAEEyQPPIWKS, VSSDAEEyQPPIWKS, KMTTNPIyEHIGyAT]	[]	[]			Q13153 (pp) Q13352
Q9H8W4	[]	NP_078889.1	PLEKHF2	[]	[]	[K44]	[IGEGVLTkLCRKKPK]			P42679 (pp) P07948
Q53H80	[]	NP_060534.1	C6orf166	[S18, S21]	[LDFDPLLsPAsPKRR, DPLLsPAsPKRRRCA]	[]	[]			P00519 (pp) Q8IZP0
Q9H2K8	[]	NP_057365.3	TAO3	[S551, S359]	[DLTTFLEsQKKQYKI, SMSVSTGsQSSSVNS]	[]	[]			P48730 (pp) P56817
Q14254	[]	NP_004466.2	FLOT2	[Y163]	[DVyDKVDyLSSLGKT]	[]	[]			P53778 (pp) P10636-8
Q13526	[Cytoplasm]	NP_006212.1	Pin1	[S65, S16]	[SHLLVKHsQSRRPSS, PGWEKRMsRSSGRVy]	[K46]	[GNSSSGGkNGQGEPA]		COM_2715	P17612 (pp) Q08493-2
Q9Y6H5	[]	NP_005451.2	SNCAIP	[S556]	[AQKSEGKsLPSSPSS]	[]	[]			P17252 (pp) P49841
Q14155	[Synapse Plasma membrane]	NP_001106983.1	Rho guanine nucleotide exchange factor 7	[]	[]	[]	[]		COM_2450	Q92630 (pp) P84243
O43490	[]	NP_001139319.1 NP_001139320.1 NP_001139321.1 NP_001139322.1 NP_001139323.1 NP_001139324.1 NP_006008.1	PROM1	[Y828, Y852, Y828, Y852]	[RMDSEDVyDDVETIP, GYHKDHVyGIHNPVM, RMDSEDVyDDVETIP, GYHKDHVyGIHNPVM]	[]	[]			Q15139 (pp) Q8WYL5
Q8TDN4	[Cytoplasm Integral to membrane Mitochondrion]	NP_001094089.1 NP_612384.1	CABLES1	[S313]	[RCRtLsGsPRPKNFK]	[]	[]		COM_2971	P68400 (pp) Q13547
P52597	[Cytoplasm Nucleolus]	NP_004957.1	hnRNP F	[]	[]	[K87, K224]	[HRYIEVFkSHRTEMD, RRYIGIVkQAGLERM]	K224	COM_867	P17252 (pp) P35611
Q9HCR9	[]	NP_058649.3	PDE11A	[S162, S117]	[RALLRKAsSLPPTTA, GNLQRRAsQKELRKS]	[]	[]			P07332 (pp) P07332
Q92681	[Plasma membrane]	NP_006502.1	RSC1A1	[S366]	[LHELLVVsSKPASEN]	[]	[]			P06493 (pp) P54274
Q8N236	[Nucleus]	!?	cDNA FLJ34968 fis, clone NTONG2004844, highly similar to P116 RHO-INTERACTING PROTEIN	[]	[]	[]	[]			Q13464 (pp) P17661
Q9Y2J0	[]	NP_001137326.1	Rabphilin-3A	[]	[]	[]	[]			O14757 (pp) P30305
P01100	[]	NP_005243.1	Fos	[T232, S32, T232, S362, S308]	[GGLPEVAtPESEEAF, DSLSYyHsPADSFSS, GGLPEVAtPESEEAF, AAAHRKGsSSNEPSS, ADWEPLHsGSLGMGP]	[]	[]	K113	COM_860	P06493 (pp) Q8NHV4
Q13813	[Plasma membrane Cytosol Nucleus]	NP_001123910.1	SPTAN1	[Y1073, Y1176]	[MKQVEELyHSLLELG, AVQQQEVyGMMPRDE]	[K592, K613, K637, K779, K1022, K1519, K2052, K2421, K2426]	[LKSWVNEkMKTATDE, NLQGKVQkHQAFEAE, ALEKAGQkLIDVNHY, PMVARKQkLADSLRL, FVPAAyVkKLDPAQS, IAAGHYAkGDISSRR, AAKHVQSkAIEARHA, RALSSEGkPyVTkEE, EGkPyVTkEELyQNL]		COM_624	Q13464 (pp) P53671
P50991	[Nucleolus Microtubule Mitochondrion]	NP_006421.2	CCT-delta	[]	[]	[K138, K287, K301, K318, K325, K488]	[IISESFQkALEKGIE, AYILNLVkQIKKTGC, CNVLLIQkSILRDAL, LALHFLNkMKIMVIk, kMKIMVIkDIEREDI, NRHAQGEkTAGINVR]		COM_650	P31947 (pp) P61981
P62081	[]	NP_001002.1	RPS7	[]	[]	[K70, K74, K169]	[FVPVPQLkSFQkIQV, PQLkSFQkIQVRLVR, QQNNVEHkVETFSGV]			P12931 (pp) P78352
Q9NQC3-2	[]	!?	Nogo iso2	[S107]	[VAPERQPsWDPSPVS]	[]	[]			Q15139 (pp) P02686-5
Q03252	[Cytoplasm]	NP_116126.2	Lamin B2	[T19, S17]	[PAtPLsPtRLSRLQE, GGPAtPLsPtRLSRL]	[K27, K61, K373, K500]	[RLSRLQEkEELRELN, LLLKISEkEEVTTRE, MEINAYRkLLEGEEE, IAYKFTPkYILRAGQ]			Q00535 (pp) Q99490-2
P07949	[]	NP_065681.1 NP_066124.1	Ret	[Y1096, Y687, Y826, Y1015, Y1029, Y806, Y809, Y900, Y981, Y1090, Y1062, Y905, Y905, S696]	[RyPNDSVyANWMLSP, AQAFPVSySSSGARR, SRKVGPGyLGSGGSR, MMVKRRDyLDLAAST, TPSDSLIyDDGLSEE, PLLLIVEyAKyGSLR, LIVEyAKyGSLRGFL, FGLSRDVyEEDSyVK, DNCSEEMyRLMLQCW, TNTGFPRyPNDSVyA, TWIENKLyGMSDPNW, DVyEEDSyVKRSQGR, DVyEEDSyVKRSQGR, SSGARRPsLDSMENQ]	[]	[]		COM_68	P63104 (pp) Q04917
Q9H3Z4	[Endoplasmic reticulum Plasma membrane Nucleus Zymogen granule]	NP_079495.1	CSP	[S10]	[DQRQRsLstSGEsLy]	[K41, K56]	[SYRKLALkYHPDKNP, DNPEAADkFKEINNA]			P06493 (pp) Q5BJF6-3
Q8N264	[]	NP_001020787.2	ARHGAP24	[S402, T452, S437, S413, S415, S391]	[LSGSKTNsPKNSVHK, GLEKTQTtPNGSLQA, SGIVTNGsFSSSNAE, SVHKLDVsRSPPLMV, HKLDVSRsPPLMVKK, RSSMNNGsPTALSGS]	[]	[]			P46777 (pp) P63104
Q5TBA9	[]	NP_075463.2	Protein furry homolog	[]	[]	[]	[]			P49841 (pp) P30279
Q08170	[]	NP_005617.2	Splicing factor, arginine/serine-rich 4	[]	[]	[]	[]		COM_849	P61981 (pp) Q13427
Q6PEW4	[]	!?	Protein Smaug homolog 1	[]	[]	[]	[]			P53350 (pp) P35222
P24723	[]	NP_006246.2	PKCH	[S32, S28]	[TRWsLRHsLFKKGHQ, GLQPTRWsLRHsLFK]	[]	[]		COM_131	P24941 (pp) Q0VD86
Q15052	[Cytoplasm]	NP_004831.1	ARHGEF6	[]	[]	[K751]	[KSRRDLEkLVRRLLK]			P17252 (pp) Q96KS0
P29353-2	[]	!?	Shc1 iso2	[Y317, Y239, Y240, Y317, Y239, Y240, S29, Y317, Y239, Y240]	[ELFDDPSyVNVQNLD, EEPPDHQyyNDFPGK, EPPDHQyyNDFPGKE, ELFDDPSyVNVQNLD, EEPPDHQyyNDFPGK, EPPDHQyyNDFPGKE, EEWTRHGsFVNKPTR, ELFDDPSyVNVQNLD, EEPPDHQyyNDFPGK, EPPDHQyyNDFPGKE]	[]	[]			P17612 (pp) O95863
P11274	[Nucleus]	NP_004318.3	Bcr	[Y246, Y177, Y283, Y328, Y360, Y177, Y177, Y177, Y177]	[SCGVDGDyEDAELNP, ADAEKPFyVNVEFHH, YQPyQSIyVGGMMEG, FEDCGGGyTPDCSSN, VsPSPTTyRMFRDKS, ADAEKPFyVNVEFHH, ADAEKPFyVNVEFHH, ADAEKPFyVNVEFHH, ADAEKPFyVNVEFHH]	[]	[]		COM_3078	P02545 (pp) P63104
Q9GZX7	[]	NP_065712.1	AID	[T27, S38]	[WAKGRREtYLCYVVK, YVVKRRDsATsFsLD]	[]	[]			P31947 (pp) Q5EBL8
Q13625	[Cytoplasm]	NP_001026855.2 NP_005417.1	Apoptosis-stimulating of p53 protein 2	[]	[]	[]	[]			P17252 (pp) P10415
Q96G51	[]	!?	ERK5 iso2	[T219, Y221, T28, S421, S433, S496, T733, S731]	[AEHQyFMtEyVATRW, HQyFMtEyVATRWYR, VKAEPAHtAASVAAk, CPDVEMPsPWAPSGD, SGDCAMEsPPPAPPP, SRLRDGPsAPLEAPE, LPPVFsGtPKGSGAG, DPLPPVFsGtPKGSG]	[K35]	[tAASVAAkNLALLKA]			Q07912 (pp) Q07912
P11171-2	[]	!?	EPB41 iso2	[T60, S679]	[LKASNGDtPTHEDLT, DKRLSTHsPFRTLNI]	[]	[]			P24941 (pp) Q6UB35
P26640	[]	CAA41990.1	VARS	[]	[]	[K420, K423, K645]	[LQEVWKWkEEkGDRI, VWKWkEEkGDRIYHQ, KAVLVALkERGLFRG]		COM_1619	P33981 (pp) O96017
O15516	[]	NP_004889.1	CLOCK	[S427]	[ALERFDHsPtPsAss]	[]	[]			P06213 (pp) P06213
P50613	[Nucleus Nucleolus]	NP_001790.1	CDK7	[T170, S164, T170, S164, S161]	[GsPNRAytHQVVTRW, GLAKsFGsPNRAytH, GsPNRAytHQVVTRW, GLAKsFGsPNRAytH, ADFGLAKsFGsPNRA]	[]	[]		COM_680	P31947 (pp) Q9UJM3
Q9NSK0	[]	NP_612352.1 NP_958929.1 NP_958930.1 NP_958931.1	KNSL8	[]	[]	[K391]	[NLASCYLkQGKYAEA]			P24941 (pp) P35611
P25705	[Extracellular Zymogen granule]	NP_004037.1	ATP5A1	[]	[]	[K161, K239, K240, K261, K305, K434, K498, K506, K539]	[LGNAIDGkGPIGSKT, FNDGSDEkkKLYCIY, NDGSDEkkKLYCIYV, STVAQLVkRLTDADA, EYFRDNGkHALIIYD, KQVAGTMkLELAQYR, GVRGYLDkLEPSKIT, LEPSKITkFENAFLS, ISEQSDAkLKEIVTN]			P10275 (pp) P27348
Q15078	[Plasma membrane Cytoplasm]	NP_003876.1	CDK5R1	[S8, T138]	[MGTVLSLsPSYRKAT, PAVTSAGtPKRVIVQ]	[]	[]			P43405 (pp) P31995
O15127	[Cytoplasm Secretory granule]	NP_005688.2	Secretory carrier-associated membrane protein 2	[]	[]	[]	[]		COM_1167	P17612 (pp) P35240
Q14457	[Cytoplasm Golgi apparatus]	NP_003757.1	ATG6	[T119]	[LSRRLKVtGDLFDIM]	[]	[]		COM_1129	P62258 (pp) Q9H427
Q9NRY6	[]	NP_065093.2	PLSCR3	[T21]	[PPPPYPVtPGYPEPA]	[]	[]			P31946 (pp) Q9P0K1-1
P06127	[]	NP_055022.2	CD5	[T434, T436, S482, S483, S485, T434, T436, Y453, Y487, Y453, Y487]	[MSFHRNHtAtVRsHA, FHRNHtAtVRsHAEN, SSMQPDNssDsDyDL, SMQPDNssDsDyDLH, QPDNssDsDyDLHGA, MSFHRNHtAtVRsHA, FHRNHtAtVRsHAEN, ASHVDNEySQPPRNs, DNssDsDyDLHGAQR, ASHVDNEySQPPRNs, DNssDsDyDLHGAQR]	[]	[]			P61981 (pp) Q96F87
Q9Y265	[Plasma membrane Nucleolus Chromosome]	NP_003698.1	49 kDa TATA box-binding protein-interacting protein	[]	[]	[K2, K453]	[MkIEEVKST, ILADQQDkYMK]		COM_2556	Q04759 (pp) P26038
P03372	[Cytoplasm Plasma membrane]	NP_000116.2 NP_001116212.1 NP_001116213.1 NP_001116214.1	Estrogen receptor-alpha	[S167, S118, S167, S104, S106, S118, Y537, S104, S106, S118, S167, S104, S106, S118, S167, S559, S282, S167, S102, S104, S106, S118, S118, Y537, S118, T311, S167, Y219, Y52, S305, S305, S236]	[GGRERLAsTNDKGSM, LHPPPQLsPFLQPHG, GGRERLAsTNDKGSM, FPPLNsVsPsPLMLL, PLNsVsPsPLMLLHP, LHPPPQLsPFLQPHG, CKNVVPLyDLLLEML, FPPLNsVsPsPLMLL, PLNsVsPsPLMLLHP, LHPPPQLsPFLQPHG, GGRERLAsTNDKGSM, FPPLNsVsPsPLMLL, PLNsVsPsPLMLLHP, LHPPPQLsPFLQPHG, GGRERLAsTNDKGSM, PTsRGGAsVEETDQS, EGRGEVGsAGDMRAA, GGRERLAsTNDKGSM, GGFPPLNsVsPsPLM, FPPLNsVsPsPLMLL, PLNsVsPsPLMLLHP, LHPPPQLsPFLQPHG, LHPPPQLsPFLQPHG, CKNVVPL…	[K266, K268, K299, K302, K303, K472]	[RRGGRMLkHkRQRDD, GGRMLkHkRQRDDGE, WPsPLMIkRSkkNsL, PLMIkRSkkNsLALS, LMIkRSkkNsLALSL, TLKSLEEkDHIHRVL]	K302	COM_2976	P49841 (pp) O00327
P19419	[Cytoplasm]	NP_005220.2	Elk-1	[S383, S389, T417, S383]	[IHFWSTLsPIAPRsP, LsPIAPRsPAKLSFQ, ISVDGLStPVVLsPG, IHFWSTLsPIAPRsP]	[]	[]		COM_743	P17252 (pp) P19174
Q05469	[Golgi apparatus Nucleus]	NP_005348.2	HSL	[S855, S853, S855, S951, S853]	[EPMRRsVsEAALAQP, IAEPMRRsVsEAALA, EPMRRsVsEAALAQP, GFHPRRssQGATQMP, IAEPMRRsVsEAALA]	[]	[]			P68400 (pp) Q15003
O75628	[]	NP_054731.2	GTP-binding protein REM 1	[]	[]	[]	[]			P31749 (pp) P41279
Q5T5Y3	[]	NP_056262.3	CAMSAP1	[S1080]	[VHFVEPLsPTGVAGH]	[K897]	[RAIEAQKkKMEALSA]			Q9BZL6 (pp) Q8WYL5
Q9NNW5	[]	NP_060501.3	WD repeat-containing protein 6	[]	[]	[]	[]		COM_368	Q16539 (pp) P35236
P05412	[Cytoplasm]	NP_002219.1	Jun	[S63, S73, S63, S73, S63, S73, S243, T231, S249, S63, S243, T239, S63, S73, T91, T93, S63, S73, Y170]	[KNsDLLtsPDVGLLK, VGLLKLAsPELERLI, KNsDLLtsPDVGLLK, VGLLKLAsPELERLI, KNsDLLtsPDVGLLK, VGLLKLAsPELERLI, PGEtPPLsPIDMEsQ, ALkEEPQtVPEMPGE, LsPIDMEsQERIkAE, KNsDLLtsPDVGLLK, PGEtPPLsPIDMEsQ, VPEMPGEtPPLsPID, KNsDLLtsPDVGLLK, VGLLKLAsPELERLI, SNGHITTtPtPtQFL, GHITTtPtPtQFLCP, KNsDLLtsPDVGLLK, VGLLKLAsPELERLI, LHSEPPVyANLSNFN]	[K268, K271, K273]	[RNRIAASkCRkRkLE, IAASkCRkRkLERIA, ASkCRkRkLERIARL]		COM_860	P49815 (pp) P61981
Q9Y4H2	[Nucleus]	NP_003740.2	IRS-2	[S391]	[sVAGsPLsPGPVRAP]	[]	[]			P29597 (pp) P29597
Q9UQR1	[]	NP_068799.2	ZBP-89	[S202]	[GEKPFQCsQCDMRFI]	[K607]	[NMLQEYSkFLQQALD]			O43293 (pp) P40429
Q8WU02	[]	!?	C9orf61 protein	[]	[]	[]	[]			P31947 (pp) Q8IUC4
P12004	[Cytoplasm Nucleolus]	NP_002583.1	PCNA	[Y211]	[QLTFALRyLNFFTKA]	[K77, K80, K248]	[VNLTSMSkILkCAGN, TSMSkILkCAGNEDI, IADMGHLkYYLAPKI]	K248	COM_459	P68400 (pp) Q13148
Q9NQA5	[]	NP_062815.2	TRPV5	[S299, S654]	[FLELVVSsDKREARQ, YVEVFKNsDKEDDQE]	[]	[]		COM_104	P61981 (pp) Q9UQ35
Q16875	[]	NP_001138915.1 NP_004557.1	PFKFB3	[S461, S461, S461, S461]	[NPLMRRNsVtPLAsP, NPLMRRNsVtPLAsP, NPLMRRNsVtPLAsP, NPLMRRNsVtPLAsP]	[]	[]			P23458 (pp) Q59GL6
O60488	[Mitochondrion]	NP_004449.1 NP_075266.1	ACSL4	[]	[]	[K89]	[LFDHAVSkFGKKDSL]			P06493 (pp) O15446
Q96FA3	[]	NP_065702.2	PELI1	[S70, T127, T80, T86, S82, S78, S293, S76, T288, S70, T127, T80, T86, S82, S78, S293, S76, T288]	[PQAAKAIsNKDQHsI, GSQSNSDtQSVQSTI, DQHsIsYtLsRAQtV, YtLsRAQtVVVEYTH, HsIsYtLsRAQtVVV, NKDQHsIsYtLsRAQ, FNtLAFPsMKRKDVV, IsNKDQHsIsYtLsR, QCPVGFNtLAFPsMK, PQAAKAIsNKDQHsI, GSQSNSDtQSVQSTI, DQHsIsYtLsRAQtV, YtLsRAQtVVVEYTH, HsIsYtLsRAQtVVV, NKDQHsIsYtLsRAQ, FNtLAFPsMKRKDVV, IsNKDQHsIsYtLsR, QCPVGFNtLAFPsMK]	[]	[]	K266		P62714 (pp) Q04917
Q8WWM7	[Cytosol Cytoplasm]	NP_009176.2 NP_663760.1 NP_680780.1 NP_680781.1 NP_680782.1	ataxin-2L	[Y744]	[VPGQQGKyRGAKGSL]	[K348]	[sLASREGkyIPLPQR]		COM_2512	P31946 (pp) P49802
Q04323	[]	NP_056937.2	SAKS1	[S199, S200, S202]	[PEPGPVPssPsQEPP, EPGPVPssPsQEPPt, GPVPssPsQEPPtKR]	[]	[]			Q92630 (pp) Q13541
P41161	[]	NP_004445.1	ERM	[S367]	[PPYQRRGsLQLWQFL]	[]	[]			Q9BZL6 (pp) Q7KZI7
P46695	[Cytoplasm]	NP_434702.1	IEX-1	[T18]	[MTILQAPtPAPSTIP]	[]	[]			P17612 (pp) P50402
Q8IWQ3	[Nucleus]	BAD18671.1	BRSK2	[T174, T260]	[VGDSLLEtSCGSPHY, VDAARRLtLEHIQKH]	[]	[]			Q15139 (pp) P48426
Q8IZP0	[]	NP_005461.2	Abi-1	[Y212]	[PPTVPNDyMtsPARL]	[]	[]		COM_622	Q15418 (pp) P60983
AAA03176	[]	!?	PKCD	[S299, S304]	[NQVtQRAsRRsDsAs, RAsRRsDsAssEPVG]	[]	[]			P42680 (pp) Q08881
Q92734	[]	NP_006061.2	TFG	[Y33, Y247]	[IHNEDITyDELVLMM, EGQMYQQyQQQAGYG]	[]	[]			P17252 (pp) P00749
Q6P0Q8	[Cytosol Plasma membrane]	NP_055927.2	Microtubule-associated serine/threonine-protein kinase 2	[]	[]	[]	[]			Q00534 (pp) P46527
P50281	[Plasma membrane]	NP_004986.1	MMP14	[T567, Y573]	[FFFRRHGtPRRLLyC, GtPRRLLyCQRSLLD]	[]	[]		COM_2327	P31749 (pp) P54253
P35269	[Nucleolus Kinetochore]	NP_002087.2	TFIIF-alpha	[T445, T446, S385, T389]	[PQPPsGKttPNsGDV, QPPsGKttPNsGDVQ, GGssRGNsRPGtPsA, RGNsRPGtPsAEGGS]	[K407]	[TLRAAASkLEQGKRV]		COM_659	P28482 (pp) P27708
P18089	[]	NP_000673.2	Alpha-2B adrenergic receptor	[]	[]	[]	[]			O00141 (pp) P10636-8
O95373	[]	NP_006382.1	Importin-7	[]	[]	[]	[]			P63104 (pp) Q13200
Q5T200	[]	NP_055885.3	Zinc finger CCCH domain-containing protein 13	[]	[]	[]	[]			O00422 (pp) P61981
Q86WV1	[Plasma membrane]	NP_003717.3	SKAP55	[Y295, Y298, Y232]	[TRRKGVDyASyYQGL, KGVDyASyYQGLWDC, EEEKEETyDDIDGFD]	[]	[]			P35249 (pp) P63104
P07437	[Plasma membrane Kinetochore]	NP_821133.1	TUBB	[]	[]	[K58, K103, K379]	[yNEATGGkYVPRAIL, GAGNNWAkGHyTEGA, TAIQELFkRIsEQFT]	K324		P61981 (pp) Q9NYL2
P01889	[Extracellular Cytoplasm]	NP_005505.2	HLAB iso7	[Y344]	[SGGKGGSySQAACSD]	[]	[]			P06493 (pp) P06748-2
P49802	[Plasma membrane Nucleus Extracellular]	NP_002915.3	RGS7	[S434]	[YKLMKSDsYPRFIRS]	[]	[]			P31947 (pp) Q8WU02
Q8ND90	[Nucleolus]	NP_006020.4	Paraneoplastic antigen Ma1	[]	[]	[]	[]		COM_1604	O94921 (pp) P27348
O43166	[]	NP_056371.1	Signal-induced proliferation-associated 1-like protein 1	[]	[]	[]	[]			Q15118 (pp) P08559
P35398-4	[]	!?	RORA iso4	[T128]	[PGEAEPLtPTYNISA]	[]	[]			P31947 (pp) Q5T5U3
P37231	[Nucleus]	NP_005028.4 NP_056953.2 NP_619725.2 NP_619726.2	PPARG	[S112, S112, S112]	[AIkVEPAsPPYYSEK, AIkVEPAsPPYYSEK, AIkVEPAsPPYYSEK]	[]	[]		COM_773	P68400 (pp) O95863
Q9HB96	[Cytoplasm]	NP_068741.1	FANCE	[T346, S374]	[LGLLRLCtWLLALSP, LFLGRILsLTSSASR]	[]	[]		COM_847	P31947 (pp) Q86UW9
Q99698	[Cytoskeleton Cytoplasm]	NP_000072.2	Lysosomal-trafficking regulator	[]	[]	[]	[]			P31749 (pp) Q7Z5N3
AAB58382	[]	!?	ACC2	[S221]	[PTMRPSMsGLHLVKR]	[]	[]			P09769 (pp) Q05397
Q9NVP2	[Cytoplasm]	NP_060624.1	ASF1B	[S198]	[PGLLPENsMDCI]	[]	[]			Q13315 (pp) Q01094
P98175	[]	NP_005667.2	RBM10	[Y905, Y16, Y434]	[LGARGSSyGVTSTES, RGDRTGRyGATDRSQ, SEEPPVDySYYQQDE]	[K382, K652]	[TINVEFAkGSKRDMA, KTAQQIAkDMERWAR]			P00533 (pp) P29353-2
Q14738	[Nucleus Cytoplasm Microtubule]	NP_006236.1	PPP2R5D	[S60, S60, S75, S573]	[PSSNKRPsNSTPPPT, PSSNKRPsNSTPPPT, QLSKIKYsGGPQIVK, KVLLRRKsELPQDVy]	[]	[]		COM_2989	P33981 (pp) P54132
O14975	[Microsome Endoplasmic reticulum]	NP_001153101.1 NP_003636.2	Very long-chain acyl-CoA synthetase	[]	[]	[]	[]			Q92630 (pp) P10636-8
Q14103-3	[]	!?	hnRNP D0 iso3	[]	[]	[K292]	[DQQSGYGkVSRRGGH]			P17252 (pp) P07355
O60716	[Cytoplasm, Nucleus]	NP_001078927.1	CTNND1	[S879]	[LIDRNQKsDKKPDRE]	[]	[]		COM_2901	P06493 (pp) Q9H4X1
P12259	[Plasma membrane Endoplasmic reticulum Golgi apparatus]	NP_000121.2	factor V	[S720]	[LEPEDEEsDADYDYQ]	[]	[]			P63104 (pp) Q96SB9
Q68D09	[]	!?	Putative uncharacterized protein DKFZp686D1968	[]	[]	[]	[]			O14757 (pp) Q9UKI8-2
Q96D96	[]	NP_115745.2	HVCN1	[T29, S97]	[SKFLRHFtVVGDDyH, GMLRKLFsSHRFQVI]	[]	[]			P17612 (pp) O00429
P24844	[]	NP_006088.2 NP_852667.1	MRLC1	[S20, S20, S20, T19, S20, S3, S2, T10, S20, S20, T19]	[KRPQRAtsNVFAMFD, KRPQRAtsNVFAMFD, KRPQRAtsNVFAMFD, KKRPQRAtsNVFAMF, KRPQRAtsNVFAMFD, MssKRAKAKt, MssKRAKAK, sKRAKAKtTKKRPQR, KRPQRAtsNVFAMFD, KRPQRAtsNVFAMFD, KKRPQRAtsNVFAMF]	[]	[]			Q00535 (pp) P07196
P61981	[Endoplasmic reticulum Golgi apparatus Nucleus]	NP_036611.2	14-3-3 gamma	[]	[]	[K49, K119, K124]	[NLLsVAYkNVVGARR, SETQYESkVFYLkMK, ESkVFYLkMKGDYyR]		COM_2309	P06493 (pp) Q9UJX5
Q96LC9	[Mitochondrion]	NP_277038.1	BMF	[S74]	[DKATQTLsPASPSQG]	[]	[]			P04150 (pp) P31947
P41240	[Plasma membrane Early endosome Late endosome]	NP_001120662.1 NP_004374.1	CSK	[S364]	[ALREKKFsTKSDVWS]	[]	[]			Q13464 (pp) Q8N264
O15143	[Nucleolus Cytoplasm]	NP_005711.1	ARPC1B	[T21]	[HAWNKDRtQIAICPN]	[K44, K82]	[KSGAKWTkVHELKEH, NAYVWTLkGRTWKPT]		COM_1623	P61981 (pp) Q14161
O95471	[]	NP_001298.3	claudin 7	[S206]	[RSYPKSNsSKEyV]	[]	[]			P26045 (pp) P61981
P43364	[Cytoplasm]	NP_005357.2	MAGE-A11	[S174]	[EsPsPPQsPQEESFs]	[]	[]	K245		P31749 (pp) P78371
Q14674	[]	NP_036423.4	separase	[T1363, S1399, S1501, S1126, S1126, S1501]	[AGPHVPFtVFEEVCP, KVNFsDDsDLEDPVS, TDNWRKMsFEILRGs, IAPsTNssPVLKTKP, IAPsTNssPVLKTKP, TDNWRKMsFEILRGs]	[]	[]			P48730 (pp) P25054
Q9H204	[Cytoskeleton]	NP_079481.2	MED28	[Y64]	[ASLVSQDyVNGTDQE]	[K176]	[ANIPAPLkPT]		COM_1691	P17252 (pp) P19838
P17706	[]	NP_001193942.1 NP_002819.2 NP_536347.1 NP_536348.1	PTPN2	[]	[]	[K38, K312]	[DYPHRVAkFPENRNR, PNKIMTEkYNGNRIG]			P17252 (pp) P35869
Q9HAT8	[]	NP_067078.1	PELI2	[T290]	[QCPVGLNtLAFPSIN]	[K176]	[GEKAAKWkNPDGHMD]			P17612 (pp) P07949
P32121	[Nucleus Plasma membrane]	NP_004304.1	ARRB2	[T382]	[EFDTNYAtDDDIVFE]	[]	[]		COM_67	P62258 (pp) Q93008
Q9HBH9	[Nucleus]	NP_060042.2 NP_951009.1	Mnk2	[]	[]	[]	[]			P12931 (pp) P51812
O75400	[Cytoplasm, Nuclear matrix]	NP_060362.3	FNBP3	[]	[]	[K196, K680, K870, K873, K874]	[EYKSDSGkPYYYNSQ, HDEKKIIkDILKDKG, ERSYKKSkKHkkKSK, YKKSkKHkkKSKKRR, KKSkKHkkKSKKRRH]		COM_2688	P06493 (pp) Q01581
O95137	[]	!?	CCRK	[]	[]	[]	[]			P62258 (pp) Q9P0K1-3
P08913	[Nucleus Cytoplasm]	NP_000672.3	Alpha-2A adrenergic receptor	[]	[]	[]	[]			P62304 (pp) Q04917
P15923-2	[]	!?	E2A iso2	[T355, S352, S359]	[NFSSsPStPVGsPQG, SSNNFSSsPStPVGs, sPStPVGsPQGLAGT]	[]	[]			P12931 (pp) P61978
P23771	[]	NP_001002295.1	GATA3	[S308]	[IKPkRRLsAARRAGT]	[K292, K304, K346]	[NACGLyHkMNGQNRP, NRPLIKPkRRLsAAR, NACGLYYkLHNINRP]			Q00535 (pp) P04150
Q13009	[Cytoplasm Nucleus]	NP_003244.2	T-lymphoma invasion and metastasis-inducing protein 1	[]	[]	[]	[]		COM_583	O15530 (pp) Q16513
P02686	[Plasma membrane Nucleus]	NP_001020272.1	MBP	[T232, T232]	[KNIVTPRtPPPSQGK, KNIVTPRtPPPSQGK]	[]	[]		COM_388	Q13233 (pp) O14733
P52294	[Nucleus]	NP_002255.3	Importin subunit alpha-1	[]	[]	[]	[]		COM_1740	P17252 (pp) P35398-2
Q5VUW2	[]	!?	Protein FAM53B	[]	[]	[]	[]			P04406 (pp) P63104
P27540	[]	NP_001184254.1 NP_001659.1 NP_848514.1	ARNT	[S77]	[DKERFARsDDEQSSA]	[]	[]		COM_2912	Q13131 (pp) P29474
P48549	[]	NP_002230.1	GIRK1	[S385]	[NSKERHNsVECLDGL]	[]	[]		COM_845	P30305 (pp) P62258
P55060	[Cytoplasm Extracellular Mitochondrion]	NP_001307.2	CSE1L	[]	[]	[K158, K574, K824]	[RTAHSLFkRYRHEFK, SENEYIMkAIMRSFS, MFGMVLEkIIIPEIQ]			P05771-2 (pp) P21730
Q3KP66	[]	NP_001136041.1 NP_060735.2	Uncharacterized protein C1orf106	[]	[]	[]	[]			P06493 (pp) O00429
Q9Y4B5	[]	NP_056025.1	Uncharacterized protein KIAA0802	[]	[]	[]	[]			P63104 (pp) Q01113
P42345	[ytoplasm]	NP_004949.1	mTOR	[S2448, T2446, S2448, T2446, S2481]	[RSRtRtDsySAGQsV, NKRSRtRtDsySAGQ, RSRtRtDsySAGQsV, NKRSRtRtDsySAGQ, tVPEsIHsFIGDGLV]	[K1218]	[VLICRIVkGYTLADE]		COM_880	P63104 (pp) Q9NSK0
Q9GZS3	[]	NP_079510.1	WD repeat-containing protein 61	[]	[]	[]	[]			O94906 (pp) P31946
Q6UUV7	[]	NP_001036039.1 NP_073606.3	CREB-regulated transcription coactivator 3	[]	[]	[]	[]			O60674 (pp) P42224
O60593	[]	!?	Sorbin and SH3 domain-containing protein 2	[]	[]	[]	[]			P63104 (pp) Q9NNW5
Q14653	[]	NP_001562.1	IRF-3	[T135, S386, S385, S396, S398, S402, T404, S405, S396, S398, S402, T404, S405, S396, S398, S402, S173]	[GGGSTSDtQEDILDE, ARVGGAssLENTVDL, MARVGGAssLENTVD, NTVDLHIsNsHPLsL, VDLHIsNsHPLsLts, IsNsHPLsLtsDQYK, NsHPLsLtsDQYKAY, sHPLsLtsDQYKAYL, NTVDLHIsNsHPLsL, VDLHIsNsHPLsLts, IsNsHPLsLtsDQYK, NsHPLsLtsDQYKAY, sHPLsLtsDQYKAYL, NTVDLHIsNsHPLsL, VDLHIsNsHPLsLts, IsNsHPLsLtsDQYK, PCPQPLRsPSLDNPT]	[]	[]		COM_2855	P62937 (pp) P63104
Q7Z2E3	[Nucleolus]	NP_001182177.1 NP_001182178.1 NP_001182179.1 NP_001182180.1 NP_001182181.1 NP_001182183.1 NP_778239.1 NP_778243.1	APTX	[T125]	[AKNPGLEtHRKRKRS]	[]	[]		COM_2507	P06493 (pp) Q9UBF8
Q13464	[Extracellular Golgi apparatus]	NP_005397.1	ROCK1	[]	[]	[K647, K718]	[HLKHNLEkVEGERKE, VAMCEMEkKLKEERE]			P27361 (pp) Q14247
Q07869	[Cytoplasm]	NP_001001930.1	PPARA	[S179, S230, S179, S230]	[RFGRMPRsEKAKLkA, VKARVILsGKASNNP, RFGRMPRsEKAKLkA, VKARVILsGKASNNP]	[]	[]			P78527 (pp) Q9NUW8
Q6AWC2	[]	NP_079225.5	Protein WWC2	[]	[]	[]	[]			P17252 (pp) Q15717
Q9Y2V2	[Nucleus]	NP_055131.2	CaRHSP1	[S52, T23, S52, S30, S32, S41, S52]	[tRRTRtFsATVRASQ, ASVGLLDtPRSRERs, tRRTRtFsATVRASQ, tPRSRERsPsPLRGN, RSRERsPsPLRGNVV, LRGNVVPsPLPtRRT, tRRTRtFsATVRASQ]	[K68]	[PVYKGVCkCFCRSKG]			P68400 (pp) P46060
Q9Y6J0	[Cytoplasm]	NP_036427.1	Calcineurin-binding protein cabin-1	[]	[]	[]	[]		COM_1624	P24941 (pp) Q00059
Q12802	[Cytoplasm Nucleus]	NP_006729.4 NP_009131.2 NP_658913.1	AKAP13	[S1565, S2733]	[LsPFRRHsWGPGKNA, SVsPKRNsISRTHKD]	[]	[]			P24941 (pp) P19338
Q9P0K1-3	[]	!?	Disintegrin and metalloproteinase domain-containing protein 22	[]	[]	[]	[]			P27361 (pp) P78347-2
P05198	[Ribosome Nucleolus Mitochondrion]	NP_004085.1	eIF2A	[S48, S51, S51, S51, S48, S51, S51, S48, S51]	[IEGMILLsELsRRRI, MILLsELsRRRIRSI, MILLsELsRRRIRSI, MILLsELsRRRIRSI, IEGMILLsELsRRRI, MILLsELsRRRIRSI, MILLsELsRRRIRSI, IEGMILLsELsRRRI, MILLsELsRRRIRSI]	[K140]	[TAWVFDDkYKRPGyG]		COM_663	P06493 (pp) Q99638
Q92973	[Nuclear membrane Centrosome]	NP_002261.3	Transportin-1	[]	[]	[]	[]			Q9UQM7 (pp) Q13224
Q9H9C1	[]	NP_001180243.1 NP_001180244.1 NP_001180245.1 NP_001180246.1 NP_071350.2	FLJ12707	[T132, S130]	[LSDALsDtPAKSYAP, QsLSDALsDtPAKSY]	[]	[]			P17612 (pp) O43665
Q92777	[]	NP_003169.2 NP_598328.1	Synapsin-2	[]	[]	[]	[]		COM_34	Q16539 (pp) P42574
Q15323	[]	NP_002268.2	Keratin, type I cuticular Ha1	[]	[]	[]	[]			P17612 (pp) P60983
Q96PU5-5	[]	!?	E3 ubiquitin-protein ligase NEDD4-like	[]	[]	[]	[]			P12931 (pp) Q9Y371
P26038	[Cytoplasm Nucleus Cytoskeleton Mitochondrion]	NP_002435.1	moesin	[T557, T557, T557, T557, T557, T557]	[LGRDKYKtLRQIRQG, LGRDKYKtLRQIRQG, LGRDKYKtLRQIRQG, LGRDKYKtLRQIRQG, LGRDKYKtLRQIRQG, LGRDKYKtLRQIRQG]	[K34, K63, K78, K138, K208, K252, K257, K262, K343, K387]	[QLFDQVVkTIGLREV, TWLKLNKkVTAQDVR, KESPLLFkFRAKFYP, SKYGDFNkEVHKSGY, GVNYFSIkNKKGSEL, RNISFNDkKFVIkPI, NDkKFVIkPIDKkAP, VIkPIDKkAPDFVFy, KEKIEREkEELMERL, RAQSEAEkLAKERQE]		COM_1784	Q13535 (pp) P49736
Q9UQM7-2	[]	!?	CaMK2-alpha iso2	[S332, S332]	[DGVKKRKsssSVQLM, DGVKKRKsssSVQLM]	[]	[]			P17252 (pp) P01589
Q9BXR0	[]	NP_112486.1	QTRT1	[S139]	[DGNETLLsPEKSVQI]	[]	[]			AAA03176 (pp) P68431
Q96J02-2	[]	!?	E3 ubiquitin-protein ligase Itchy homolog	[]	[]	[]	[]			P12931 (pp) P42229
P32004	[Cytoplasm]	NP_000416.1 NP_001137435.1 NP_076493.1	N-CAM L1	[Y1176, S1204, S1248, S1181, T1172, T1172]	[KDEtFGEyRSLEsDN, GDIKPLGsDDSLADy, NDssGAtsPINPAVA, GEyRSLEsDNEEKAF, ARPMKDEtFGEyRSL, ARPMKDEtFGEyRSL]	[]	[]			P63104 (pp) Q5SW79
Q14739	[Mitochondrion Nucleus Cytoplasm]	NP_002287.2	LBR	[S71]	[KGGSTSSsPSRRRGS]	[K55, K190, K594, K601]	[ELKENDIkPLTSFRQ, KEEKYVAkELAVRTF, DEYHCKKkYGVAWEk, kYGVAWEkYCQRVPY]			P17252 (pp) Q9BR76
O00327	[Cytoplasm]	NP_001025443.1 NP_001025444.1 NP_001169.3	BMAL1	[S17, T21]	[STISDFMsPGPtDLL, DFMsPGPtDLLSSSL]	[K538]	[DASSPGGkKILNGGT]			Q15831 (pp) Q96L34
O15379	[Cytoplasm]	NP_003874.2	HDAC3	[S424]	[DHDNDKEsDVEI]	[]	[]	K44	COM_727	P00533 (pp) P11171-4
Q9UER7	[Cytoplasm]	NP_001135441.1 NP_001135442.1 NP_001341.1	Daxx	[S176, S184, S424]	[tNAENtAsQsPRTRG, QsPRTRGsRRQIQRL, EGPSGMAsQGCPSAS]	[K512]	[EKNLEPGkQISRSSG]	K122	COM_3098	P53667 (pp) P60981
P08621	[Cytoplasm]	NP_003080.2	snRNP 70	[S226]	[YDERPGPsPLPHRDR]	[K118, K162]	[NYDTTESkLRREFEV, RDMHSAYkHADGKKI]		COM_612	P61981 (pp) Q99759
P07910	[Cytoplasm Nucleolus Mitochondrion]	NP_001070910.1 NP_001070911.1 NP_004491.2 NP_112604.2	hnRNP C1/C2	[S299, S253, S260, S260]	[EGEDDRDsANGEDDs, ETNVKMEsEGGADDs, sEGGADDsAEEGDLL, sEGGADDsAEEGDLL]	[K39, K50, K170, K216]	[DVEAIFSkYGKIVGC, IVGCSVHkGFAFVQy, GNTSRRGkSGFNSKS, SLLENLEkIEKEQSK]		COM_2721	P28482 (pp) Q14674
P27348	[Nucleus Cytosol]	NP_006817.1	14-3-3 theta	[S232, S232]	[LTLWTsDsAGEECDA, LTLWTsDsAGEECDA]	[K3, K9, K49, K68, K115, K120]	[MEkTELIQkA, EkTELIQkAKLAEQA, NLLSVAYkNVVGGRR, VISSIEQkTDTSDKK, NATNPESkVFYLkMK, ESkVFYLkMKGDYFR]	K9	COM_404	P06493 (pp) Q9UJX2
Q9BT33	[]	!?	LSR protein	[]	[]	[]	[]			P45983 (pp) P40763
P78347-2	[]	!?	TFII-I iso2	[Y248, Y611, S633, S627, S371, S743, S633, S627, Y462, Y357, Y248, Y248]	[EESEDPDyyQyNIQG, KPELVISyLPPGMAS, QsPKRPRsPGSNSKV, INTKALQsPKRPRsP, GIPFRRPsTYGIPRL, GVPFRRPsTFGIPRL, QsPKRPRsPGSNSKV, INTKALQsPKRPRsP, EAHPNDLyVEGLPEN, QSHVEDLyVEGLPEG, EESEDPDyyQyNIQG, EESEDPDyyQyNIQG]	[]	[]			P11142 (pp) P27348
Q9Y4G8	[Plasma membrane]	NP_055062.1	RAPGEF2	[S960]	[KKRVRRSsFLNAKKL]	[]	[]		COM_2695	Q04759 (pp) Q5JVS0
Q9UL42	[Cytoplasm Nucleolus]	NP_009188.1	Paraneoplastic antigen Ma2	[]	[]	[]	[]		COM_1604	P49137 (pp) P49137
Q9UJ70	[]	NP_060037.2	NAGK	[S76]	[RSLGLSLsGGDQEDA]	[]	[]			P68400 (pp) Q14005
Q9H6E5	[]	NP_073741.2	RBM21	[S750]	[HEAAQEWsQGEAGKG]	[]	[]			P12931 (pp) Q14289
Q14676	[Cytoplasm, Cytoplasm]	NP_055456.2	MDC1	[S513, S1068, T341, T1630, S299, S376, T301, T331, T378, T404, S402, S329, S453, T455, S218, T220]	[PGIHLERsQAsTTVD, LAPPPLLsPLLPSIK, EEERIPAtPVVIPMK, tSTDQPVtPKLTSRA, SQPPGEDsDtDVDDD, LQEsQAGsDtDVEEG, PPGEDsDtDVDDDSR, FGFIDsDtDAEEERI, EsQAGsDtDVEEGKA, sMVINsDtDDEEEVs, QAsMVINsDtDDEEE, QPFGFIDsDtDAEEE, QtttERDsDtDVEEE, ttERDsDtDVEEEEL, PFAFNLNsDtDVEEG, AFNLNsDtDVEEGQQ]	[K812, K1402]	[RGRQTVDkVMGIPKE, RKNRssGktPEtLVP]		COM_846	P61981 (pp) Q96N67
P48730	[Plasma membrane Centrosome Golgi apparatus Cytoskeleton Nucleus]	NP_001884.2	CK1-D	[]	[]	[K242]	[TPIEVLCkGYPSEFA]			P63104 (pp) Q5CAQ5
Q8TDQ0	[]	NP_116171.3	TIM3	[Y265]	[IRSEENIyTIEENVY]	[]	[]			P31946 (pp) Q13972
P19338	[]	NP_005372.2	NCL	[T121, T76, S67, T121]	[PGkALVAtPGkKGAA, tKKVAVAtPAkKAAV, SAKKVVVsPtKKVAV, PGkALVAtPGkKGAA]	[K9, K15, K79, K102, K109, K116, K124, K132, K318, K333, K370, K377, K398, K403, K444, K449, K467, K513, K572, K577, K646]	[VKLAKAGkNQGDPkK, GkNQGDPkKMAPPPK, VAVAtPAkKAAVTPG, KKTVtPAkAVttPGk, kAVttPGkKGATPGk, kKGATPGkALVAtPG, ALVAtPGkKGAAIPA, KGAAIPAkGAKNGKN, VGNLNFNkSAPELKT, GISDVFAkNDLAVVD, ALELtGLkVFGNEIk, kVFGNEIkLEKPKGK, DARTLLAkNLPykVt, LAkNLPykVtQDELK, KTEADAEkTFEEkQG, AEkTFEEkQGTEIDG, SLyYTGEkGQNQDYR, FEKATFIkVPQNQNG, NARSQPSkTLFVkGL, PSkTLFVkGLsEDTT, KVTLDWAkPKGEGGF]		COM_503	P68400 (pp) Q04206
O60928	[]	NP_001165887.1 NP_001165888.1 NP_002233.2	KCNJ13	[S201, S287]	[TRPSPLTsVRVSAVL, EICQRRTsYLPSEIM]	[]	[]			P31946 (pp) Q53ET0
P35251	[Cytoplasm, Nucleolus]	NP_002904.3	RFC1	[T506, S518]	[KESKLERtPQKNVQG, VQGKRKIsPSKKESE]	[K634]	[KHAAKFGkFSGKDDG]		COM_22	P05129 (pp) P21730
P43250	[Cytoplasm]	NP_002073.2	GRK6	[S484, T485]	[VLDIEQFstVKGVEL, LDIEQFstVKGVELE]	[]	[]			P48729 (pp) Q13148
Q04760	[]	NP_006699.2	GLO1	[T107]	[ELTHNWGtEDDETQS]	[K148]	[RFEELGVkFVKKPDD]			P06241 (pp) O14522
Q9NZN8	[]	NP_055330.1	NOT2	[S101]	[PQLNRSLsQGTQLPS]	[]	[]		COM_1435	P62258 (pp) Q7KZI7
P50548	[Cytoplasm]	NP_006485.2	ERF	[T526, S246, S251, S161]	[GEAGGPLtPRRVsSD, RGGPEPLsPFPVsPL, PLsPFPVsPLAGPGS, sPtEDPRsPPACSSS]	[]	[]			Q9UBS0 (pp) P05783
Q8NE71	[]	NP_001020262.1 NP_001081.1	ABCF1	[S140, S109]	[AALIQDQsEEEEEEE, KKLsVPtsDEEDEVP]	[]	[]	K582		AAA03176 (pp) O15350-2
Q05193	[Mitochondrion Cytoplasmic vesicle Cytoskeleton Cell surface Perinuclear region]	NP_004399.2	DYN1	[T780, S778, S857]	[RsPtSsPtPQRRAPA, GRRsPtSsPtPQRRA, AsPSRPEsPRPPFDL]	[K598]	[TEQRNVYkDYRQLEL]		COM_34	P31946 (pp) Q9NSK0
Q15643	[Golgi apparatus Nucleus Cytoplasm]	NP_004230.2	Thyroid receptor-interacting protein 11	[]	[]	[]	[]			P31946 (pp) Q9HAP2
O14813	[]	NP_005160.2	PHOX2A	[S153]	[RKQERAAsAKGAAGA]	[]	[]			P17252 (pp) O14493
P14136	[]	NP_002046.1	GFAP	[T7, S13, S38, T7, S13, S38, T7, S8, S13, S38]	[MERRRItsAARRsy, ItsAARRsyVSsGEM, LGPGTRLsLARMPPP, MERRRItsAARRsy, ItsAARRsyVSsGEM, LGPGTRLsLARMPPP, MERRRItsAARRsy, MERRRItsAARRsyV, ItsAARRsyVSsGEM, LGPGTRLsLARMPPP]	[]	[]		COM_2971	Q13315 (pp) Q8TAQ5
O94916	[]	NP_001106649.1 NP_006590.1 NP_619727.2 NP_619728.2 NP_775321.1	NFAT5	[S176]	[LLDNsRMsCQDEGCG]	[]	[]			P31749 (pp) Q86TI0
Q5TCY1	[]	NP_115927.1	TTBK1	[]	[]	[]	[]			P10827 (pp) P27348
P40763	[Nucleus Mitochondrion Cell surface]	NP_644805.1	STAT3	[S727, Y705, Y705, S727, S727, Y705, S727, Y705, S727]	[NTIDLPMsPRTLDSL, DPGSAAPyLKTKFIC, DPGSAAPyLKTKFIC, NTIDLPMsPRTLDSL, NTIDLPMsPRTLDSL, DPGSAAPyLKTKFIC, NTIDLPMsPRTLDSL, DPGSAAPyLKTKFIC, NTIDLPMsPRTLDSL]	[K49, K87, K685]	[DWAyAASkESHATLV, QHNLRRIkQFLQSRY, PKEEAFGkyCRPEsQ]		COM_29	P61981 (pp) Q96NI0
Q96PH1-4	[]	!?	NOX5 iso4	[T494, S498]	[KRLSRSVtMRKsQRS, RSVtMRKsQRSSKGS]	[]	[]			P61981 (pp) Q99873
P53539	[]	NP_001107643.1 NP_006723.2	FosB	[S27]	[SAESQYLsSVDSFGS]	[]	[]		COM_519	Q15418 (pp) P67809
P23975	[]	NP_001034.1	SLC6A2	[S259]	[LWKGVKtsGKVVWIT]	[]	[]			P12931 (pp) P60953
Q92900-2	[]	!?	Regulator of nonsense transcripts 1	[]	[]	[]	[]			P06493 (pp) Q13428
P20941	[Nucleus Extracellular]	NP_002588.3 NP_072098.1	Phosducin	[]	[]	[]	[]			P29597 (pp) P63244
Q9BR83	[]	!?	CTF18	[S87]	[PAAsVGssQGGARKR]	[]	[]			P00519 (pp) P42768
Q99640	[Endoplasmic reticulum, Golgi apparatus]	NP_004194.3	Myt1	[T495, S426]	[LLSLFEDtLDPT, CSLLLDSsLSSNWDD]	[]	[]		COM_137	P61981 (pp) Q71U36
P42574	[Cytoplasm Nucleus]	NP_004337.2	Casp3	[S150]	[FRGDRCRsLTGKPKL]	[K82]	[RETFRNLkYEVRNKN]		COM_717	P49137 (pp) P11831
Q9P2D1	[]	NP_060250.2	CHD-7	[S2471, T2472]	[KFILPNVstPVSDAF, FILPNVstPVSDAFK]	[]	[]			P08670 (pp) P61981
P10412	[Nucleolus]	NP_005312.1	H1E	[T17, T17]	[APAPAEktPVKKKAR, APAPAEktPVKKKAR]	[K16, K45, K62, K89, K105, K135, K136, K167]	[AAPAPAEktPVKKKA, PVSELITkAVAASKE, GVSLAALkkALAAAG, GLKSLVSkGTLVQTk, TGASGSFkLNKKAAS, KKPAGAAkkPKKATG, KPAGAAkkPKKATGA, PAAAAGAkKAKsPKK]	K96		P15056 (pp) P61981
O00238	[]	NP_001194.1	BMPR1B	[]	[]	[]	[]			Q13535 (pp) P16220
Q8N1W1	[]	NP_001073948.2 NP_001171164.1	Rho-guanine nucleotide exchange factor	[]	[]	[]	[]			P06493 (pp) Q15398
Q8NHH9	[]	NP_001129145.1	ARL6IP2	[]	[]	[K314, K321]	[PSFDGRLkDIDEDFk, kDIDEDFkRELRNLV]			P42345 (pp) Q8N122
P18615	[Cytoplasm]	NP_002895.3	Negative elongation factor E	[]	[]	[]	[]		COM_467	P63104 (pp) Q12778
Q71UM5	[]	NP_057004.1	RPS27L	[S27]	[KKKRLVQsPNsyFMD]	[]	[]			P24941 (pp) Q9H1E3
Q6P1L5	[]	NP_775782.2	Protein FAM117B	[]	[]	[]	[]			P31947 (pp) Q96ES7
P35568	[]	NP_005535.1	IRS-1	[S629, S24, S270, S616, S639, S636, S307, S441, S574, S323, S441, S323, S312, S312, S1101, S307, S527, S270, S636, S323, S441]	[VPSGRKGsGDyMPMs, GYLRKPKsMHKRFFV, EFRPRsKsQSSsNCS, DDGyMPMsPGVAPVP, yMPMsPKsVSAPQQI, sGDyMPMsPKsVSAP, TRRSRTEsItATsPA, SPCDFRSsFRSVtPD, RLPGHRHsAFVPTRS, MVGGKPGsFRVRASs, SPCDFRSsFRSVtPD, MVGGKPGsFRVRASs, TEsItATsPASMVGG, TEsItATsPASMVGG, GCRRRHssETFSSTP, TRRSRTEsItATsPA, RFRKRTHsAGtsPTI, EFRPRsKsQSSsNCS, sGDyMPMsPKsVSAP, MVGGKPGsFRVRASs, SPCDFRSsFRSVtPD]	[]	[]		COM_424	P12931 (pp) Q13480
Q9BQG0	[Nucleus Nucleus]	NP_001099008.1	MybBP1A	[]	[]	[K71, K158, K1317]	[RPKGSEMkYALKRLI, KDQEALMkSVKLLQA, sLLQsGAkKKAQVRK]		COM_2793	AAA03176 (pp) P35568
Q9H6Z4	[]	NP_003615.2 NP_015559.2 NP_015561.1	RANBP3	[S126, S126, S126]	[VKRERtssLtQFPPs, VKRERtssLtQFPPs, VKRERtssLtQFPPs]	[K21]	[PPVFVFQkDKGQKSP]		COM_2971	P12931 (pp) P07949
Q8WUM0	[Cytoplasm Kinetochore Microtubule]	NP_060700.2	NUP133	[S50, S27, T28]	[VssPVLFsPVGRRSS, LAGLGPGstPRtAsR, AGLGPGstPRtAsRK]	[]	[]		COM_862	P24941 (pp) Q9Y2W1
Q14432	[Nucleus Cytoplasm]	NP_000912.3	PDE3A	[S492, S312, S428, S438, S465, S312]	[MTLTKSRsFTSSyAI, SKSHRRTsLPCIPRE, IPKRLRRsLPPGLLR, PGLLRRVsStWTtTT, VRRDRSTsIKLQEAP, SKSHRRTsLPCIPRE]	[]	[]			P12931 (pp) P06396
Q9NQC7	[]	NP_056062.1	CYLD	[S436, S441, S432, S444, S439, S418, S422]	[TNGsIGHsPLsLsAQ, GHsPLsLsAQsVMEE, KMPNTNGsIGHsPLs, PLsLsAQsVMEELNT, sIGHsPLsLsAQsVM, TTENRFHsLPFsLTK, RFHsLPFsLTKMPNT]	[]	[]		COM_3079	Q13315 (pp) Q13541
P34932	[Plasma membrane Extracellular Nucleus Cytoplasm Cell surface]	NP_002145.3	HSP70RY	[]	[]	[K272, K430, K603, K679]	[RLSQECEkLKKLMSA, NHAAPFSkVLTFYRK, LYIENEGkMIMQDKL, VDKLAELkNLGQPIK]		COM_3125	P31946 (pp) Q7KZI7
Q8N752	[]	NP_660204.1	CK1-A2	[]	[]	[]	[]			Q16539 (pp) P02511
Q12774	[]	NP_005426.2	Rho guanine nucleotide exchange factor 5	[]	[]	[]	[]			P12931 (pp) Q13936
Q9Y4N0	[]	!?	GAPVD1	[S977]	[APHsssssPsKDssR]	[]	[]			P06493 (pp) O15392
Q9HBY8	[]	NP_057360.2	SGK2	[T253]	[EPEDTTStFCGTPEY]	[]	[]			P27348 (pp) P53355
Q9BXF6	[Microsome Endosome Plasma membrane Nucleus Cytoplasm]	NP_056285.1	Rab11 family-interacting protein 5	[]	[]	[]	[]			P01106 (pp) P27348
P43694	[]	NP_002043.2	GATA4	[S262]	[IKPQRRLsASRRVGL]	[]	[]			P63104 (pp) Q13813
Q6WCQ1	[Nucleus]	NP_055949.2 NP_958431.2	Myosin phosphatase Rho-interacting protein	[]	[]	[]	[]			Q04917 (pp) Q93009
Q9BR76	[]	NP_065174.1	coronin 1B	[S2]	[MsFRKVVRQ]	[K233, K339]	[AIFLADGkVFTTGFS, CEIARFYkLHERKCE]			O95544 (pp) P61981
P55040	[Cytoplasm]	NP_005252.1	Gem	[S261]	[AYQKRKEsMPRKARR]	[]	[]			Q16539 (pp) P78356
Q9NZJ0	[Cytoplasm]	NP_057532.2	RAMP	[S428, T429]	[VTVTSsQstPAKAPR, TVTSsQstPAKAPRA]	[]	[]		COM_2889	P31749 (pp) P55316
O14939	[Endosome Golgi apparatus Nucleus Cytoplasm]	NP_002654.3	PLD2	[S134, S243, T252]	[ARFAVAYsPARDAGN, RWLVVKDsFLLYMCL, LLYMCLEtGAISFVQ]	[]	[]		COM_2944	P54646 (pp) Q13085
Q9P2N5	[]	NP_061862.1	RBM27	[S798, T796]	[SSNLKtPsKLCSGSK, YSSSNLKtPsKLCSG]	[]	[]			P14619 (pp) P14619
O00257	[]	NP_003646.2	CBX4	[T495]	[SLQVkPEtPASAAVA]	[K147]	[RPPGKSGkYYYQLNS]		COM_2877	Q00535 (pp) Q05193
P29353	[Cytoplasm Endoplasmic reticulum membrane]	NP_001123512.1	Shc1	[Y349, Y350, Y427, Y427, T386, S54]	[EEPPDHQyyNDFPGK, EPPDHQyyNDFPGKE, ELFDDPsyVNVQNLD, ELFDDPsyVNVQNLD, PTAPNAQtPSHLGAT, PPLPGDDsPTTLCSF]	[]	[]		COM_75	P17612 (pp) P41161
Q9Y2I6	[]	NP_079452.3	Nlp	[T161, S686, S87, S88]	[SDEEAEStKEAQNEL, LEELHEKsQEVIWGL, VRPSDEDssSLESAA, RPSDEDssSLESAAS]	[]	[]	K495		P17612 (pp) Q9Y6E0
Q15349	[]	NP_001006933.1 NP_066958.2	RSK3	[]	[]	[]	[]	K630		Q9UQM7 (pp) P07101
Q06210-2	[]	!?	GFAT iso2	[S243]	[CNLSRVDsttCLFPV]	[]	[]			Q13315 (pp) P55072
Q9UBS5	[Nucleus]	NP_001461.1 NP_068703.1 NP_068704.2	Gamma-aminobutyric acid type B receptor subunit 1	[]	[]	[]	[]		COM_329	P31749 (pp) O15151
P45985	[Nucleus Cytosol]	NP_003001.1	SEK1	[S80, T261, S257, T261, S257, T261]	[IERLRTHsIESSGKL, LVDsIAKtRDAGCRP, ISGQLVDsIAKtRDA, LVDsIAKtRDAGCRP, ISGQLVDsIAKtRDA, LVDsIAKtRDAGCRP]	[K131]	[SGQIMAVkRIRSTVD]	K143	COM_874	P05771 (pp) P31749
P48048	[]	NP_000211.1	ROMK	[Y337, S4, S201]	[SKTKEGKyRVDFHNF, MNAsSRNVFDT, FSKNAVIsKRGGKLC]	[]	[]			P21333 (pp) P61981
P62195	[Nucleus]	NP_002796.4	PSMC5	[S120]	[RVALRNDsYTLHKIL]	[K222]	[SGSELVQkFIGEGAR]		COM_3093	Q16539 (pp) Q8WYK2
P07947	[Plasma membrane]	NP_005424.1	Yes	[Y536]	[FTATEPQyQPGENL]	[]	[]		COM_530	P24941 (pp) Q14207
Q14244	[Nucleus Microtubule]	NP_003971.1	MAP7	[S209]	[ssAtLLNsPDRARRL]	[]	[]			P49407 (pp) P62258
Q9NYF3	[Cytoplasm]	NP_057689.1	Protein FAM53C	[]	[]	[]	[]			P31946 (pp) Q9HCG8
Q01954	[Cytoplasm Centrosome Mitochondrion]	NP_001708.3	basonuclin 1	[S541]	[KKKsRKSsMPIKIEK]	[]	[]			P45983 (pp) P05067-4
P10415	[Endoplasmic reticulum Nucleus Cytoplasm Cytosol Mitochondrial membrane]	NP_000624.2 NP_000648.2	Bcl-2	[T56, T74, S87, T56, T74, S87, T56, S70, S70, S87, T69, S87, T56]	[FSSQPGHtPHPAASR, ARtsPLQtPAAPGAA, AAAGPALsPVPPVVH, FSSQPGHtPHPAASR, ARtsPLQtPAAPGAA, AAAGPALsPVPPVVH, FSSQPGHtPHPAASR, RDPVARtsPLQtPAA, RDPVARtsPLQtPAA, AAAGPALsPVPPVVH, SRDPVARtsPLQtPA, AAAGPALsPVPPVVH, FSSQPGHtPHPAASR]	[]	[]		COM_2911	Q16539 (pp) P53667
Q13507	[]	NP_001124170.1 NP_003296.1	TRPC3	[T11, S263, S712]	[SPSLRRMtVMREKGR, KNDYRKLsMQCKDFV, PPFSLVPsPKSFVYF]	[]	[]		COM_735	P51955 (pp) O14777
O75044	[Cytoplasm]	NP_001036223.1 NP_001164108.1 NP_056141.2	SRGAP2	[]	[]	[K226, K230, K232, K234]	[HVRRSSVkKIEkMkE, SSVkKIEkMkEkRQA, VkKIEkMkEkRQAKY, KIEkMkEkRQAKYTE]			AAA03176 (pp) Q9HBA0
P51692	[Nucleus]	NP_036580.2	STAT5B	[Y699, Y699]	[TAKAVDGyVkPQIKQ, TAKAVDGyVkPQIKQ]	[K701]	[KAVDGyVkPQIKQVV]		COM_2588	P24941 (pp) Q01196-8
Q15762	[]	NP_006557.2	DNAM-1	[S329]	[yVNyPTFsRRPKTRV]	[]	[]			Q05513 (pp) O43315
Q14289	[Nucleus Nucleoplasm Plasma membrane Focal adhesion Perinuclear region]	NP_004094.3 NP_775266.1 NP_775267.1 NP_775268.1	Pyk2	[Y402, Y402]	[CsIEsDIyAEIPDEt, CsIEsDIyAEIPDEt]	[]	[]		COM_407	Q13976 (pp) P78347-2
P49815	[Cytoplasm Golgi apparatus Nucleus Perinuclear region]	NP_000539.2	tuberin	[S939, S981, T1462, S1254, S664, S664, S1798]	[SFRARSTsLNERPKS, AFRCRSIsVSEHVVR, GLRPRGYtISDSAPS, TALYKSLsVPAASTA, KKTSGPLsPPTGPPG, KKTSGPLsPPTGPPG, GQRKRLIsSVEDFTE]	[]	[]		COM_3115	P06493 (pp) Q9UKX7
Q8IUK7	[]	!?	ALB protein	[]	[]	[]	[]			P31749 (pp) P15056
Q7Z5Y7	[]	NP_775833.2	BTB/POZ domain-containing protein KCTD20	[]	[]	[]	[]		COM_1604	Q13315 (pp) Q9UQE7
Q13309	[]	NP_005974.2	SKP2	[S64]	[sNLGHPEsPPRKRLK]	[]	[]		COM_913	Q04917 (pp) Q9Y6Q9
P07948	[Cytoplasm Nucleus]	NP_001104567.1 NP_002341.1	Lyn	[Y507]	[ytAtEGQyQQQP]	[]	[]		COM_324	P04049 (pp) P31946
Q92569	[]	NP_001107644.1 NP_003620.3	PIK3R3	[Y341]	[NEDADENyFINEEDE]	[]	[]		COM_2898	P31947 (pp) Q6WCQ1
Q96BR1	[Nucleus]	NP_001028750.1 NP_001191102.1 NP_037389.4 NP_733827.2	SGK3	[T320]	[AISDTTTtFCGTPEY]	[]	[]			P45983 (pp) P35222
Q9HAW4	[Cytoplasm]	NP_071394.2	claspin	[S30, T916]	[EADSPSDsGQGsYET, DELLDLCtGKFTSQA]	[K891, K925]	[RNQyQALkPRLPLAS, KFTSQAEkHLPRKSD]		COM_3126	P68400 (pp) Q96PX8
P68366	[Microtubule]	NP_005991.1	TUBA4A	[]	[]	[K40, K163, K280, K311, K370, K394, K401]	[DGQMPSDkTIGGGDD, RLSVDYGkKSKLEFS, APVISAEkAyHEQLS, KCDPRHGkYMACCLL, VPGGDLAkVQRAVCM, AWARLDHkFDLMYAk, kFDLMYAkRAFVHWY]	K370	COM_672	P17252 (pp) Q04206
P49796	[Cytosol Membrane fraction]	NP_060260.3 NP_066929.1 NP_570613.2 NP_602299.1 NP_652759.3 NP_652760.2	Regulator of G-protein signaling 3	[]	[]	[]	[]			P13639 (pp) P63104
Q9H310	[Secretory granule]	NP_065140.3	RHBG	[Y429, Y429]	[SPPDSQHyEDQVHWQ, SPPDSQHyEDQVHWQ]	[]	[]			Q15418 (pp) P49841
Q71U36	[Nucleolus Microtubule Nucleus]	NP_006000.2	TUBA1A	[]	[]	[K40, K60, K112, K163, K311, K326, K370, K394, K401]	[DGQMPSDkTIGGGDD, FSETGAGkHVPRAVF, RGHYTIGkEIIDLVL, RLSVDYGkKSKLEFS, KCDPRHGkYMACCLL, YRGDVVPkDVNAAIA, VPGGDLAkVQRAVCM, AWARLDHkFDLMYAk, kFDLMYAkRAFVHWY]	K370	COM_265	P43405 (pp) P12318
Q9HC16	[]	NP_068594.1	APOBEC3G	[T32]	[PILSRRNtVWLCYEV]	[]	[]	K334		Q04917 (pp) Q9UL42
Q03393	[Cytoplasm]	NP_000308.1	PTS	[S19, S19]	[AQVSRRIsFSASHRL, AQVSRRIsFSASHRL]	[]	[]			P63104 (pp) Q02790
Q9Y6E0	[Nucleus]	NP_001027467.2 NP_003567.2	MST3	[T190, T18]	[DtQIKRNtFVGtPFW, ALNKRRAtLPHPGGS]	[]	[]			P46527 (pp) P61981
Q15075	[Cytoplasm Nucleus Cytosol]	NP_003557.2	EEA1	[T1392]	[CSAKNALtPSSKKPV]	[]	[]		COM_2606	Q13164 (pp) Q96G51
P10398	[Cytoplasm Nucleus]	NP_001645.1	A-Raf	[Y301, Y302]	[LGYRDsGyyWEVPPS, GYRDsGyyWEVPPSE]	[]	[]			P06493 (pp) Q06830
P30041	[Lysosome]	NP_004896.1	1-Cys PRX	[T176]	[TAEKRVAtPVDWKDG]	[K62, K208]	[KLAPEFAkRNVKLIA, FPKGVFTkELPSGKK]			P31946 (pp) P32418
Q13136	[Cytoplasm Nucleus, Plasma membrane]	NP_003617.1	liprin alpha 1	[]	[]	[K801, K804]	[LHKAPKKkGIkSSIG, APKKkGIkSSIGRLF]		COM_1676	P03372 (pp) P27348
Q16665	[Nucleolus Cytoplasm]	NP_001521.1 NP_851397.1	HIF1A	[S641, S643]	[DIKILIAsPSPTHIH, KILIASPsPTHIHKE]	[K389, K532]	[DTSSLFDkLkKEPDA, SDMVNEFkLELVEkL]	K547	COM_331	P35626 (pp) P51681
P08581	[Cytoplasm]	NP_000236.2 NP_001120972.1	Met	[S985, S985, S985, Y1234, Y1235, Y1349, Y1356, Y1234, Y1235, Y1349, Y1356, Y1349, Y1356]	[PHLDRLVsARsVsPt, PHLDRLVsARsVsPt, PHLDRLVsARsVsPt, RDMyDKEyysVHNKT, DMyDKEyysVHNKTG, STFIGEHyVHVNAty, yVHVNAtyVNVKCVA, RDMyDKEyysVHNKT, DMyDKEyysVHNKTG, STFIGEHyVHVNAty, yVHVNAtyVNVKCVA, STFIGEHyVHVNAty, yVHVNAtyVNVKCVA]	[]	[]		COM_2558	P27348 (pp) Q9Y4H2
Q9BWU1	[Cytoplasm]	NP_055891.1	CDK11	[]	[]	[]	[]			P16591 (pp) P31946
Q96HZ4	[]	NP_061115.2	HES6	[S183]	[GPGDDLCsDLEEAPE]	[]	[]			P06493 (pp) P18031
O15392	[Cytoskeleton Centrosome Chromosome Microtubule]	NP_001012271.1	survivin	[T34, T117, S20]	[FLEGCACtPERMAEA, KNKIAKEtNNKKKEF, FLKDHRIsTFKNWPF]	[]	[]		COM_2873	O14965 (pp) O95983
Q86W92-2	[]	!?	Liprin-beta-1	[]	[]	[]	[]			Q13131 (pp) P50552
P55957	[]	NP_001187.1 NP_932070.1 NP_932071.1	BH3-interacting domain death agonist	[]	[]	[]	[]		COM_2685	Q02241 (pp) Q04917
Q02779	[]	NP_002437.2	MLK2	[]	[]	[]	[]			P24941 (pp) Q02535
P12931	[Plasma membrane Cytoplasm]	NP_005408.1	Src	[S74, Y337, Y418, Y529, S11, Y418, Y418, S16, Y418, Y529]	[NssDtVtsPQRAGPL, VVSEEPIyIVTEYMS, RLIEDNEytARQGAK, FTSTEPQyQPGENL, KSKPKDAsQRRRsLE, RLIEDNEytARQGAK, RLIEDNEytARQGAK, DAsQRRRsLEPAENV, RLIEDNEytARQGAK, FTSTEPQyQPGENL]	[]	[]		COM_666	O75582 (pp) Q04206
P39019	[]	NP_001013.1	RPS19	[S59, S59]	[WFYTRAAsTARHLYL, WFYTRAAsTARHLYL]	[K23, K77, K111]	[RALAAFLkKSGKLKV, AGVGSMTkIYGGRQR, LQALEGLkMVEKDQD]			P68400 (pp) P51946
P12270	[Nucleus Nucleolus Nuclear membrane]	NP_003283.2	TPR	[S1679, S1676, T1677]	[TPVVstPsKVTAAAM, IKPTPVVstPsKVTA, KPTPVVstPsKVTAA]	[K252, K312, K345, K428, K457, K713, K723, K748, K755]	[TSNEHLQkHVEDLLT, RAVEELHkLLKEAGE, MEKEMLEkIGRLEKE, KYLDEIVkEVEAKAP, AVASLSVkLEQAMKE, DLRSQNTkISTQLDF, TQLDFASkRYEMLQD, SLHERNQkLTATTQk, kLTATTQkQEQIINT]			P62258 (pp) Q8N1W1
P14679	[Endoplasmic reticulum Cytoplasm]	NP_000363.1	TYR	[S523, S527]	[MEKEDYHsLYQsHL, DYHsLYQsHL]	[]	[]		COM_115	P28482 (pp) P32004
Q96HA8	[]	NP_060494.1	Protein N-terminal glutamine amidohydrolase	[]	[]	[]	[]			P31749 (pp) P51617
Q92688	[Nucleolus Cytoplasm]	NP_006392.1	ANP32B	[T244]	[GEKRKREtDDEGEDD]	[K86]	[GLDMLAEkLPNLTHL]		COM_2957	P61981 (pp) Q8NEB9
Q9NPC2	[]	NP_057685.1	Potassium channel subfamily K member 9	[]	[]	[]	[]			O96013 (pp) P61981
Q13796	[]	NP_001640.1	APXL	[]	[]	[K1341]	[LDPSVKIkTTMDLME]			P63104 (pp) Q96HR9
Q96QT4	[Cytoplasm]	NP_060142.3	ChaK1	[S1543, T1482, T1830, S1446, S1387, S1779, S1456, S1193, T1537, T1163, S1567, S1598, S1695, S1527, S1287, T1471, S1463, T1583, S1404, S1660, S1860, T1685, S1271, T1542, T1435, S1468, S1615, S1390, T1455, S1358, T1551, S1477, S1258, S1851, T1508, S1407, T1405, S1513, S1476, S1569, T1505, S1493, S1255, S1191, T1265, S1533]	[GtLNGLtsPFKPAMD, VssLAGFtDCHRTSI, DLKRNDYtPDKIIFP, AFVGHRDsMDLQRFK, KNQKLGSsSTsIPHL, GENLTDPsVIKAEEK, LQRFKEtsNKIKILs, DDKFHsGsEERIRVT, EMPsEEGtLNGLtsP, DGPKLFLtEEDQKKL, RNNLMRLsQsIPFTP, SPNILNNsMSSWSQL, FNQMKPKsIPYSPRF, DWLQDRPsNREMPsE, DDGPVRPsVWKKHGV, NNNTsENtLKRVssL, sNKIKILsNNNTsEN, PPRGEPVtVYRLEES, PPTKFFVstPsQPSC, EVVNTWSsIYKEDTV, KESESTNsVRLML, QRAAQKLtFAFNQMK, ItRELSIsKHLAQNL, EGtLNGLts…	[]	[]			P24941 (pp) Q8N3F8
Q9UQE7	[Nucleolus Chromosome Mitochondrion Kinetochore]	NP_005436.1	bamacan	[S1067, S1083, S1067]	[GDVEGsQsQDEGEGs, ESERGsGsQSSVPSV, GDVEGsQsQDEGEGs]	[K105, K106, K140, K215, K336, K1190]	[LRRVIGAkkDQYFLD, RRVIGAkkDQYFLDK, SNPYYIVkQGKINQM, EELAQyQkWDKMRRA, ERQKLLEkIEEKQKE, ADKFYGVkFRNKVSH]		COM_958	P28482 (pp) Q15788
Q9NRR6	[Microsome]	NP_063945.2	72 kDa inositol polyphosphate 5-phosphatase	[]	[]	[]	[]			P63104 (pp) Q99832
P52945	[]	NP_000200.1	PDX1	[T11, S61, S66, S61, S66, S61, S66]	[EEQYYAAtQLYKDPC, LGALEQGsPPDIsPY, QGsPPDIsPYEVPPL, LGALEQGsPPDIsPY, QGsPPDIsPYEVPPL, LGALEQGsPPDIsPY, QGsPPDIsPYEVPPL]	[]	[]		COM_815	Q16539 (pp) Q02078
Q96E09	[Cytoplasm]	NP_612206.3	C9orf42	[S143]	[RIDFIPVsPAPsPtR]	[]	[]			P49720 (pp) P63104
P47736	[]	NP_001139129.1 NP_001139130.1 NP_002876.2	Rap1GAP	[]	[]	[K262, K378, K384]	[VYCNFRNkEIMFHVS, NAEYACYkAEKFAkL, YkAEKFAkLEERTRA]		COM_404	P31946 (pp) Q15418
Q9Y618	[Cytoplasm]	NP_001070729.2 NP_001193583.1 NP_006303.4	SMRT	[S2514, S2410]	[CSQYEtLsDSE, AKVSGRPsSRKAKSP]	[K878, K959, K1210, K1240, K1787, K1962, K2025, K2029]	[EEGPAKGkDAEAAEA, RANAsPQkPLDLKQL, VPGGSITkGIPSTRV, TPADVLYkGTITRII, GGPTHLTkPTTTSSS, TGHAFLAkPPARSGL, ASDPHREkTQSkPFS, HREkTQSkPFSIQEL]			P43405 (pp) P51452
Q15910	[]	NP_004447.2	EZH2	[S21]	[CWRKRVKsEYMRLRQ]	[]	[]		COM_925	P31946 (pp) Q6PKG0
Q15287	[]	NP_006702.1	RNPS1	[S53]	[KGATKESsEKDRGRD]	[K218]	[ENPDEAEkALKHMDG]		COM_731	P62258 (pp) Q99759
P56945	[]	NP_001164185.1 NP_001164186.1 NP_001164187.1 NP_001164188.1 NP_001164189.1 NP_001164190.1 NP_001164191.1 NP_001164192.1 NP_055382.2	Breast cancer anti-estrogen resistance protein 1	[]	[]	[]	[]		COM_769	P27361 (pp) Q08499-2
P14618	[Perinuclear region Extracellular Cytosol]	NP_872270.1	Pyruvate kinase isozymes M1/M2	[]	[]	[]	[]		COM_2750	Q96GD4 (pp) Q9NQS7
P53004	[Nucleus]	NP_000703.2	BVR	[S230, Y72, Y83, Y198, Y228, Y291]	[LKRNRyLsFHFKSGS, SQEVEVAyICSESSS, ESSSHEDyIRQFLNA, EERKEDQyMKMTVCL, PGLKRNRyLsFHFKS, LAEEIQKyCCSRK]	[K248, K253, K269]	[VPNVGVNkNIFLkDQ, VNkNIFLkDQNIFVQ, LLGQFSEkELAAEKK]			P05771 (pp) P21730
P02511	[]	NP_001876.1	CRYAB	[S59]	[PsFLRAPsWFDTGLS]	[K92]	[SPEELKVkVLGDVIE]		COM_2501	Q13535 (pp) O14757
Q9UPZ9	[]	NP_055735.1 NP_057597.2	ICK	[T157]	[IRSKPPytDyVSTRW]	[]	[]			P62258 (pp) Q9UK53
O00482	[]	NP_003813.1 NP_995582.1	NR5A2	[S510]	[LPEIRAIsMQAEEYL]	[]	[]			Q04917 (pp) Q8IVT5
Q13435	[]	NP_006833.2	SF3B2	[Y569, Y356]	[TIHGDLYyEGKEFET, VTEEPEIyEPNFIFF]	[K252]	[KIPQALEkILQLKES]		COM_829	P68400 (pp) P05114
P67809	[Nucleus]	NP_004550.2	YB-1	[S102, S102, S102]	[NPRKYLRsVGDGETV, NPRKYLRsVGDGETV, NPRKYLRsVGDGETV]	[K64, K81]	[TKVLGTVkWFNVRNG, FINRNDTkEDVFVHQ]	K137	COM_2805	P33176 (pp) P63104
P20042	[Nucleolus]	NP_003899.2	eIF2B	[S67, S2]	[DTRKKDAsDDLDDLN, MsGDEMIFD]	[K265, K293]	[IKGRFQQkQIENVLR, SPDTILQkDTRLyFL]		COM_3030	P06239 (pp) Q04759
P45983-2	[]	!?	JNK1 iso2	[Y185, T183]	[TSFMMtPyVVTRYYR, AGTSFMMtPyVVTRY]	[]	[]			Q04917 (pp) Q9Y2U5
P52907	[]	NP_006126.1	CAPZA1	[S9]	[ADFDDRVsDEEKVRI]	[K19, K97, K273]	[EKVRIAAkFITHAPP, PRNKISFkFDHLRKE, RTKIDWNkILSYKIG]		COM_2746	Q13882 (pp) AAA95963
P17936	[Nucleus Cytoplasm]	NP_000589.2 NP_001013416.1	IGFBP-3	[S194, S138, S140]	[KVDYESQsTDTQNFs, PPAPGNAsEsEEDRS, APGNAsEsEEDRSAG]	[]	[]		COM_409	P43403 (pp) P43403
Q12888	[Cytoplasm]	NP_001135452.1	53BP1	[T1609, T1612, S1219, S29, S25]	[LGPyEAVtPLtKAAD, yEAVtPLtKAADIsL, DDtEsLHsQGEEEFD, IEDsQPEsQVLEDDS, PCLIIEDsQPEsQVL]	[K1667]	[SMGVLSGkRKLItsE]		COM_2959	P68400 (pp) P10244
Q96EA4	[]	NP_060255.3	CCDC99	[S513, S515]	[SIHtPVVsLsPHKNL, HtPVVsLsPHKNLPV]	[]	[]			P49841 (pp) P03372
Q15029	[Nucleolus Cytoplasm]	NP_001136077.1 NP_004238.3	116 kDa U5 small nuclear ribonucleoprotein component	[]	[]	[]	[]		COM_618	Q99986 (pp) P68431
Q9UMS4	[Nucleolus]	NP_055317.1	PRPF19	[]	[]	[K122, K261]	[RVIARLTkEVTAARE, EQILATLkGHTKKVT]		COM_1427	Q13535 (pp) P39880
Q14978	[Cytoplasm]	AAH01883.1	NOLC1	[T607, T610]	[AKKIKLQtPNtFPKR, IKLQtPNtFPKRKKG]	[]	[]		COM_2721	P21731 (pp) P63104
Q9NZH5	[]	NP_006598.2	PTTG2	[S165]	[LFQLGPPsPVKMPSP]	[]	[]			P12931 (pp) O14641
P55196	[]	NP_001035089.1 NP_001193937.1	Afadin	[]	[]	[]	[]			Q13153 (pp) Q92934
A6ND36	[]	NP_001035088.2	Protein FAM83G	[]	[]	[]	[]			P27348 (pp) Q7Z401
P10827	[]	NP_001177847.1 NP_001177848.1 NP_003241.2 NP_955366.1	Thyroid hormone receptor alpha	[]	[]	[]	[]	K190	COM_1629	P21580 (pp) P61981
O96009	[Integral to membrane]	NP_004842.1	Napsin-A	[]	[]	[]	[]		COM_1052	Q04917 (pp) Q9UHB6
P12272	[Cytoplasm Nucleolus Extracellular]	NP_002811.1 NP_945315.1 NP_945316.1 NP_945317.1	PTHrP	[T121]	[YKEQPLKtPGKKKKG]	[]	[]			P51572 (pp) P63104
Q92499	[Nucleolus]	NP_004930.1	DDX1	[]	[]	[K239, K268, K281]	[VLKNAELkFNFGEEE, APDGYIVkSQHSGNA, NAQVTQTkFLPNAPK]		COM_1422	O14746 (pp) P63104
Q01082	[Plasma membrane Cytoskeleton Nucleus]	NP_003119.2 NP_842565.2	SPTBN1	[S2110, T2159, T2159]	[PEPSTKVsEEAESQQ, NGAtEQRtssKEssP, NGAtEQRtssKEssP]	[K90, K124, K224, K924, K1815, K1913, K1989, K2269, K2362]	[RDGRMLIkLLEVLSG, DKALQFLkEQRVHLE, PDLIDFDkLKKSNAH, HSGHPSEkEIKAQQD, HKFYHDAkEIFGRIQ, RLVDTGDkFRFFSMV, HYASEEIkEKLLQLT, CEVALDYkKKKHVFK, KRFSLFGkKK]		COM_624	P28482 (pp) Q13541
P50402	[Plasma membrane Cytoplasm Endoplasmic reticulum Mitochondrion]	NP_000108.1	emerin	[Y41, Y59, Y182, Y19, Y90, Y74, Y94, Y95, Y99, Y105, Y85, Y161, Y167, Y181, Y41, Y59, Y19, Y90, Y74, Y94, Y95, Y99, Y105, Y85, Y155, Y161, Y167, S49]	[yEKKIFEyETQRRRL, sSsAAssysFsDLNs, sSLDLsyyPTSSSTS, LTTLLRRyNIPHGPV, LLyQsKGyNDDyyEE, tRGDADMyDLPKKED, sKGyNDDyyEESyFT, KGyNDDyyEESyFTT, DDyyEESyFTTRtyG, SyFTTRtyGEPESAG, KKEDALLyQsKGyND, MyGRDSAyQsITHyR, AyQsITHyRPVsAsR, RsSLDLsyyPTSSST, yEKKIFEyETQRRRL, sSsAAssysFsDLNs, LTTLLRRyNIPHGPV, LLyQsKGyNDDyyEE, tRGDADMyDLPKKED, sKGyNDDyyEESyFT, KGyNDDyyEESyFTT, DDyyEESyFTTRtyG, SyFTTRtyGEPESAG, KKEDALL…	[]	[]			P53667 (pp) P63104
Q6UUV9	[Cytoplasm, Nucleus]	NP_001091952.1	CREB-regulated transcription coactivator 1	[]	[]	[]	[]			P31947 (pp) Q9H4L5
P62913	[Nucleolus Nucleoplasm Mitochondrion]	NP_000966.2 NP_001186731.1	RPL11	[T46]	[LEQLtGQtPVFSkAR]	[K51, K84, K158]	[GQtPVFSkARYTVRS, kAEEILEkGLkVREY, GAkHRISkEEAMRWF]		COM_2891	P68400 (pp) O75925
Q567R6	[]	!?	Single-stranded DNA binding protein 1	[]	[]	[]	[]			Q13315 (pp) Q8IY92
P49789	[Plasma membrane]	NP_001159715.1 NP_002003.1	FHIT	[Y113]	[FHRNDSIyEELQKHD]	[]	[]		COM_3050	P12931 (pp) Q9NYF8
P41212	[]	NP_001978.1	Tel	[S213, S257, S257, S22]	[DNMIRRLsPAERAQG, ESHPKPSsPRQESTR, ESHPKPSsPRQESTR, IsytPPEsPVPSyAs]	[K11, K302]	[TPAQCSIkQERIsyt, DGLHREGkPINLsHR]		COM_3078	Q08881 (pp) P42680
P00749	[]	NP_001138503.1 NP_002649.1	uPA	[S158, S323]	[CADGKKPsSPPEELK, TGFGKENsTDYLYPE]	[]	[]		COM_546	P49137 (pp) Q9NQC3-2
Q7RTN6	[Nucleus]	NP_001003786.1 NP_001003787.1 NP_001003788.1 NP_001159441.1 NP_001159442.1 NP_699166.2	STRAD	[T329, T419]	[GLSDSLTtSTPRPSN, SGIFGLVtNLEELEV]	[]	[]		COM_983	P24941 (pp) P04637
Q14005	[Extracellular Cytoplasm]	AAQ86961.1	IL-16	[T757, S743]	[TQGHPDGtPPKLDTA, MPLQPNAsLNEEEGT]	[]	[]			P03372 (pp) Q04917
O75952	[Cell projection]	NP_036321.2	CABYR	[T151, S155]	[PATPKTTtPPSsPPP, KTTtPPSsPPPTAVS]	[]	[]			Q04917 (pp) Q61214
O00506	[Cytosol]	NP_006365.2	YSK1	[]	[]	[]	[]			P68400 (pp) P60983
Q9UFC0	[]	NP_690852.1	DKFZp434K1815	[S245, S243]	[VPLSLsPsKRACAsP, DDVPLSLsPsKRACA]	[]	[]			P26599 (pp) P63104
Q14207	[]	NP_002510.2	NPAT	[T1270, T1350, S779, S1100, S775]	[SDLPVPRtPGSGAGE, ISRTTSAtPLKDNTQ, ILSsPTKsPTKNAEL, VSFPNLDsPNVSSTL, LPTIILSsPTKsPTK]	[K1228]	[LSVGTAVkDLKQEQT]		COM_158	Q06187 (pp) Q06187
P09382	[Cytoplasm Extracellular Plasma membrane]	NP_002296.1	LGALS1	[]	[]	[K28]	[GEVAPDAkSFVLNLG]		COM_455	Q13882 (pp) Q9UGK3
Q9P0K1	[]	NP_068369.1	Disintegrin and metalloproteinase domain-containing protein 22	[]	[]	[]	[]		COM_2945	P49841 (pp) P49841
O43464	[Endoplasmic reticulum Cytoplasm]	NP_037379.1	HtrA2	[S212, S212]	[RVRVRLLsGDTYEAV, RVRVRLLsGDTYEAV]	[]	[]			Q9UQM7 (pp) Q00613
P41279	[]	NP_005195.2	Cot	[S400]	[EDQPRCQsLDSALLE]	[]	[]		COM_2298	P48729 (pp) Q13158
P52566	[Mitochondrion]	NP_001166.3	RhoGDI beta	[Y153, Y24]	[YGPRPEEyEFLTPVE, ELDSkLNykPPPQkS]	[K21, K25, K30, K40, K47, K95, K102, K124, K175]	[DDDELDSkLNykPPP, LDSkLNykPPPQkSL, NykPPPQkSLKELQE, KELQEMDkDDESLIk, kDDESLIkYKKTLLG, TGDLEALkKETIVLk, kKETIVLkEGSEYRV, RDIVSGLkYVQHTYR, ARGTYHNkSFFTDDD]			O14757 (pp) Q5SRQ6
Q08AD1	[]	NP_982284.1	Calmodulin-regulated spectrin-associated protein 2	[]	[]	[]	[]			Q13535 (pp) Q7Z6Z7
P38919	[Nucleolus]	NP_055555.1	ATP-dependent RNA helicase eIF4A-3	[T163]	[GQHVVAGtPGRVFDM]	[K60, K296, K321]	[IYAYGFEkPSAIQQR, KVDWLTEkMREANFT, KERESIMkEFRSGAS]		COM_1010	Q9H2X6 (pp) O00257
P62826	[Cytoplasm Mitochondrion]	NP_006316.1	RAN	[S135]	[DRKVKAKsIVFHRKK]	[K37, K60, K71, K99, K159]	[HLTGEFEkKYVATLG, HTNRGPIkFNVWDTA, WDTAGQEkFGGLRDG, VTSRVTYkNVPNWHR, KSNyNFEkPFLWLAR]	K71	COM_877	P11274 (pp) P63104
Q13671	[]	NP_004283.2	Rin1	[S351]	[RPLLRsMsAAFCSLL]	[]	[]		COM_2751	P68400 (pp) P11387
Q13363	[Cytoplasm]	NP_001012632.1 NP_001319.1	CtBP1	[S422, S422, S158]	[AHPPHAPsPGQTVkP, AHPPHAPsPGQTVkP, REGTRVQsVEQIREV]	[]	[]		COM_2462	P27361 (pp) P03372
P14598	[]	NP_000256.3	p47phox	[S328, S304, S379, S315, S320, S359, S370, S328, S303, S304, S345, S348, S345, S348, S283, S208, S379, S315, S320, S359, S370, S328, S303, S304, S379, S315, S320, S359, S370, S328, S303, S304, S320, S345, S348, S359, S370, T133, T138, T153, S288, T356, S345, S348, S328, S320, S359, S370]	[QDAYRRNsVRFLQQR, GAPPRRssIRNAHSI, DLILNRCsESTKRKL, AHSIHQRsRKRLsQD, QRsRKRLsQDAYRRN, EERQtQRsKPQPAVP, PAVPPRPsADLILNR, QDAYRRNsVRFLQQR, RGAPPRRssIRNAHS, GAPPRRssIRNAHSI, QARPGPQsPGsPLEE, PGPQsPGsPLEEERQ, QARPGPQsPGsPLEE, PGPQsPGsPLEEERQ, PSMyLQKsGQDVsQA, KRGWIPAsFLEPLDS, DLILNRCsESTKRKL, AHSIHQRsRKRLsQD, QRsRKRLsQDAYRRN, EERQtQRsKPQPAVP, PAVPPRPsADLILNR, QDAYRRNsVRFLQQR, RGAPPRRssIRNAHS, GAPPRRs…	[]	[]			P31947 (pp) Q8WUI4
Q9NP62	[]	NP_003634.2	GCM1	[S322]	[NYPFPLTsWPCsFSP]	[K367, K406, K409]	[AGNLYEEkVHVDFNS, QQYSLPSkSSkWDFE, SLPSkSSkWDFEEEM]			P17252 (pp) O15217
Q15154	[]	NP_006188.3	PCM-1	[]	[]	[K399]	[EKVELFSkMRVLQEK]			P63104 (pp) Q96L34
Q07343-2	[]	!?	PDE4B iso2	[S488]	[YQSMIPQsPSPPLDE]	[]	[]			Q16539 (pp) O14790
Q9H902	[]	NP_001158202.1 NP_001158203.1 NP_001158204.1 NP_075063.1	Receptor expression-enhancing protein 1	[]	[]	[]	[]			P68400 (pp) Q13563
O00273	[Nucleus]	NP_004392.1 NP_998731.1	DNA fragmentation factor subunit alpha	[]	[]	[]	[]			Q02156 (pp) P04899
P13569	[Endoplasmic reticulum Apical membrane]	NP_000483.3	CFTR	[S768, S737, S737, S511, S660, S737, S795, S813, S753, S700, S660, S737, S795, S813, S712, S768, S1027]	[LQARRRQsVLNLMTH, EPLERRLsLVPDSEQ, EPLERRLsLVPDSEQ, ENIIFGVsYDEyRYR, FSAERRNsILTETLH, EPLERRLsLVPDSEQ, TAsTRKVsLAPQANL, DIYSRRLsQETGLEI, EAILPRIsVISTGPT, FGEKRKNsILNPINs, FSAERRNsILTETLH, EPLERRLsLVPDSEQ, TAsTRKVsLAPQANL, DIYSRRLsQETGLEI, INsIRKFsIVQKTPL, LQARRRQsVLNLMTH, QEENRRDsWSyINSK]	[]	[]		COM_3038	Q06187 (pp) P58753
Q9NX64	[]	!?	UBC3B	[S233]	[DCYDDDDsGNEEs]	[]	[]			P62258 (pp) Q9Y618
O15056	[Plasma membrane Mitochondrion]	NP_003889.1	Synaptojanin-2	[]	[]	[]	[]			P12931 (pp) O14746
P10809	[Cytoplasm Plasma membrane Mitochondrial matrix Endoplasmic reticulum Peroxisomal matrix]	NP_002147.2	HSP60	[]	[]	[K31, K82, K87, K125, K130, K156, K191, K202, K218, K233, K236, K249, K269, K352, K359, K389, K396, K462, K469, K473, K523, K551]	[RAYAKDVkFGADARA, KDGVTVAkSIDLkDK, VAkSIDLkDKYKNIG, VLARSIAkEGFEkIS, IAkEGFEkISKGANP, DAVIAELkKQSKPVT, NIISDAMkKVGRKGV, RKGVITVkDGKTLND, LEIIEGMkFDRGYIS, PyFINTSkGQkCEFQ, INTSkGQkCEFQDAy, AyVLLSEkKISSIQS, EIANAHRkPLVIIAE, VGEVIVTkDDAMLLk, kDDAMLLkGKGDKAQ, TSEYEKEkLNERLAk, kLNERLAkLSDGVAV, TPANEDQkIGIEIIk, kIGIEIIkRTLkIPA, EIIkRTLkIPAMTIA, KGIIDPTkVVRTALL, VVVTEIPkEEKDPGM]		COM_3050	O75676 (pp) P16220
P42261	[]	NP_000818.2 NP_001107655.1	GluR1	[S836, S849, S834, S863]	[cYKSRsEsKRMKGFC, FCLIPQQsINEAIRT, EFcYKSRsEsKRMKG, TSTLPRNsGAGASSG]	[]	[]		COM_2367	P31749 (pp) P63104
P05107	[Mitochondrion]	NP_000202.2	ITGB2	[S745, T758, S745, T758, S745, T758, T760, S745, T758, S745, T758]	[FEKEKLKsQWNNDNP, NPLFKsAtttVMNPK, FEKEKLKsQWNNDNP, NPLFKsAtttVMNPK, FEKEKLKsQWNNDNP, NPLFKsAtttVMNPK, LFKsAtttVMNPKFA, FEKEKLKsQWNNDNP, NPLFKsAtttVMNPK, FEKEKLKsQWNNDNP, NPLFKsAtttVMNPK]	[]	[]		COM_187	P41240 (pp) P06239
O14986	[]	NP_001026857.1	PIP5K1B	[Y105]	[FGIKPDDyLYSICSE]	[]	[]			P34947 (pp) P34947
P57737	[Cytosol]	NP_078811.3	coronin 7	[Y758, Y288]	[GDTRVFLyELLPESP, GERQLYCyEVVPQQP]	[K472]	[SLLGPSSkFRHAQGT]			P06493 (pp) Q9BPX3
P42685	[]	NP_002022.1	FRK	[]	[]	[]	[]			P17252 (pp) Q16658
Q96KM3	[]	!?	WWOX	[Y33, Y287]	[TTKDGWVyYANHTEE, LSPTKNDyWAMLAyN]	[]	[]			Q02156 (pp) P28329-3
P78371	[Nucleolus Microtubule Mitochondrion]	NP_006422.1	T-complex protein 1 subunit beta	[S259, S259, S259]	[GSRVRVDsTAKVAEI, GSRVRVDsTAKVAEI, GSRVRVDsTAKVAEI]	[K12, K153, K180]	[LAPVNIFkAGADEER, DHGSDEVkFRQDLMN, HHKDHFTkLAVEAVL]		COM_650	P55795 (pp) P63104
Q71H61	[]	NP_955383.1	Immunoglobulin-like domain-containing receptor 2	[]	[]	[]	[]			P16144 (pp) P27348
Q9Y4K4	[]	NP_006566.2	KHS1	[]	[]	[K134]	[GLAYLHTkGKMHRDI]			P63104 (pp) Q7L8J4
Q01995	[]	NP_001001522.1 NP_003177.2	TAGLN	[S180]	[VIGLQMGsNRGASQA]	[K16]	[MSREVQSkIEKKYDE]			P17612 (pp) Q13522
Q9BYV9	[Cytoplasm]	NP_068585.1	BACH2	[S521]	[ETRTRTSsSCSSYSY]	[]	[]			Q16189 (pp) P11274
P16144	[]	NP_000204.3 NP_001005619.1 NP_001005731.1	ITGB4	[S1494, S1356, S1360, S1364, S1364]	[tLTRDyNsLTRSEHS, YSDDVLRsPSGsQRP, VLRsPSGsQRPsVSD, PSGsQRPsVSDDTGC, PSGsQRPsVSDDTGC]	[]	[]		COM_427	P27348 (pp) P47736
P12755	[Cytoplasm]	NP_003027.1	SKI	[T458]	[QPRKRKLtVDTPGAP]	[]	[]			P27361 (pp) P10636-8
P12235	[Nucleus]	NP_001142.2	SLC25A4	[Y194, Y194]	[RAAyFGVyDTAKGML, RAAyFGVyDTAKGML]	[K91, K95, K271]	[QALNFAFkDKYkQLF, FAFkDKYkQLFLGGV, EGAKAFFkGAWSNVL]		COM_1414	P48729 (pp) O60260
Q07814	[]	!?	Apoptosis regulator BAX	[]	[]	[]	[]			P63104 (pp) Q9NZM1
Q5SW79	[Cytoplasm]	NP_055627.2	Centrosomal protein of 170 kDa	[]	[]	[]	[]			P27361 (pp) Q07820
P42684	[]	NP_001129472.1 NP_001129473.1 NP_001161708.1 NP_001161709.1 NP_001161710.1 NP_001161711.1 NP_005149.4 NP_009298.1	Arg	[Y261, Y439, Y261, Y161, Y272, Y139]	[GLVTTLHyPAPKCNK, RLMTGDtytAHAGAK, GLVTTLHyPAPKCNK, QGWVPSNyITPVNSL, KCNKPTVyGVsPIHD, EKLRVLGyNQNGEWS]	[]	[]		COM_2751	O14965 (pp) Q8TEW0
Q13352	[Cytoplasm]	NP_055103.3	NRIF3	[S33, S46, S28]	[KKsVITYsPTTGTCQ, CQMSLFAsPTSSEEQ, SKITRKKsVITYsPT]	[]	[]			P61981 (pp) Q6PIM5
P62899	[]	NP_000984.1 NP_001092047.1 NP_001093163.1	RPL31	[]	[]	[K75]	[LNKAVWAkGIRNVPY]			O14965 (pp) P53350
P41182	[]	NP_001124317.1 NP_001128210.1 NP_001697.2	Bcl-6	[S333, S343, S333, S343]	[KGLVSPQsPQKSDCQ, KSDCQPNsPTESCSS, KGLVSPQsPQKSDCQ, KSDCQPNsPTESCSS]	[K379]	[ACNWKKYkFIVLNSL]			Q13464 (pp) P29966
P23743	[Nucleus Plasma membrane Cytoskeleton Perinuclear region]	NP_958852.1	DGK-A	[Y335, Y335]	[ILPPSSIyPSVLASG, ILPPSSIyPSVLASG]	[K484]	[YEGQNLAkILKDLEM]			P05783 (pp) P62258
Q04864	[Cytoplasm]	NP_002899.1	REL	[S557, S557]	[SNTTVFVsQSDAFEG, SNTTVFVsQSDAFEG]	[]	[]		COM_2935	P26045 (pp) P31946
Q9NRM7	[Centrosome]	NP_055387.2	LATS2	[S83]	[ALREIRYsLLPFANE]	[]	[]			P38919 (pp) P63104
Q9Y3F4	[Nucleus]	NP_009109.3	STRAP	[T175, S179]	[LWDHATMtEVKsLNF, ATMtEVKsLNFNMSV]	[]	[]			O14920 (pp) Q14653
O75152	[Cytosol]	NP_055642.3	ZC3H11A	[T321, T321]	[PETNIDKtPKKAQVS, PETNIDKtPKKAQVS]	[K764]	[LssAstGkPPLsVED]			Q16584 (pp) P45985
Q99570	[]	NP_055417.1	Phosphoinositide 3-kinase regulatory subunit 4	[]	[]	[]	[]		COM_2607	P31947 (pp) Q86YL6
Q5JTV8	[Endoplasmic reticulum]	NP_056417.2	TOR1AIP1	[S143]	[EQPPLQPsPVMTRRG]	[]	[]			Q02156 (pp) Q16612
Q15831	[Cytoplasm Mitochondrion Membrane fraction]	NP_000446.1	Serine/threonine-protein kinase 11	[S428, S307, S428, T189, T336, T363, T185, T402]	[SSkIRRLsACkQQ, IRQIRQHsWFRkKHP, SSkIRRLsACkQQ, LLLtTGGtLKISDLG, KDRWRSMtVVPYLED, IEDDIIYtQDFTVPG, KPGNLLLtTGGtLKI, TEAAQLStKSRAEGR]	[K44, K48, K96, K97, K296, K311, K416, K423, K431]	[QPRRKRAkLIGkYLM, KRAkLIGkYLMGDLL, PNGEANVkkEIQLLR, NGEANVkkEIQLLRR, MLEYEPAkRFSIRQI, RQHsWFRkKHPPAEA, RAPNPARkACSASSk, kACSASSkIRRLsAC, IRRLsACkQQ]		COM_983	O75044 (pp) Q04917
P12036	[]	NP_066554.2	NFH	[S503]	[GGEEEtKsPPAEEAA]	[]	[]		COM_1573	P12931 (pp) Q9UBS0
Q8N556	[Plasma membrane]	NP_001128119.1 NP_940997.1	AFAP	[Y451, Y93, Y94, Y453, Y125, S277]	[TDPEALHyDyIDVEM, TSSLPEGyyEEAVPL, SSLPEGyyEEAVPLS, PEALHyDyIDVEMSA, MSSSYESyDEEEEDG, AELEKKLssERPssD]	[]	[]			P24941 (pp) Q05519
Q92785	[Cytoplasm]	NP_006259.1	requiem	[T248, S251, T176]	[KEDSQPPtPVsQRSE, SQPPtPVsQRSEEQK, DEDyEEDtPKRRGKG]	[]	[]			P12931 (pp) O43490
Q96F87	[]	!?	Putative uncharacterized protein	[]	[]	[]	[]			P06493 (pp) Q14643
P16662	[Nucleus]	NP_001065.2	UGT2B7	[Y438]	[RVINDPSyKENVMKL]	[]	[]			P08631 (pp) P08631
O00716	[]	NP_001940.1	E2F3	[S124, S124]	[PALGRGGsGGGGGPP, PALGRGGsGGGGGPP]	[K168, K171, K176]	[LRSPDSPkTPkSPSE, PDSPkTPkSPSEkTR, TPkSPSEkTRyDTsL]		COM_155	Q13627 (pp) P37840
Q92804	[Nucleolus]	NP_003478.1 NP_631961.1	TAF15	[]	[]	[K268]	[KTNKKTGkPMINLYT]			P12236 (pp) Q04917
P51532	[]	NP_001122316.1 NP_001122317.1 NP_001122318.1 NP_001122319.1 NP_001122320.1 NP_001122321.1 NP_003063.2	SMARCA4	[]	[]	[K188, K455, K1033]	[RAQIMAYkMLARGQP, REARITEkLEKQQKI, KKGKGGTkTLMNTIM]		COM_99	P28482 (pp) P49841
Q8N4C8	[]	NP_001020108.1 NP_056531.1 NP_722549.2 NP_733763.1	Misshapen-like kinase 1	[]	[]	[]	[]			P12931 (pp) Q16832
P27816	[]	NP_001127836.1 NP_002366.2 NP_112147.2	MAP4	[S787, S696, T901, T917, T892]	[KAPEKRAsPSKPASA, PNKELPPsPEKKTKP, MPSRPsTtPFIDKKP, SAKPSSTtPRLSRLA, VPSRVKAtPMPSRPs]	[]	[]			P17612 (pp) P55064
Q9UEY8	[]	NP_001112.2 NP_058432.1 NP_063968.1	ADD3	[S423]	[EDDTVPLsPLKYMAQ]	[]	[]			Q16539 (pp) P03372
Q96S44	[]	NP_291028.3	PRPK	[S250]	[RLRGRKRsMVG]	[]	[]			P50613 (pp) Q00534
Q14994	[]	NP_001070937.1 NP_001070938.1 NP_001070939.1 NP_001070940.1 NP_001070941.1 NP_001070942.1 NP_001070943.1 NP_001070944.1 NP_001070945.1 NP_001070946.1 NP_001070947.1 NP_001070948.1 NP_001070949.1 NP_001070950.1 NP_005113.1	NR1I3	[T38]	[CKGFFRRtVSKSIGP]	[]	[]			P61981 (pp) Q8WUI4
O43143	[Nucleolus]	NP_001349.2	DDX15	[]	[]	[K17, K132, K488, K754]	[GEDyPsGkKRAGTDG, PRYYDILkKRLQLPV, CFRLYTEkAYKTEMQ, IRTCTDIkPEWLVKI]		COM_2322	P45983 (pp) P63104
P14859	[]	NP_002688.2	POU2F1	[S269, T270, T100, S141, S143, S147, T162, S167, T226, S232, S78, S81, S85, S88, S92]	[QTLPQsQstPKRIDt, TLPQsQstPKRIDtP, VQAAIPQtQLMLAGG, AAAVQQHsAsQQHsA, AVQQHsAsQQHsAAG, HsAsQQHsAAGATIS, ASAATPMtQIPLsQP, PMtQIPLsQPIQIAQ, LQAQNLLtQLPQQsQ, LtQLPQQsQANLLQS, QSKSNEEsGDsQQPs, SNEEsGDsQQPsQPs, sGDsQQPsQPsQQPs, sQQPsQPsQQPsVQA, sQPsQQPsVQAAIPQ]	[]	[]			Q16539 (pp) P19419
P05556	[Cell surface]	NP_391987.1	ITGB1	[T788, T789, T788, T789]	[PIyKsAVttVVNPky, IyKsAVttVVNPkyE, PIyKsAVttVVNPky, IyKsAVttVVNPkyE]	[K794]	[VttVVNPkyEGK]	K794		O14649 (pp) P63104
Q6DEN2	[]	!?	CRMP-4	[T622, T623, T621, S636, S636, T623, T628, S632]	[GPVFDLtttPKGGtP, PVFDLtttPKGGtPA, DGPVFDLtttPKGGt, PAGsARGsPTRPNPP, PAGsARGsPTRPNPP, PVFDLtttPKGGtPA, tttPKGGtPAGsARG, KGGtPAGsARGsPTR]	[]	[]			P06493 (pp) P17706-2
O15554	[]	NP_002241.1	KCNN4	[H358]	[FRQVRLKhRKLREQV]	[]	[]			P68400 (pp) P30305
P26196	[Nucleus]	NP_004388.2	DDX6	[]	[]	[K73]	[IKPGDDWkKTLKLPP]		COM_2780	P27361 (pp) P19793
Q6PKG0	[Cytoplasm, Nucleolus]	NP_291029.2	LARP	[S774, T649, T303]	[LPttVPEsPNyRNTR, KILIVTQtPHYMRRH, YVPVAPPtPAWQPEI]	[K892, K1010, K1017]	[FTQHVYHkYRRRCLN, KNLDIDPkLQEYLGk, kLQEYLGkFRRLEDF]			P27708 (pp) P61981
P58340	[]	NP_001123628.1 NP_001123629.1 NP_001182361.1 NP_001182362.1 NP_001182363.1 NP_071888.1	Myeloid leukemia factor 1	[]	[]	[]	[]			P17252 (pp) P00533
Q8ND76	[Plasma membrane Cytoplasm]	NP_659449.3	Cyclin-Y	[]	[]	[]	[]			P06493 (pp) Q13541
Q86VP3	[Mitochondrion]	NP_001094383.1 NP_056012.2	Phosphofurin acidic cluster sorting protein 2	[]	[]	[]	[]			Q9H4B4 (pp) P05412
P25963	[Mitochondrion Cytoplasm]	NP_065390.1	IkB-alpha	[S32, S283, S288, S293, T291, S32, S36, T299, S32, S32, S36, S32, S36, S32, S36, Y42, S32, S36, Y42, Y305]	[LLDDRHDsGLDsMkD, NLQMLPEsEDEEsYD, PEsEDEEsYDtEsEF, EEsYDtEsEFTEFtE, EDEEsYDtEsEFTEF, LLDDRHDsGLDsMkD, RHDsGLDsMkDEEyE, EsEFTEFtEDELPyD, LLDDRHDsGLDsMkD, LLDDRHDsGLDsMkD, RHDsGLDsMkDEEyE, LLDDRHDsGLDsMkD, RHDsGLDsMkDEEyE, LLDDRHDsGLDsMkD, RHDsGLDsMkDEEyE, DsMkDEEyEQMVkEL, LLDDRHDsGLDsMkD, RHDsGLDsMkDEEyE, DsMkDEEyEQMVkEL, FtEDELPyDDCVFGG]	[]	[]	K47	COM_492	P17252 (pp) P11473
P02649	[Extracellular]	NP_000032.1	ApoE	[S314]	[TSAAPVPsDNH]	[]	[]		COM_2971	O95425 (pp) P61981
Q5VV41	[]	NP_055263.2	Rho guanine nucleotide exchange factor 16	[]	[]	[]	[]			O14746 (pp) P27348
Q9GZT8	[Cytoplasm]	NP_001129511.1 NP_001135827.1 NP_001135828.1 NP_068596.2	NIF3L1	[]	[]	[K109]	[RITWNTWkERLVIRA]			P52272 (pp) P61981
P22736	[]	NP_001189162.1 NP_002126.2 NP_775180.1	Nur77	[S351, S95]	[GRRGRLPsKPKQPPD, TSSSSATsPASASFK]	[]	[]		COM_2789	Q59GL6 (pp) Q9UER7
P26599	[Cytoplasm Nucleolus]	NP_002810.1 NP_114367.1 NP_114368.1 NP_787041.1	hnRNP I	[S16]	[AVGtKRGsDELFstC]	[K259, K266, K489, K528]	[TLRIDFSkLTSLNVk, kLTSLNVkYNNDKSR, KGFKFFQkDRKMALI, HLRVSFSkSTI]		COM_687	P17812 (pp) P61981
Q9UQC2	[Plasma membrane]	NP_036428.1 NP_536739.1	Gab2	[S159, S623, S623, Y614, Y643]	[LLRERKSsAPSHsSQ, ALDFQPssPSPHRKP, ALDFQPssPSPHRKP, KSTGSVDyLALDFQP, TSDEKVDyVQVDKEK]	[]	[]		COM_581	Q9HBH9 (pp) P06730
O60237	[]	NP_001161329.1 NP_001161330.1 NP_001184060.1 NP_002472.2 NP_115286.1 NP_115287.1	PPP1R12B	[T646]	[ARQTRRStQGVTLTD]	[]	[]			Q13153 (pp) Q99426
P31749	[Cytoplasm Nucleus]	NP_001014431.1 NP_001014432.1 NP_005154.2	Akt1	[T72, S246, S473, Y315, S473, S473, S129, S473, T308, S473, T308, S473, T308, S473, S473, S473, T308, S473, S473, T308]	[TERPRPNtFIIRCLQ, LSRERVFsEDRARFY, RPHFPQFsySASGTA, tFCGTPEyLAPEVLE, RPHFPQFsySASGTA, RPHFPQFsySASGTA, sGsPsDNsGAEEMEV, RPHFPQFsySASGTA, KDGATMKtFCGTPEy, RPHFPQFsySASGTA, KDGATMKtFCGTPEy, RPHFPQFsySASGTA, KDGATMKtFCGTPEy, RPHFPQFsySASGTA, RPHFPQFsySASGTA, RPHFPQFsySASGTA, KDGATMKtFCGTPEy, RPHFPQFsySASGTA, RPHFPQFsySASGTA, KDGATMKtFCGTPEy]	[]	[]	K14	COM_373	P28482 (pp) Q8IUS3
P26045	[Plasma membrane]	NP_001138840.1 NP_001138841.1 NP_001138842.1 NP_001138843.1 NP_001138844.1 NP_002820.3	PTPN3	[S359]	[PAMRRsLsVEHLETK]	[]	[]			P54253 (pp) P62258
Q6PGQ7	[Cytoplasm]	NP_079084.2	BORA	[S497, T501, S252]	[SSNIQMDsGYNtQNC, QMDsGYNtQNCGSNI, SSGQFSSsPIQASAK]	[]	[]			Q13315 (pp) P08047
Q70EL4	[]	NP_694942.3	Ubiquitin carboxyl-terminal hydrolase 43	[]	[]	[]	[]			P24941 (pp) Q9BUJ2
Q96A72	[]	NP_060518.1	Protein mago nashi homolog 2	[]	[]	[]	[]			O94875 (pp) P63104
P10242	[]	NP_001123644.1 NP_001123645.1 NP_001155128.1 NP_001155129.1 NP_001155130.1 NP_001155131.1 NP_001155132.1 NP_005366.2	Myb	[S532, S11, S12]	[KIkQEVEsPTDKSGN, RPRHSIYssDEDDED, PRHSIYssDEDDEDF]	[K471, K480, K485]	[PRTPTPFkHALAAQE, ALAAQEIkYGPLkML, EIkYGPLkMLPQTPS]			P24941 (pp) Q9BY44
Q14643	[Plasma membrane Cytoplasm Golgi apparatus Integral to membrane]	NP_001093422.2 NP_001161744.1 NP_002213.5	IP3R1	[S421, T800, Y353]	[VMLKIGTsPVKEDKE, RDPQEQVtPVKYARL, NAQEKMVySLVSVPE]	[]	[]		COM_31	P48729 (pp) O75581
Q92793	[]	NP_001073315.1 NP_004371.2	CBP	[S1382, S1386]	[MKSRFVDsGEMsESF, FVDsGEMsESFPyRT]	[K1014, K1203, K1216, K1535, K1583, K1586, K1587, K1588, K1591, K1592, K1595, K1597, K1627, K1711, K1741, K1744, K1797]	[EPDPGESkGEPRSEM, LGYCCGRkYEFSPQT, QTLCCYGkQLCTIPR, EDRLTSAkELPYFEG, EGSQGDSkNAkkkNN, QGDSkNAkkkNNkkT, GDSkNAkkkNNkkTN, DSkNAkkkNNkkTNk, NAkkkNNkkTNkNkS, AkkkNNkkTNkNkSS, kNNkkTNkNkSSISR, NkkTNkNkSSISRAN, KLYATMEkHKEVFFV, VYTCNECkHHVETRW, NTKSHAHkMVkWGLG, SHAHkMVkWGLGLDD, CSLPSCQkMKRVVQH]		COM_775	P27361 (pp) P27708
P16104	[Nucleolus]	NP_002096.1	H2AX	[S139, Y142]	[GKKAtQAsQEy, AtQAsQEy]	[K5, K9, K118]	[SGRGkTGGkARA, GRGkTGGkARAKAKS, IQAVLLPkktSAtVG]	K119	COM_3000	P68400 (pp) O75676
AAL76093	[]	!?	37469	[S379]	[SKLMRSAsFNTDPYV]	[]	[]			P27348 (pp) Q9NPC2
Q9H4B6	[]	NP_068590.1	Protein salvador homolog 1	[]	[]	[]	[]			P22607 (pp) P22607
Q86W92	[Cytoplasm Nucleus]	NP_003613.2	liprin beta 1	[]	[]	[K309, K322]	[DIEVQKMkKAVESLM, LMAANEEkDRKIEDL]			P06493 (pp) O15151
Q9P289	[]	NP_001035917.1 NP_001035918.1 NP_057626.2	MST4	[]	[]	[]	[]			Q15418 (pp) P53355
Q9BPZ7	[Nucleus Plasma membrane]	NP_001006618.1	mSIN1, Target of rapamycin complex 2 subunit MAPKAP1	[]	[]	[]	[]			P53350 (pp) Q9UJX3
Q96R06	[Cytoskeleton Microtubule]	NP_006452.3	SPAG5	[S974, T978, T111, T937]	[EESLAEMsIMTtELQ, AEMsIMTtELQSLCS, PIPQIsStPKTSEEA, ADEEPEStPVPLLGS]	[]	[]			P24941 (pp) P49454
Q96C19	[Cytoplasm]	NP_077305.2	EFHD2	[S74, S76, S74]	[QGIGEPQsPsRRVFN, IGEPQsPsRRVFNPY, QGIGEPQsPsRRVFN]	[K233]	[KQRKAAFkELQSTFK]			P63104 (pp) Q7Z6I7
Q9Y230	[Nucleus Nucleolus Chromosome]	NP_006657.1	48 kDa TATA box-binding protein-interacting protein	[]	[]	[K416]	[SLVCRKRkGTEVQVD]		COM_2556	P17612 (pp) P27708
Q6P597	[]	NP_803136.2	Kinesin light chain 3	[]	[]	[]	[]		COM_760	Q13535 (pp) Q8N4S0
Q96RR4	[]	NP_006540.3	CAMKK2	[S511]	[RREERSLsAPGNLLT]	[]	[]			P06213 (pp) Q99704
P17096-2	[]	!?	HMGA1 iso2	[T41, T41, T66]	[kEPsEVPtPkrPrGr, kEPsEVPtPkrPrGr, kTRkTTTtPGRkPrG]	[S1, K14, K17, K22, K30, K34, K43, K53, K55, K59, K62, K70]	[sESSSKSS, SSQPLASkQEkDGtE, PLASkQEkDGtEkrG, QEkDGtEkrGrGRPR, rGrGRPRkQPPkEPs, RPRkQPPkEPsEVPt, PsEVPtPkrPrGrPK, rGrPKGskNkGAAkT, rPKGskNkGAAkTRk, skNkGAAkTRkTTTt, kGAAkTRkTTTtPGR, TTTtPGRkPrGRPKK]			P06239 (pp) P52630
P31751	[Plasma membrane Nucleus]	AAA36585.1	Akt2	[T309]	[SDGATMKtFCGTPEY]	[]	[]			P17612 (pp) Q15746
P98170	[Nucleus]	NP_001158.2	XIAP	[S87, S87]	[VGRHRKVsPNCRFIN, VGRHRKVsPNCRFIN]	[]	[]		COM_717	Q00535 (pp) P49023
P14635	[Nucleus Plasma membrane Centrosome Nucleolus]	NP_114172.1	CCNB1	[S126, S128, S133, S147, S126, S128, S126, S128, S133]	[PILVDTAsPsPMETs, LVDTAsPsPMETsGC, sPsPMETsGCAPAEE, EDLCQAFsDVILAVN, PILVDTAsPsPMETs, LVDTAsPsPMETsGC, PILVDTAsPsPMETs, LVDTAsPsPMETsGC, sPsPMETsGCAPAEE]	[K73]	[AKPsATGkVIDKKLP]		COM_2280	P17612 (pp) P11831
Q92837	[Nucleus]	NP_005470.2	FRAT1	[S188, S188, S188]	[RLQQRRGsQPETRTG, RLQQRRGsQPETRTG, RLQQRRGsQPETRTG]	[]	[]			Q04917 (pp) Q86X29
Q86VM9	[]	NP_653205.3	LOC124245	[S795, S613, S618, T796]	[GKSSQQPstPQQAPP, PSPSPTPsPHRPsIR, TPsPHRPsIRTKGEP, KSSQQPstPQQAPPG]	[K814]	[QGTFVAHkEIKLTLL]			P53350 (pp) P51587
P11473	[Nucleus]	NP_000367.1	VDR	[S208, S51, S182]	[SFSNLDLsEEDSDDP, CKGFFRRsMKRKALF, tPSFSGDsSSSCSDH]	[]	[]		COM_2954	Q04917 (pp) Q9UQB8
P15880	[Nucleolus Mitochondrion Cytoplasm]	NP_002943.2	RPS2	[]	[]	[K263, K275]	[WKETVFTksPyQEFT, EFTDHLVkTHtRVSV]			P17612 (pp) Q93034
Q99607	[Cytoplasm]	NP_001412.1	ELF4	[T643, S648]	[SLLTRsPtPAPFsPF, sPtPAPFsPFNPTSL]	[]	[]			Q13131 (pp) Q9Y478
Q07866	[Cytosol Microtubule Axon Perinuclear vesicle Cell junction]	NP_001123579.1 NP_005543.2 NP_891553.2	KNS2	[]	[]	[K393]	[NLASCYLkQGKFKQA]		COM_760	P17612 (pp) Q8TAE6
P10828	[Cytoplasm]	NP_000452.2 NP_001121648.1 NP_001121649.1	TR-beta1	[S142, S142]	[IQKNLHPsYSCKYEG, IQKNLHPsYSCKYEG]	[]	[]		COM_2742	AAA03176 (pp) P28329-3
Q9Y2U9	[]	NP_055130.1	Kelch domain-containing protein 2	[]	[]	[]	[]			P06241 (pp) P16284
P30304	[Cytoplasm]	NP_001780.2	Cdc25A	[S18, S116, T507, S178, S124, S293, S76, S279, T80, S88, S79, S82, S76, S178, S124, S293, S279]	[RRLLFACsPPPASQP, PQKLLGCsPALKRSH, KFRTKSRtWAGEKSK, LFTQRQNsAPARMLS, PALKRSHsDSLDHDI, GSTKRRKsMSGASPK, SNLQRMGsSEsTDsG, VLKRPERsQEESPPG, RMGsSEstDsGFCLD, DsGFCLDsPGPLDSK, QRMGsSEsTDsGFCL, GsSEsTDsGFCLDsP, SNLQRMGsSEsTDsG, LFTQRQNsAPARMLS, PALKRSHsDSLDHDI, GSTKRRKsMSGASPK, VLKRPERsQEESPPG]	[]	[]			P49841 (pp) Q07812
P17302	[Cell surface]	NP_000156.1	Cx43	[Y264, S367, S281, S278]	[KDCGsQKyAYFNGCS, QRPSsRAsSRASSRP, TAPLsPMsPPGYKLV, SSPTAPLsPMsPPGY]	[]	[]		COM_2486	P31749 (pp) P18031
Q96C36	[]	NP_037460.2	PYCR2	[S304, S303, S304, T301]	[VSTLtPssPGKLLTR, TVSTLtPssPGKLLT, VSTLtPssPGKLLTR, SPTVSTLtPssPGKL]	[]	[]			AAA03176 (pp) P53671
P20393	[]	NP_068370.1	NR1D1	[S55, S59]	[CPTYFPPsPTGsLTQ, FPPsPTGsLTQDPAR]	[]	[]			Q9UHD2 (pp) Q04206
Q9NUW8	[]	NP_001008744.1 NP_060789.2	TDP1	[S81, S365, S81, S563]	[PKRQKSGsQEDLGWC, TPGRFQGsQKDNWGH, PKRQKSGsQEDLGWC, KQKFFAGsQEPMATF]	[]	[]			P51813 (pp) Q96T51
P38312	[]	!?	ER-derived vesicles protein ERV15	[]	[]	[]	[]			P00519 (pp) Q14847
P15311	[Plasma membrane Mitochondrion]	NP_003370.2	ezrin	[T567, Y478, Y146, Y354, Y146, T567, T567, T567, T567, T567, T567, T567, Y146, S66, T567]	[QGRDKYKtLRQIRQG, PPPPPPVyEPVSyHV, kEVHKSGyLSsERLI, LMLRLQDyEEKTKKA, kEVHKSGyLSsERLI, QGRDKYKtLRQIRQG, QGRDKYKtLRQIRQG, QGRDKYKtLRQIRQG, QGRDKYKtLRQIRQG, QGRDKYKtLRQIRQG, QGRDKYKtLRQIRQG, QGRDKYKtLRQIRQG, kEVHKSGyLSsERLI, LkLDKKVsAQEVRKE, QGRDKYKtLRQIRQG]	[K35, K60, K79, K139, K253, K258, K263]	[QLFDQVVkTIGLREV, KGFPTWLkLDKKVsA, KENPLQFkFRAKFYP, AKFGDYNkEVHKSGy, RNISFNDkKFVIkPI, NDkKFVIkPIDKkAP, VIkPIDKkAPDFVFy]		COM_1784	P17612 (pp) P24385
Q96PE2	[]	NP_055601.2	Rho guanine nucleotide exchange factor 17	[]	[]	[]	[]			P17612 (pp) O14965
Q5R2W2	[]	NP_001091872.1, NP_065778.3	Zinc finger protein 295, isoform CRA_a	[]	[]	[]	[]			P31947 (pp) Q07866
Q07820	[Cytoplasm Nucleus]	NP_068779.1	MCL1	[S64, S64, T92, T163, T163, S159, S121, T163, S64]	[IGGSAGAsPPSTLTP, IGGSAGAsPPSTLTP, EVPDVTAtPARLLFF, TDGsLPStPPPAEEE, TDGsLPStPPPAEEE, NNtSTDGsLPStPPP, PAADAIMsPEEELDG, TDGsLPStPPPAEEE, IGGSAGAsPPSTLTP]	[]	[]			O14929 (pp) P63104
Q86SQ0	[Cytoplasmic vesicle Cytoplasm]	NP_001127910.1	Pleckstrin homology-like domain family B member 2	[]	[]	[]	[]			P31946 (pp) Q99698
P53779	[Cytoplasm Nucleus]	NP_002744.1 NP_620446.1 NP_620447.1 NP_620448.1	JNK3	[Y223, T221]	[tSFMMtPyVVtRYYR, AGtSFMMtPyVVtRY]	[]	[]		COM_66	P61981 (pp) Q9HC77
Q9NW40	[]	!?	Pre-mRNA-splicing factor 38B	[]	[]	[]	[]			Q15139 (pp) Q8WUI4
O43561-2	[]	!?	LAT iso2	[T155, Y127, Y132, Y171, Y191, Y226, T155]	[PSAPALStPGIRDSA, ADEDEDDyHNPGyLV, DDyHNPGyLVVLPDS, SMESIDDyVNVPESG, SLDGSREyVNVSQEL, EEEGAPDyENLQELN, PSAPALStPGIRDSA]	[]	[]			P48729 (pp) P56817
Q9BY84	[Nucleus]	NP_085143.1	MKP-7	[S446]	[TNKLCQFsPVQELSE]	[]	[]			O14649 (pp) P27348
Q13418	[Nucleus Microsome]	NP_004508.1	ILK	[T173, S246]	[DTFWKGTtRTRPRNG, CPRLRIFsHPNVLPV]	[]	[]		COM_997	P31749 (pp) Q05195
P13349	[Cytoplasm]	NP_005584.2	Myf-5	[S49, S133]	[HKAELQGsDEDEHVR, NAIRYIEsLQELLRE]	[]	[]			O75582 (pp) P0C0S8
P05114	[Nucleolus]	NP_004956.5	HMGN1	[S6, S85, S88, S98, S7]	[PkRkVssAEGAAk, GETktEEsPAsDEAG, ktEEsPAsDEAGEKE, AGEKEAKsD, PkRkVssAEGAAkE]	[K2, K4, K13, K17, K26, K30, K37, K41, K47, K52, K54, K58, K60, K81]	[PkRkVssAE, PkRkVssAEGA, ssAEGAAkEEPkRRs, GAAkEEPkRRsARLs, RsARLsAkPPAkVEA, LsAkPPAkVEAKPKk, kVEAKPKkAAAkDKS, KPKkAAAkDKSSDkK, AkDKSSDkKVQTkGk, SDkKVQTkGkRGAkG, kKVQTkGkRGAkGkQ, TkGkRGAkGkQAEVA, GkRGAkGkQAEVANQ, PAENGETktEEsPAs]			Q5SRQ6 (pp) P54274
Q96NI0	[]	NP_212132.2	Dedicator of cytokinesis 7	[]	[]	[]	[]			O14649 (pp) P61981
P02545-2	[]	!?	lamin A/C iso2	[S22, S392]	[QASSTPLsPTRITRL, ERLRLsPsPTsQRSR]	[]	[]			P53350 (pp) Q2NKX8
Q9NZA1	[Plasma membrane]	NP_001107558.1 NP_058625.2	CLIC5	[Y33]	[EENESPHyDDVHEYL]	[]	[]			Q9UHD2 (pp) Q92985
Q99765	[]	!?	Q99765	[]	[]	[]	[]			P24941 (pp) Q13352
Q16555	[Nucleus Microtubule]	NP_001377.1	CRMP-2	[S522, T555, T555, S522, S518, T514, S518, T509]	[PAssAKtsPAKQQAP, DNIPRRTtQRIVAPP, DNIPRRTtQRIVAPP, PAssAKtsPAKQQAP, KtVtPAssAKtsPAK, SVtPKtVtPAssAKt, KtVtPAssAKtsPAK, PVCEVSVtPKtVtPA]	[]	[]			Q13315 (pp) Q7L7X3
P39687	[Nucleus Plasma membrane]	NP_006296.1	ANP32A	[S158, S204]	[DDKEAPDsDAEGYVE, EGEEEDVsGEEEEDE]	[K101]	[NLSGNKIkDLSTIEP]		COM_2956	Q9UQM7 (pp) P37840
P49790	[Nuclear membrane]	NP_005115.2	NUP153	[T388, S386, S257, S320, S516, S522, T413, S529, S334, S338, T369, T388, S257, S320, S516, S522, T413, S529, S334, S338, T369, T388]	[VYFkPsLtPSGEFRK, RSVYFkPsLtPSGEF, KTSQLGDsPFYPGKT, QSLEKMSsPLADAKR, TNKVQMtsPsstGsP, tsPsstGsPMFKFSs, TGYEKNMtPGQNREQ, sPMFKFSsPIVKSTE, RIPsIVssPLNsPLD, IVssPLNsPLDRsGI, PPVQRLMtPKPVSIA, VYFkPsLtPSGEFRK, KTSQLGDsPFYPGKT, QSLEKMSsPLADAKR, TNKVQMtsPsstGsP, tsPsstGsPMFKFSs, TGYEKNMtPGQNREQ, sPMFKFSsPIVKSTE, RIPsIVssPLNsPLD, IVssPLNsPLDRsGI, PPVQRLMtPKPVSIA, VYFkPsLtPSGEFRK]	[K384, K718, K954, K1120]	[TNRSVYFkPsLtPSG, SGTGFGDkFKPVIGT, SEGFKFSkPIGDFKF, STSLVFGkKADNEEP]		COM_2618	P00519 (pp) Q03135
P26678	[]	NP_002658.1	PLB	[T17, S16]	[SAIRRAstIEMPQQA, RSAIRRAstIEMPQQ]	[]	[]		COM_31	P31749 (pp) P42345
P05019	[]	NP_000609.1 NP_001104753.1 NP_001104754.1 NP_001104755.1	Insulin-like growth factor I	[]	[]	[]	[]		COM_409	P15056 (pp) Q02750
O94776	[Golgi apparatus]	NP_004730.2	MTA2	[T438, S435, T439, S440]	[AQsLsPyttsANRAK, RPEAQsLsPyttsAN, QsLsPyttsANRAKL, sLsPyttsANRAKLL]	[K152]	[GEIRVGCkYQAEIPD]		COM_884	P24941 (pp) P08621
Q02078	[]	NP_001124398.1 NP_001124399.1 NP_001124400.1 NP_001165365.1 NP_005578.2	MEF2A	[S408, T312, T319, S355, S289, S479, T108, S408, T312, T319, S98, S223, S192, S494]	[SIkSEPIsPPRDRMT, QATQPLAtPVVSVTt, tPVVSVTtPSLPPQG, SALQGFNsPGMLSLG, KGMMPPLsEEEELEL, DPRGDFHsPIVLGRP, PDTSYVLtPHTEEKY, SIkSEPIsPPRDRMT, QATQPLAtPVVSVTt, tPVVSVTtPSLPPQG, KEHRGCDsPDPDTSY, VPNGAGSsPVGNGFV, TTLHRNVsPGAPQRP, PNTEDREsPSVKRMR]	[K249, K403]	[TGANSLGkVMPTKsP, TNQNISIkSEPIsPP]			O75582 (pp) P68431
Q9H8S9	[]	NP_060691.2	MOB1A	[T73]	[QINMLYGtITEFCTE]	[K148]	[KNFMSVAkTILKRLF]			P28482 (pp) Q15596
Q5T5U3	[]	NP_065875.3	Rho GTPase-activating protein 21	[]	[]	[]	[]			O14965 (pp) Q9NS23-2
Q8IW19	[]	NP_775816.1	APLF	[S116]	[MQCTLRNsQVLDEDN]	[]	[]			O94804 (pp) P35241
Q9NPI6	[Cytoplasm]	NP_060873.3	mRNA-decapping enzyme 1A	[]	[]	[]	[]			P62081 (pp) P63104
Q2M2Z5	[]	NP_060944.3	Kizuna	[T379]	[WSTSSDLtISISEDD]	[]	[]			Q9HC98 (pp) O00141
P63252	[Endoplasmic reticulum Golgi apparatus Perinuclear region Cytosol]	NP_000882.1	KCNJ2	[S425]	[PRPLRREsEI]	[]	[]			Q9H4A3 (pp) O95747
Q5JSD4	[]	!?	Rho GTPase activating protein 21	[]	[]	[]	[]			P31947 (pp) Q6DT37
Q96PX8	[]	NP_443142.1	SLITRK1	[S695]	[DCGSHSLsD]	[]	[]			P12931 (pp) P18433-2
O94921	[Nucleus]	NP_036527.1	Cell division protein kinase 14	[]	[]	[]	[]			Q04917 (pp) Q8TB06
Q9UJM3	[]	NP_061821.1	ERBB receptor feedback inhibitor 1	[]	[]	[]	[]			P61981 (pp) Q96NE9
P22392	[Cytoplasm Microtubule Intermediate filament Plasma membrane Mitochondrion]	NP_001018147.1 NP_001018148.1 NP_001018149.1 NP_001185611.1 NP_002503.1	NME2	[T94, H118]	[GRVMLGEtNPADSkP, QVGRNIIhGSDSVkS]	[K12, K31, K49, K56, K85, K100, K124, K128]	[ERTFIAIkPDGVQRG, IIKRFEQkGFRLVAM, RASEEHLkQHYIDLk, kQHYIDLkDRPFFPG, WEGLNVVkTGRVMLG, EtNPADSkPGTIRGD, IhGSDSVkSAEkEIS, DSVkSAEkEISLWFK]			Q15418 (pp) Q9Y2V2
P07237	[Nucleus Extracellular Nucleolus Zymogen granule Mitochondrion]	NP_000909.2	PDIA1	[]	[]	[K103, K375, K444]	[VRGYPTIkFFRNGDT, PVKVLVGkNFEDVAF, VHSFPTLkFFPASAD]		COM_1527	O96013 (pp) Q04917
P05388	[Ribosome Nucleolus Cytoplasm Cytosol Mitochondrion]	NP_444505.1	RPLP0	[]	[]	[K77, K246]	[ENNPALEkLLPHIRG, HSIINGYkRVLALSV]		COM_2750	P28482 (pp) Q15648
Q8IUQ4	[Cytoplasm Membrane fraction Endosome Cytosol]	NP_001006611.1	SIAH1	[S19, S19]	[GtSKCPPsQRVPALT, GtSKCPPsQRVPALT]	[]	[]		COM_729	P45983 (pp) Q9UQF2
P30556	[]	NP_000676.1 NP_004826.2 NP_033611.1 NP_114038.1 NP_114438.1	AT1	[Y319]	[YFLQLLKyIPPKAKS]	[]	[]		COM_56	P61981 (pp) Q96TC7
Q9NQC3	[]	NP_008939.1 NP_065393.1 NP_722550.1 NP_997403.1 NP_997404.1	Nogo	[Y694]	[LQETEAPyISIACDL]	[K1104]	[GHVNCTIkELRRLFL]		COM_565	P06239 (pp) P24666
P13639	[Nucleolus Cytosol Mitochondrion Ribosome Nucleus]	NP_001952.1	eEF-2	[T434]	[RIMGPNYtPGKKEDL]	[K234, K238, K271, K274, K307, K317, K425, K444, K856]	[FAEMYVAkFAAkGEG, YVAkFAAkGEGQLGP, YFDPANGkFSkSATS, PANGkFSkSATSPEG, FDAIMNFkKEETAKL, ETAKLIEkLDIKLDS, GLVSTGLkVRIMGPN, KKEDLYLkPIQRTIL, ALDNFLDkL]	K238	COM_2750	P42680 (pp) P42680
P05023	[]	NP_000692.2 NP_001153705.1 NP_001153706.1	ATP1A1	[S943]	[ICKTRRNsVFQQGMK]	[]	[]			P31946 (pp) P32121
P35372	[Endosome Plasma membrane]	NP_000905.3 NP_001008503.2 NP_001008504.2 NP_001008505.2 NP_001138751.1 NP_001138752.1 NP_001138753.1 NP_001138754.1 NP_001138755.1 NP_001138756.1 NP_001138757.1 NP_001138758.1 NP_001138759.1	MOR-1	[S268]	[LKSVRMLsGSKEKDR]	[]	[]			Q96RR4 (pp) Q13131
Q9UHW9	[]	NP_001035959.1 NP_001035960.1 NP_001035961.1 NP_001035962.1 NP_005126.1 NP_598408.1	SLC12A6	[T991, T1048]	[SAYTYERtLMMEQRS, YQEKVHMtWTKDKYM]	[]	[]			Q96GD4 (pp) Q9H410
P55795	[Cytoplasm]	NP_062543.1	hnRNP H2	[S104]	[LKHtGPNsPDtANDG]	[K167]	[ASQEIAEkALKKHKE]		COM_1479	P17612 (pp) Q9ULJ8
Q16828	[Nucleus]	NP_001937.2	MKP-3	[S300, S174, S159, S197, S159, S197]	[CLAGISRsVTVTVAY, LGGLRISsDSSSDIE, DGSCSSSsPPLPVLG, SATDSDGsPLSNSQP, DGSCSSSsPPLPVLG, SATDSDGsPLSNSQP]	[]	[]			P24941 (pp) O43395
P31943	[Nucleolus Cytoplasm]	NP_005511.1	hnRNP H1	[S104]	[LKHtGPNsPDtANDG]	[K167]	[ASQEIAEkALKKHKE]		COM_867	P05771 (pp) P49840
Q8WYK2	[]	NP_001128521.1	JDP-2	[T148, T148]	[VRTDSVKtPESEGNP, VRTDSVKtPESEGNP]	[]	[]			P63104 (pp) Q9BSJ8
Q00325	[]	NP_002626.1 NP_005879.1 NP_998776.1	SLC25A3	[]	[]	[K99, K209, K214]	[RMQVDPQkYKGIFNG, DAAPKMYkEEGLkAF, MYkEEGLkAFYKGVA]			P23443 (pp) P23588
P27824	[Nuclear membrane Endoplasmic reticulum membrane Plasma membrane Golgi apparatus Lysosome]	NP_001737.1	calnexin	[S583, S583]	[EDEILNRsPRNRKPR, EDEILNRsPRNRKPR]	[K137, K458]	[AISAKLNkPFLFDTK, ANDGWGLkKAADGAA]		COM_79	Q13535 (pp) Q14683
Q9H4B4	[Centrosome Plasma membrane]	NP_004064.2	PLK3	[]	[]	[]	[]			P28482 (pp) P41182
P35228	[Plasma membrane]	NP_000616.3	iNOS	[Y1055, Y151, S745]	[LPGKPKVyVQDILRQ, IEFVNQYyGSFKEAK, KSRQNLQsPTSSRAT]	[]	[]			P06239 (pp) P20138
O60282	[]	NP_004513.1	KIF5C	[]	[]	[K167]	[KNRVPYVkGCTERFV]			P17612 (pp) P10636-3
Q14683	[Nucleolus Chromosome Cytoplasm Kinetochore]	NP_006297.2	Smc1	[S957, S957, S966]	[IsQEEGssQGEDsVs, IsQEEGssQGEDsVs, GEDsVsGsQRIssIY]	[K282, K437, K536, K648, K713]	[REQQQIEkEIKEKDS, ENQKRIEkLEEYITT, KYQIAVTkVLGKNMD, LDGTLFQkSGVISGG, HGLQMRLkYSQSDLE]		COM_493	P49137 (pp) O15511
Q8IUD2	[Golgi apparatus]	NP_829884.1	ELKS/Rab6-interacting/CAST family member 1	[]	[]	[]	[]			O15127 (pp) P63104
P23443	[Nucleus Plasma membrane]	NP_003152.1	Ribosomal protein S6 kinase beta-1 (S6K)	[S394, S434, S447, S403, S53, T412, S434, S447, T444, T412, T412, T252, T412, T252, S394, S434, T412]	[TRQtPVDsPDDSTLS, sFEPKIRsPRRFIGs, GsPRtPVsPVKFsPG, DDSTLSEsANQVFLG, EGGQLNEsMDHGGVG, NQVFLGFtYVAPSVL, sFEPKIRsPRRFIGs, GsPRtPVsPVKFsPG, RFIGsPRtPVsPVKF, NQVFLGFtYVAPSVL, NQVFLGFtYVAPSVL, HDGTVTHtFCGTIEY, NQVFLGFtYVAPSVL, HDGTVTHtFCGTIEY, TRQtPVDsPDDSTLS, sFEPKIRsPRRFIGs, NQVFLGFtYVAPSVL]	[K304]	[NRKKTIDkILKCKLN]		COM_2802	P31946 (pp) Q99683
P82970	[]	NP_110390.1	NSBP1	[T31, T31]	[sAMLVPVtPEVKPKR, sAMLVPVtPEVKPKR]	[]	[]			P31947 (pp) Q6N089
Q8N680	[]	NP_065912.1	ZBTB2	[S115]	[IQEASLAsQGAFSHP]	[]	[]			P28482 (pp) Q969V6
P34741	[]	NP_002989.2	syndecan-2	[Y179]	[RKKDEGSyDLGERKP]	[]	[]			P10827 (pp) Q04917
Q01534	[]	NP_001184171.1 NP_003299.2	TSPY1	[T300]	[PPEEGTEtSGDSQLL]	[]	[]			Q16539 (pp) P29353
P17612	[Nucleus]	NP_002721.1	PKACa	[T197]	[RVKGRtWtLCGtPEY]	[K266]	[SHFSSDLkDLLRNLL]		COM_2337	P31749 (pp) Q16875
P09769	[]	NP_001036194.1 NP_001036212.1 NP_005239.1	Fgr	[]	[]	[]	[]			P32121 (pp) Q04917
Q9H2P2	[]	NP_001185923.1	HT029	[]	[]	[]	[]			P17612 (pp) P17612
Q9H0B6	[Microsome Cytosol Perinuclear vesicle Cell junction Golgi apparatus]	NP_001128246.1 NP_001128247.1 NP_001128248.1 NP_073733.1	KLC2	[]	[]	[K378]	[NLASCYLkQGKYQDA]		COM_1213	P17612 (pp) P84243
P21453	[]	NP_001391.2	EDG-1	[T236]	[RTRSRRLtFRKNISK]	[]	[]			O15111 (pp) P03372
P09327	[Plasma membrane]	NP_009058.2	villin	[Y45, Y63, Y59, Y80, Y255]	[SFFDGDCyIILAIHK, SLSyDIHyWIGQDSS, KTASSLSyDIHyWIG, EQGAAAIyTTQMDDF, LKAALKLyHVSDSEG]	[]	[]			P24941 (pp) Q9H3P2
Q96AE4	[Cytoplasm]	AAH17247.1	FBP1	[Y268, Y625, Y58]	[FREVRNEyGSRIGGN, YYRQQAAyyAQTsPQ, TSLNSNDyGyGGQKR]	[K591]	[KAWEEYYkKMGQAVP]		COM_1672	P41240 (pp) P08575
Q15722	[]	NP_858043.1	LTB4R	[T308]	[VAKLLEGtGSEASST]	[]	[]			P24941 (pp) Q9UJU6
Q9UQF2	[Cytoplasm]	NP_005447.1	JIP1	[T205, T103, T103]	[PLKTGEQtPPHEHIC, LIDATGDtPGAEDDE, LIDATGDtPGAEDDE]	[]	[]		COM_3071	P63104 (pp) Q8TEW0
Q08495	[Plasma membrane]	NP_001107607.1 NP_001107608.1 NP_001107609.1 NP_001107610.1 NP_001107611.1 NP_001969.2	dematin	[S403]	[NELKKKAsLF]	[]	[]			P00519 (pp) P03372
Q9UKX2	[Nucleus]	NP_001093582.1 NP_060004.3	MYH2	[S1921]	[ERADIAEsQVNKLRV]	[]	[]			P24941 (pp) P33991
Q9H4L5	[Cytoplasm Plasma membrane Nucleus Endoplasmic reticulum membrane]	NP_056365.1	Oxysterol-binding protein-related protein 3	[]	[]	[]	[]			P49841 (pp) Q15746
Q9Y572	[Cytoplasm]	NP_006862.2	Receptor-interacting serine/threonine-protein kinase 3	[]	[]	[]	[]			P24941 (pp) P22234
P04049	[Nucleus Cytoplasm]	NP_002871.1	Raf1	[S259, S338, S621, Y340, Y341, S296, S301, S289, S43, S499, T269, S338, S338, S339, S259, S43, S621]	[sQRQRststPNVHMV, RPRGQRDssyyWEIE, PKINRsAsEPSLHRA, RGQRDssyyWEIEAS, GQRDssyyWEIEASE, sPsALSssPNNLsPT, SssPNNLsPTGWSQP, RSHSESAsPsALSss, FGYQRRAsDDGKLTD, VKsRWsGsQQVEQPT, NVHMVSTtLPVDSRM, RPRGQRDssyyWEIE, RPRGQRDssyyWEIE, PRGQRDssyyWEIEA, sQRQRststPNVHMV, FGYQRRAsDDGKLTD, PKINRsAsEPSLHRA]	[]	[]		COM_55	P24941 (pp) Q15813
Q13563	[Plasma membrane Endoplasmic reticulum membrane Nucleus]	NP_000288.1	polycystin 2	[S812, S76]	[FPRSLDDsEEDDDED, AGAAASPsPPLsSCS]	[]	[]			P31946 (pp) Q14C86
P15498	[Nucleus Plasma membrane]	NP_005419.2	VAV1	[Y174, Y142, Y160]	[EAEGDEIyEDLMRSE, SVGDEDIySGLSDQI, VEEDEDLyDCVENEE]	[K222, K252, K716]	[SIQQHFLkPLQRFLK, RVHTHFLkEMKEALG, IKYNVEVkHIKIMTA]		COM_529	Q04917 (pp) Q86UR5
Q9UHK0	[Cytoplasm Ribosome]	NP_036477.2	Nuclear fragile X mental retardation-interacting protein 1	[]	[]	[]	[]			P08670 (pp) P62258
P09693	[]	NP_000064.1	CD3G	[S148]	[GVRQsRAsDKQTLLP]	[]	[]		COM_1428	P05019 (pp) P31946
Q01196-8	[]	!?	AML1 iso8	[S276, S293, S303, T300, S276, S293, S303, T300, S276, S293, S303, S462, T300, S276, S293, S303, T300, S276, S293, S303, S462, T300]	[DTRQIQPsPPWSYDQ, QYLGSIAsPSVHPAt, VHPAtPIsPGRASGM, sPSVHPAtPIsPGRA, DTRQIQPsPPWSYDQ, QYLGSIAsPSVHPAt, VHPAtPIsPGRASGM, sPSVHPAtPIsPGRA, DTRQIQPsPPWSYDQ, QYLGSIAsPSVHPAt, VHPAtPIsPGRASGM, AEGSHSNsPTNMAPS, sPSVHPAtPIsPGRA, DTRQIQPsPPWSYDQ, QYLGSIAsPSVHPAt, VHPAtPIsPGRASGM, sPSVHPAtPIsPGRA, DTRQIQPsPPWSYDQ, QYLGSIAsPSVHPAt, VHPAtPIsPGRASGM, AEGSHSNsPTNMAPS, sPSVHPAtPIsPGRA]	[]	[]			O75494 (pp) P31946
P26641	[Plasma membrane Cytoplasm Mitochondrion]	NP_001395.1	eEF1G	[]	[]	[K131, K146, K211, K433]	[KQATENAkEEVRRIL, GLLDAYLkTRTFLVG, GEVKLCEkMAQFDAK, GKAFNQGkIFK]		COM_3041	P28482 (pp) P07196
P07355	[Nucleus Plasma membrane Endosome Extracellular Nucleolus]	NP_001002858.1	ANXA2	[S25, S25]	[tPPSAyGsVKAyTNF, tPPSAyGsVKAyTNF]	[K103, K114, K147, K151, K156, K175, K226, K278, K301, K312]	[TVILGLLkTPAQyDA, QyDASELkASMKGLG, QEINRVYkEMYkTDL, RVYkEMYkTDLEkDI, MYkTDLEkDIISDTS, KLMVALAkGRRAEDG, RSVPHLQkVFDRYKS, DRLyDSMkGKGTRDK, RSEVDMLkIRSEFKR, EFKRKYGkSLyyyIQ]		COM_2566	P62258 (pp) Q92777
Q16654	[]	NP_002603.1	PDHK4	[]	[]	[]	[]			P31947 (pp) Q86W92
O76011	[]	NP_066293.2	Keratin, type I cuticular Ha4	[]	[]	[]	[]			P28482 (pp) P55211
P21796	[Plasma membrane Endosome Nucleolus Zymogen granule]	NP_003365.1	VDAC-1	[S192]	[DGTEFGGsIyQKVNK]	[K19, K27, K60, K108, K223, K265]	[sARDVFTkGYGFGLI, GYGFGLIkLDLKTKS, VTGSLETkYRWTEyG, SFsPNtGkKNAKIKT, TRFGIAAkYQIDPDA, LSALLDGkNVNAGGH]		COM_959	P00519 (pp) O15151
Q5VT25	[Cell junction]	NP_003598.2	MRCKa	[S234, T240, T403]	[MEDGTVQsSVAVGtP, QsSVAVGtPDYISPE, HLPFVGFtYTSSCVL]	[]	[]			Q96GD4 (pp) Q99661
P08670	[Nucleolus Extracellular Membrane fraction Golgi apparatus Endoplasmic reticulum]	NP_003371.2	vimentin	[S83, S83, S55, S55, S56, T458, S459, S72, S73, S5, S8, S7, S9, S10, S56, S39, S73, S72]	[GVRLLQDsVDFSLAD, GVRLLQDsVDFSLAD, tSRsLyAssPGGVyA, tSRsLyAssPGGVyA, SRsLyAssPGGVyAT, DGQVINEtsQHHDDL, GQVINEtsQHHDDLE, ssAVRLRssVPGVRL, sAVRLRssVPGVRLL, MSTRsVssssYR, MSTRsVssssYRRMF, MSTRsVssssYRRM, STRsVssssYRRMFG, TRsVssssYRRMFGG, SRsLyAssPGGVyAT, TTsTRTysLGsALRP, sAVRLRssVPGVRLL, ssAVRLRssVPGVRL]	[K104, K120, K139, K235, K292, K373, K402, K445]	[KNTRTNEkVELQELN, RFANyIDkVRFLEQQ, LAELEQLkGQGKsRL, QEEIAFLkKLHEEEI, QEAEEWykSKFADLs, QDEIQNMkEEMARHL, IEIATYRkLLEGEEs, sKRTLLIkTVETRDG]		COM_2796	P45985 (pp) P53779-2
O60934	[Extracellular Nucleolus]	NP_002476.2	NBS1	[S615, S343, S343, S278, S615, S397]	[VPEssKIsQENEIGK, TtPGPSLsQGVSVDE, TtPGPSLsQGVSVDE, VDTGITNsQTLIPDC, VPEssKIsQENEIGK, EQKFRMLsQDAPTVK]	[K208, K233, K334, K441, K504, K544, K665, K690, K698, K715]	[DEPSIGSkNVDLSGR, TFIFLNAkQHKKLSS, GHPSTGLkTTtPGPS, tKLPSINkSKDRASQ, TPSLWKNkEQHLsEN, SKSHAAEkLRSNKKR, EFRSLVIkNSTSRNP, KNFKKFKkVTYPGAG, VTYPGAGkLPHIIGG, LIAHHARkNTELEEW]		COM_704	Q15831 (pp) Q14680
Q05586	[Endoplasmic reticulum Synapse]	NP_015566.1	NMDAR1	[S890]	[ITSTLASsFKRRRss]	[]	[]		COM_345	P31947 (pp) Q15884
Q15393	[Cytoplasm]	NP_036558.3	SF3B3	[]	[]	[K109, K126, K936]	[IHQETFGkSGCRRIV, QFLAVDPkGRAVMIS, KLVNNGEkLEFLHKT]		COM_829	Q02156 (pp) P08581
Q03721	[]	NP_004969.2	Kv3.4	[S8, S9, S15, S21, S8, S9, S15, S21]	[MISSVCVssYRGRKs, ISSVCVssYRGRKsG, ssYRGRKsGNKPPsK, KsGNKPPsKTCLKEE, MISSVCVssYRGRKs, ISSVCVssYRGRKsG, ssYRGRKsGNKPPsK, KsGNKPPsKTCLKEE]	[]	[]			P00519 (pp) P35222
Q16559	[]	NP_005412.1	TAL2	[S100]	[LENYQVPsPGPSHHI]	[]	[]			P27361 (pp) P49841
O76014	[]	NP_003761.3	Keratin, type I cuticular Ha7	[]	[]	[]	[]			P31947 (pp) Q13049
P19793	[]	NP_002948.1	RXR-alpha	[Y249, S260, S260, S260, S260, S27]	[VEPKTETyVEANMGL, NMGLNPSsPNDPVTN, NMGLNPSsPNDPVTN, NMGLNPSsPNDPVTN, NMGLNPSsPNDPVTN, TsPTGRGsMAAPsLH]	[]	[]		COM_606	O00141 (pp) Q96J92
P26368	[Cytoplasm Nucleolus]	NP_009210.1	U2AF2	[S79]	[EHGGLIRsPRHEKKK]	[K70, K462]	[KPLTRGAkEEHGGLI, ANRVVVTkYCDPDSY]		COM_687	Q15759 (pp) P30305
Q9UKX7	[Cytoplasm Nucleus]	NP_009103.2 NP_705931.1	NUP50	[S221, S221, S315, S221, S315]	[KVAAEtQsPsLFGST, KVAAEtQsPsLFGST, TQSKPVSsPFPTKPL, KVAAEtQsPsLFGST, TQSKPVSsPFPTKPL]	[K59, K83, K275]	[SDTGGAFkGFKGLVV, FGSGAGGkPLEGLSN, SASFNFGkKVDSSVL]			P31946 (pp) Q99MZ3
Q13485	[Cytoplasm]	NP_005350.1	Smad4	[T9, S138]	[DNMSITNtPTSNDAC, YHYERVVsPGIDLSG]	[K37, K45, K106, K428, K507]	[GESETFAkRAIESLV, RAIESLVkKLKEKKD, WRWPDLHkNELKHVk, APGDAVHkIYPSAYI, ILRMSFVkGWGPDYP]	K519	COM_860	Q15759 (pp) P13807
Q13936	[]	NP_955630.2	CACNA1C	[Y2217]	[ELQDSRVyVSSL]	[]	[]		COM_108	P17612 (pp) P43694
P49643	[]	NP_000938.2	DNA primase large subunit	[]	[]	[]	[]		COM_1534	Q13153 (pp) Q13153
O14777	[]	NP_006092.1	HEC1	[S165, S55, S5, S15, T49, S69, S165]	[LGYPFALsKSSMYTV, PtSERKVsLFGKRTs, MKRSsVSSGGAG, SGGAGRLsMQELRSQ, KLsINKPtSERKVsL, sGHGSRNsQLGIFSs, LGYPFALsKSSMYTV]	[]	[]		COM_2702	P30305 (pp) P63104
P49720	[Cytoplasm]	NP_002786.2	PSMB3	[]	[]	[K77]	[RLNLYELkEGRQIKP]		COM_574	P61981 (pp) Q149N8
P10599	[Nucleus Extracellular]	NP_003320.2	TXN	[]	[]	[K2, K38, K93]	[VkQIESKTA, CGPCKMIkPFFHSLS, GEFSGANkEKLEAtI]			P12931 (pp) P10636-8
Q8IXJ6	[Cytoplasm Nucleus]	NP_001180215.1 NP_036369.2 NP_085096.1	SirT2	[S368, S368]	[PNPstSAsPKKsPPP, PNPstSAsPKKsPPP]	[]	[]			O14733 (pp) P53779-2
Q13133	[]	NP_001123573.1 NP_001123574.1 NP_005684.2	LXR-alpha	[S198]	[SLPPRASsPPQILPQ]	[]	[]			P24941 (pp) Q9C0D5
Q14839	[]	NP_001264.2	CHD-4	[T529, S531]	[PPDADPNtPsPKPLE, DADPNtPsPKPLEGR]	[K115, K116, K273, K275, K285, K304, K884, K987, K1643]	[sDyTPGKkkKKKLGP, DyTPGKkkKKKLGPK, KGPNARRkPkGSPRV, PNARRkPkGSPRVPD, PRVPDAKkPKPKKVA, KLGGFGSkRKRsssE, RLKNNQSkFFRVLNG, PMQKKYYkYILTRNF, KGAADVEkVEEKSAI]		COM_886	P11274 (pp) Q04917
P49327	[Cytosol Mitochondrion Nucleus]	NP_004095.4	FASN	[]	[]	[K70, K213, K235, K298, K436, K528, K673, K786, K1239, K1704, K1752, K1771, K1847, K1878, K1995]	[SFFGVHPkQAHTMDP, LsPEGTCkAFDTAGN, VVAVLLTkKSLARRV, EAHGTGTkVGDPQEL, RTPEAVQkLLEQGLR, LRSDEAVkPFGLKVS, RKEGVFAkEVRTGGM, CTIIPLMkKDHRDNL, VENMPSLkMKVVEVL, TTVGSAEkRAYLQAR, LNSLAEEkLQASVRC, GRFLEIGkFDLSQNH, FRYMAQGkHIGKVVV, KLMSAISkTFCPAHK, FQDVCKPkYSGTLNL]		COM_2750	P08107 (pp) P63104
Q9NS23-2	[]	!?	RASSF1 iso2	[S203, S203, S203, T202, S131]	[TSVRRRTsFYLPKDA, TSVRRRTsFYLPKDA, TSVRRRTsFYLPKDA, GTSVRRRtsFYLPKD, EWETPDLsQAEIEQK]	[]	[]			Q13976 (pp) P11831
P49286	[]	NP_005950.1	Melatonin receptor type 1B	[]	[]	[]	[]			P12931 (pp) P11413
Q8N550	[]	!?	Q8N550	[]	[]	[]	[]			P12931 (pp) P26010
Q9Y696	[Cytoplasm]	NP_039234.1	CLIC4	[]	[]	[K129]	[AKFSAYIkNSRPEAN]		COM_36	P49336 (pp) P84022
P05067	[]	NP_000475.1 NP_001129488.1 NP_001129601.1 NP_001129602.1 NP_001129603.1 NP_001191230.1 NP_001191231.1 NP_001191232.1 NP_958816.1 NP_958817.1	APP	[T743, Y757]	[VEVDAAVtPEERHLS, SkMQQNGyENPTykF]	[]	[]		COM_52	Q15119 (pp) P08559
Q14807	[Microtubule]	NP_015556.1	KIF22	[S427, T463, S462, T463]	[ASAsQKLsPLQKLSS, QGAPLLstPKRERMV, SQGAPLLstPKRERM, QGAPLLstPKRERMV]	[]	[]			P11309 (pp) O43524
Q5HY55	[]	!?	Filamin-A	[]	[]	[]	[]			O75494 (pp) P27348
Q15019	[Plasma membrane Nucleolus Microtubule Mitochondrion Nucleus]	NP_004395.1	37500	[S218]	[yHLPDAEsDEDEDFK]	[K190]	[KADTLTLkERERLKK]		COM_919	P04083 (pp) P63104
O43683	[Cytoplasm Chromosome Kinetochore]	NP_004327.1	Bub1	[T609, S593]	[sAAQLAstPFHKLPV, CNKtLAPsPKsPGDF]	[]	[]		COM_562	AAA03176 (pp) Q15717
Q05397	[]	NP_001186578.1 NP_005598.3 NP_722560.1	FAK	[Y407, S910, Y397, Y407, Y576, Y577, Y861, Y397, Y407, Y576, Y577, S732, Y397, Y576, Y925, Y397, Y407, Y576, Y577, Y861, Y925]	[IIDEEDtyTMPSTRD, KLQPQEIsPPPTANL, sVsEtDDyAEIIDEE, IIDEEDtyTMPSTRD, RyMEDStyyKAsKGK, yMEDStyyKAsKGKL, PIGNQHIyQPVGKPD, sVsEtDDyAEIIDEE, IIDEEDtyTMPSTRD, RyMEDStyyKAsKGK, yMEDStyyKAsKGKL, SSEGFYPsPQHMVQT, sVsEtDDyAEIIDEE, RyMEDStyyKAsKGK, DRSNDKVyENVTGLV, sVsEtDDyAEIIDEE, IIDEEDtyTMPSTRD, RyMEDStyyKAsKGK, yMEDStyyKAsKGKL, PIGNQHIyQPVGKPD, DRSNDKVyENVTGLV]	[]	[]		COM_439	P31749 (pp) P23769
Q13370	[]	NP_000913.2	PDE3B	[S296, S73, S318]	[IRPRRRssCVsLGET, PQQPRRCsPFCRARL, CKIFRRPsLPCISRE]	[]	[]			P17252 (pp) P30411
Q06210	[]	NP_002047.2	GFAT	[S260, S260, S204, S234]	[CNLSRVDsttCLFPV, CNLSRVDsttCLFPV, AVGTRRGsPLLIGVR, TARTQIGsKFTRWGS]	[]	[]			P49841 (pp) Q04206
Q5H9R7	[Nucleus]	NP_060782.2	Serine/threonine-protein phosphatase 6 regulatory subunit 3	[]	[]	[]	[]		COM_3064	P24941 (pp) P49916
O14929	[Cytoplasm]	NP_003633.1	Histone acetyltransferase type B catalytic subunit	[]	[]	[]	[]			P06493 (pp) O60361
Q96TC7	[Nucleus]	NP_060615.1	Regulator of microtubule dynamics protein 3	[]	[]	[]	[]			P24941 (pp) Q9UKY1
Q13535	[Nucleolus]	NP_001175.2	ATR	[]	[]	[]	[]			P12931 (pp) P23246
P42575	[]	NP_001215.1 NP_116764.2 NP_116765.2	Casp2	[S139, S157]	[LSCDYDLsLPFPVCE, LYKKLRLsTDTVEHS]	[]	[]		COM_441	P68400 (pp) P04004
O95232	[]	NP_006098.2 NP_057508.2	CROP	[]	[]	[K78, K166, K231]	[EKSSRFMkVGYERDF, MKLVEQLkEERELLR, KATVEELkEKLRKRT]			P09619 (pp) P42684
P05787	[Nucleolus Extracellular Cytoskeleton Nucleus]	NP_002264.1	K8	[S74, S432, S432, S74, S74, S74, S74]	[TVNQSLLsPLVLEVD, SAyGGLtsPGLsysL, SAyGGLtsPGLsysL, TVNQSLLsPLVLEVD, TVNQSLLsPLVLEVD, TVNQSLLsPLVLEVD, TVNQSLLsPLVLEVD]	[K11, K101, K108, K117, K122, K207, K295, K325, K347, K393, K472, K483]	[RVTQKSYkVSTSGPR, QIKTLNNkFASFIDk, kFASFIDkVRFLEQQ, RFLEQQNkMLETkWS, QNkMLETkWSLLQQQ, VDEAyMNkVELESRL, ELQsLAGkHGDDLRR, QAEIEGLkGQRAsLE, QRGELAIkDANAKLS, IEIATYRkLLEGEEs, KIETRDGkLVsEssD, EssDVLPk]		COM_447	Q59GL6 (pp) P45985
Q8IX01	[]	NP_001017392.2 NP_055699.2	SFRS14	[T7]	[MAARRItQETFDAV]	[K605]	[IEGSLSPkERTLLKE]			P53350 (pp) P30307
P15924	[Cytoplasm Nucleus Nucleolus Extracellular Cytoskeleton]	NP_004406.2	desmoplakin	[S2849]	[RSGSRRGsFDAtGNs]	[]	[]			Q05513 (pp) Q07812
Q9H1K1	[]	NP_998760.1	Iron-sulfur cluster assembly enzyme ISCU, mitochondrial	[]	[]	[]	[]			P17252 (pp) Q9BQE3
P27448	[]	NP_001122390.1 NP_001122391.1 NP_001122392.1 NP_001122393.1 NP_002367.4	MARK3	[T587, T587, T234, S238]	[RGTASRStFHGQPRE, RGTASRStFHGQPRE, TVGGKLDtFCGsPPY, KLDtFCGsPPYAAPE]	[]	[]		COM_2658	P05771-2 (pp) P28329-3
P62753	[Nucleolus Cytosol]	NP_001001.2	40S ribosomal protein S6	[S235, S236, S235, S236, S235, S236, S235, S236, S240, S244]	[IAKRRRLssLRAsts, AKRRRLssLRAstsK, IAKRRRLssLRAsts, AKRRRLssLRAstsK, IAKRRRLssLRAsts, AKRRRLssLRAstsK, IAKRRRLssLRAsts, AKRRRLssLRAstsK, RLssLRAstsKsEss, LRAstsKsEssQK]	[K30, K203, K211]	[KLRTFYEkRMATEVA, KQRTKKNkEEAAEyA, EEAAEyAkLLAKRMK]		COM_2750	P05771-2 (pp) Q9H1D0
Q12834	[Cytoplasm Kinetochore]	NP_001246.2	Cdc20	[S41, S72, S92, S153, T157, S161]	[EAAGPAPsPMRAANR, SKVQTtPsKPGGDRY, AAQMEVAsFLLSKEN, NRLKVLYsQKAtPGS, VLYsQKAtPGSsRKT, QKAtPGSsRKTCRYI]	[]	[]		COM_916	Q86V86 (pp) Q92934
Q96T58	[Cytoplasm]	NP_055816.2	SHARP	[T3568, S3486]	[EGVARRMtVETDYCL, QPAPKQDsSPHLTSQ]	[K1050, K1998, K1999, K2001, K2005]	[EILKRESkKIKLDRL, AGGGPQGkkGkNEPk, GGGPQGkkGkNEPkV, GPQGkkGkNEPkVDA, kkGkNEPkVDATRPE]			P61981 (pp) P78527
Q9UQL6	[Cytoplasm]	NP_001015053.1	HDAC5	[S259, S498, S498, S259, S498, S259, S498, S259, S498, S259, S259, S498, S259, S498]	[FPLRKTAsEPNLKVR, RPLSRTQsSPLPQSP, RPLSRTQsSPLPQSP, FPLRKTAsEPNLKVR, RPLSRTQsSPLPQSP, FPLRKTAsEPNLKVR, RPLSRTQsSPLPQSP, FPLRKTAsEPNLKVR, RPLSRTQsSPLPQSP, FPLRKTAsEPNLKVR, FPLRKTAsEPNLKVR, RPLSRTQsSPLPQSP, FPLRKTAsEPNLKVR, RPLSRTQsSPLPQSP]	[K533]	[QQQLQLGkILTKTGE]		COM_727	P12931 (pp) Q8NER1
P15941	[]	NP_001018016.1 NP_001018017.1 NP_001037855.1 NP_001037856.1 NP_001037857.1 NP_001037858.1 NP_001191214.1 NP_001191215.1 NP_001191216.1 NP_001191217.1 NP_001191218.1 NP_001191219.1 NP_001191220.1 NP_001191221.1 NP_001191222.1 NP_001191223.1 NP_001191224.1 NP_001191225.1 NP_001191226.1 NP_002447.4	MUC1	[Y1229, T1224, S1227, Y1218, Y1203]	[SStDRsPyEKVSAGN, RyVPPSStDRsPyEK, PPSStDRsPyEKVSA, tyHTHGRyVPPSStD, IFPARDTyHPMSEyP]	[]	[]			P61981 (pp) Q00610
P02686-5	[]	!?	MBP iso5	[S162]	[FKLGGRDsRSGSPMA]	[]	[]			P63104 (pp) Q13263
P47712	[Nucleus]	NP_077734.1	cPLA2	[S505]	[LNTSYPLsPLSDFAT]	[]	[]			P27348 (pp) Q6PKG0
Q9P0V3	[]	NP_055336.1	SH3 domain-binding protein 4	[]	[]	[]	[]			Q96GD4 (pp) Q8TEW0
P11413	[Cytoplasm]	NP_000393.4	G6PD	[Y507, Y428]	[GFQyEGTyKWVNPHk, DLTyGNRyKNVkLPD]	[K89, K171, K386, K403, K432, K497, K514]	[KQSEPFFkATPEEKL, WNRIIVEkPFGRDLQ, DIFHQQCkRNELVIR, PNEAVyTkMMTKKPG, GNRyKNVkLPDAYER, TEADELMkRVGFQyE, yKWVNPHkL]			Q86UE8 (pp) Q9Y294
Q9HCG8	[Cytoplasm]	NP_065994.1	Pre-mRNA-splicing factor CWC22 homolog	[]	[]	[]	[]			P28482 (pp) Q16665
Q96QZ7	[]	NP_001028229.1	Membrane-associated guanylate kinase, WW and PDZ domain-containing protein 1	[]	[]	[]	[]			P30153 (pp) Q04917
P49792	[Cytoplasm Mitochondrion Kinetochore]	NP_006258.3	RanBP2	[S2251]	[HAsPLAssPVRkNLF]	[K115, K123]	[DVTDGRAkYWLERAA, YWLERAAkLFPGSPA]		COM_878	Q13976 (pp) Q9Y613
O43613	[]	NP_001516.2	HCRTR1	[Y358]	[SAANPIIyNFLSGKF]	[]	[]			Q96RG2 (pp) P68104
Q9HAZ1	[]	NP_065717.1	CLK4	[]	[]	[]	[]			O43524 (pp) Q04917
Q8IUS3	[]	!?	NOXA1	[S282, S282, S172, S282, S239, S172, S468]	[VGKQAPLsPGLPAMG, VGKQAPLsPGLPAMG, DQVQRRGsLPPRQVP, VGKQAPLsPGLPAMG, ARSLIMDsPRAGTHQ, DQVQRRGsLPPRQVP, VPAGPRMsGAPGRLP]	[]	[]			P51451 (pp) P31995
Q16774	[]	NP_000849.1 NP_001152862.1 NP_001152863.1	GUK1	[]	[]	[]	[]			P24941 (pp) Q99607
Q9UPY8	[]	NP_036458.2	EB3	[S176, S176]	[MQTSGRLsNVAPPCI, MQTSGRLsNVAPPCI]	[]	[]			P31751 (pp) Q92945
Q99729	[Nucleus]	NP_112556.2	hnRNP A/B	[]	[]	[K330]	[GGHQNNYkPY]		COM_1479	Q9H2X6 (pp) P29590
P05129	[Cytoplasm Nucleus Plasma membrane Cytosol]	NP_002730.1	PKCG	[]	[]	[K197]	[GLSDPyVkLKLIPDP]			P63104 (pp) Q9P270
P29972	[]	NP_000376.1	AQP1	[T156, T238]	[VLCVLATtDRRRRDL, APRSsDLtDRVKVWT]	[]	[]			P31749 (pp) P22736
Q13323	[Endoplasmic reticulum Nucleus]	NP_001188.1	Bik	[S35, T33]	[EVLGMtDsEEDLDPM, TMEVLGMtDsEEDLD]	[]	[]			P31947 (pp) Q6ZU52
P51812	[Nucleus]	NP_004577.1	RSK2	[Y488, Y529, Y707, Y580, Y644, Y470, Y483, Y488, Y529, Y529, Y707, Y580, Y644, Y470, Y483, Y488, Y529]	[DVyDDGKyVYVVtEL, TITKTVEyLHAQGVV, KGAMAATySALNRNQ, GLLMtPCytANFVAP, KFSLSGGyWNSVSDT, EIEILLRyGQHPNII, IITLKDVyDDGKyVY, DVyDDGKyVYVVtEL, TITKTVEyLHAQGVV, TITKTVEyLHAQGVV, KGAMAATySALNRNQ, GLLMtPCytANFVAP, KFSLSGGyWNSVSDT, EIEILLRyGQHPNII, IITLKDVyDDGKyVY, DVyDDGKyVYVVtEL, TITKTVEyLHAQGVV]	[K81]	[LGQGsFGkVFLVKKI]			P63104 (pp) Q01813
P62745	[Golgi apparatus]	NP_004031.1	RhoB	[S185]	[ALQKRYGsQNGCINC]	[]	[]			P06493 (pp) Q14157-1
Q01196	[]	NP_001745.2	AML1	[S249, T273, S276]	[DTRQIQPsPPWSYDQ, sPSVHPAtPIsPGRA, VHPAtPIsPGRASGM]	[K24, K43]	[stALsPGkMSEALPL, AGAALAGkLRSGDRS]		COM_2973	P31946 (pp) Q6ICG6
Q96NE9	[]	NP_689543.1	FERM domain-containing protein 6	[]	[]	[]	[]			P78527 (pp) P52945
Q16613	[]	NP_001079.1	Serotonin N-acetyltransferase	[]	[]	[]	[]			P26358 (pp) P63104
Q86X27	[Nucleus Plasma membrane]	NP_689876.2	Ras-specific guanine nucleotide-releasing factor RalGPS2	[]	[]	[]	[]			P42685 (pp) P60484
Q9UGP5	[]	NP_001167555.1 NP_001167556.1 NP_037406.1	POLL	[S167, S177, S230, T553]	[ALLQTALsPPPPPTR, PPPTRPVsPPQKAKE, LEGDCEPsPAPAVLD, GPGRVLPtPTEKDVF]	[]	[]			Q9Y6E0 (pp) Q9Y6E0
[truncated: 2,871 more rows]
